# Supplementary material for: TAS-Seq is a robust and sensitive amplification method for bead-based scRNA-seq
Source: Commun Biol. 2022 Jun 27;5:602. doi: 10.1038/s42003-022-03536-0 (PMC9245575; doi:10.1038/s42003-022-03536-0)
Supplement: Supplementary file 4 — Supplementary Data 1–8 [file 42003_2022_3536_MOESM4_ESM.zip]

Archive with 8 entries (8 files):
- Supplementary Data/Supplementary Data 1.xlsx
- Supplementary Data/Supplementary Data 2.xlsx
- Supplementary Data/Supplementary Data 3.xlsx
- Supplementary Data/Supplementary Data 4.xlsx
- Supplementary Data/Supplementary Data 5.xlsx
- Supplementary Data/Supplementary Data 6.xlsx
- Supplementary Data/Supplementary Data 7.xlsx
- Supplementary Data/Supplementary Data 8.xlsx
