# Supplementary material for: TAS-Seq is a robust and sensitive amplification method for bead-based scRNA-seq
Source: Commun Biol. 2022 Jun 27;5:602. doi: 10.1038/s42003-022-03536-0 (PMC9245575; doi:10.1038/s42003-022-03536-0)
Supplement: Supplementary file 4 — Supplementary Data 1–8 [file 42003_2022_3536_MOESM4_ESM.zip › Supplementary Data/Supplementary Data 4.xlsx]

## Sheet: title
Supplementary Data 4. All of the identified marker genes of each dataset by Seurat analysis.

## Sheet: 10Xv2_TabulaMuris
gene	cluster	p_val_adj	avg_logFC	within_avg_exp	without_avg_exp	pct.1	pct.2	p_val
Unc45b	cluster0	2.72096e-11	2.981	5.569	3.503	0.252	0.105	2.79073e-15
Epas1	cluster0	9.94761e-62	2.732	7.153	5.26	0.635	0.23	1.02027e-65
Ldb2	cluster0	9.60012e-13	2.658	5.727	3.884	0.28	0.121	9.84628e-17
Hpgd	cluster0	4.45415e-82	2.654	7.923	6.083	0.762	0.278	4.56836e-86
S100a16	cluster0	3.9019e-45	2.588	7.222	5.428	0.574	0.243	4.00195e-49
Gpihbp1	cluster0	3.01237e-74	2.588	7.576	5.783	0.603	0.159	3.08961e-78
Tspan7	cluster0	1.67222e-95	2.58	7.729	5.941	0.748	0.207	1.71509e-99
Afap1l1	cluster0	1.72409e-25	2.531	6.293	4.538	0.433	0.186	1.7683e-29
Stmn1	cluster0	1.06017e-19	2.509	6.909	5.17	0.436	0.232	1.08736e-23
Rtl8a	cluster0	3.60466e-32	2.467	6.883	5.172	0.567	0.29	3.69709e-36
Ctla2a	cluster0	4.6183e-63	2.461	8.158	6.452	0.688	0.263	4.73672e-67
Cdh5	cluster0	1.57134e-36	2.455	6.736	5.035	0.479	0.173	1.61163e-40
Pltp	cluster0	3.44866e-48	2.444	7.481	5.787	0.628	0.271	3.53709e-52
Tek	cluster0	3.04218e-19	2.425	5.641	3.961	0.39	0.167	3.12018e-23
Pea15a	cluster0	0.00133034	2.408	6.113	4.444	0.351	0.268	1.36445e-07
Plvap	cluster0	3.46197e-73	2.393	7.401	5.743	0.61	0.16	3.55074e-77
Cavin1	cluster0	5.22237e-40	2.368	6.402	4.76	0.624	0.287	5.35627e-44
Tubb2b	cluster0	0.0395778	2.358	5.068	3.433	0.287	0.202	4.05926e-06
Egfl7	cluster0	1.19567e-81	2.347	7.824	6.197	0.723	0.212	1.22633e-85
Tspan12	cluster0	3.47059e-05	2.342	5.503	3.88	0.255	0.142	3.55958e-09
Cav1	cluster0	3.88421e-51	2.306	7.216	5.617	0.606	0.234	3.9838e-55
Dusp3	cluster0	1.00008e-13	2.303	5.915	4.319	0.525	0.33	1.02572e-17
Cyb5r3	cluster0	0.00329635	2.301	6.7	5.105	0.426	0.377	3.38088e-07
Tie1	cluster0	1.44793e-06	2.26	5.213	3.647	0.298	0.163	1.48506e-10
Rtl8b	cluster0	2.00161e-27	2.25	6.231	4.672	0.617	0.35	2.05293e-31
Rasip1	cluster0	2.61497e-09	2.229	6.112	4.566	0.301	0.155	2.68202e-13
Acer2	cluster0	1.74023e-11	2.225	5.575	4.033	0.319	0.15	1.78485e-15
Cav2	cluster0	4.9454e-39	2.211	6.598	5.066	0.582	0.258	5.07221e-43
Ccdc85b	cluster0	8.02044e-10	2.209	6.887	5.356	0.454	0.337	8.22609e-14
Myzap	cluster0	1.47195e-07	2.161	5.935	4.437	0.309	0.168	1.5097e-11
BC028528	cluster0	3.02627e-22	2.131	7	5.523	0.532	0.311	3.10387e-26
Cd36	cluster0	2.81469e-23	2.124	6.986	5.514	0.543	0.301	2.88686e-27
Nsg1	cluster0	6.54565e-06	2.109	5.783	4.321	0.284	0.158	6.71349e-10
Cyyr1	cluster0	1.89362e-07	2.103	5.731	4.273	0.284	0.147	1.94218e-11
Ddah2	cluster0	0.000138243	2.093	6.143	4.692	0.273	0.165	1.41787e-08
Tm4sf1	cluster0	1.82558e-44	2.054	7.558	6.134	0.56	0.199	1.87239e-48
Ly6c1	cluster0	5.3577e-70	2.051	7.773	6.351	0.709	0.23	5.49507e-74
Tmem100	cluster0	3.63844e-71	2.015	7.681	6.284	0.738	0.237	3.73174e-75
Slc9a3r2	cluster0	1.41221e-26	2.011	7.113	5.719	0.496	0.222	1.44842e-30
Eng	cluster0	3.12413e-35	1.981	7.077	5.704	0.546	0.221	3.20424e-39
Fkbp1a	cluster0	3.38984e-40	1.957	7.757	6.401	0.755	0.59	3.47676e-44
Hilpda	cluster0	1.01013e-13	1.938	6.951	5.608	0.387	0.197	1.03603e-17
Cd200	cluster0	4.98241e-10	1.927	5.918	4.582	0.408	0.241	5.11016e-14
Ly6a	cluster0	1.14568e-70	1.914	8.571	7.244	0.823	0.342	1.17505e-74
Pecam1	cluster0	2.1635e-23	1.908	6.75	5.427	0.525	0.271	2.21898e-27
Ramp2	cluster0	1.17755e-80	1.89	8.151	6.841	0.791	0.234	1.20774e-84
Stmn2	cluster0	7.12687e-08	1.868	6.634	5.339	0.294	0.152	7.30961e-12
Ybx1	cluster0	5.69368e-40	1.857	8.141	6.853	0.819	0.805	5.83967e-44
Aqp1	cluster0	2.90609e-48	1.85	7.352	6.07	0.596	0.196	2.9806e-52
Ppp1r16b	cluster0	0.000135924	1.844	5.287	4.009	0.383	0.255	1.3941e-08
Adgrl4	cluster0	1.94441e-05	1.805	5.666	4.415	0.305	0.175	1.99427e-09
Crip2	cluster0	2.28002e-42	1.803	7.746	6.496	0.688	0.324	2.33848e-46
Calcrl	cluster0	1.26887e-18	1.773	6.323	5.094	0.436	0.2	1.30141e-22
Cavin2	cluster0	4.3878e-33	1.749	7.113	5.901	0.582	0.246	4.50031e-37
Clec14a	cluster0	3.04316e-17	1.747	6.877	5.666	0.415	0.185	3.12119e-21
Ehd4	cluster0	1.98663e-15	1.74	7.115	5.908	0.511	0.326	2.03757e-19
Acvrl1	cluster0	1.93536e-22	1.737	6.928	5.724	0.518	0.256	1.98498e-26
Fmo1	cluster0	0.000370166	1.722	6.027	4.834	0.266	0.157	3.79657e-08
Lyve1	cluster0	2.37057e-09	1.689	6.147	4.976	0.259	0.114	2.43136e-13
Sptbn1	cluster0	0.000831911	1.667	6.637	5.482	0.433	0.355	8.53242e-08
Adgrf5	cluster0	0.00112918	1.642	6.131	4.993	0.291	0.182	1.15814e-07
Esam	cluster0	9.94828e-11	1.64	6.541	5.404	0.358	0.18	1.02034e-14
Ecscr	cluster0	1.80058e-13	1.605	6.63	5.518	0.365	0.173	1.84675e-17
Thbd	cluster0	8.47815e-10	1.599	6.545	5.436	0.44	0.275	8.69554e-14
Aldh2	cluster0	1.67539e-13	1.565	7.281	6.196	0.603	0.486	1.71834e-17
Selenop	cluster0	1.83613e-22	1.555	7.538	6.46	0.706	0.606	1.88321e-26
Tspan13	cluster0	1.67479e-14	1.506	7.199	6.155	0.571	0.413	1.71773e-18
Igfbp4	cluster0	4.68595e-05	1.501	6.298	5.257	0.319	0.2	4.8061e-09
Emp2	cluster0	4.82927e-10	1.492	6.81	5.776	0.326	0.164	4.95309e-14
Myl12b	cluster0	2.89529e-06	1.464	7.188	6.174	0.745	0.837	2.96952e-10
Ace	cluster0	0.000668307	1.447	6.181	5.178	0.365	0.251	6.85443e-08
Cldn5	cluster0	6.73981e-68	1.421	8.208	7.223	0.759	0.217	6.91263e-72
Ifitm2	cluster0	2.62582e-40	1.408	8.1	7.124	0.844	0.552	2.69315e-44
Gng11	cluster0	1.16245e-05	1.393	6.743	5.778	0.397	0.272	1.19226e-09
Foxf1	cluster0	7.23195e-07	1.369	6	5.051	0.33	0.179	7.41739e-11
Cyp4b1	cluster0	6.15091e-11	1.299	6.675	5.774	0.351	0.174	6.30862e-15
Icam2	cluster0	2.94988e-09	1.289	7.145	6.251	0.45	0.283	3.02552e-13
Myl12a	cluster0	1.09226e-08	1.281	7.609	6.721	0.794	0.89	1.12027e-12
Ifitm3	cluster0	8.64624e-38	1.254	8.575	7.706	0.887	0.537	8.86794e-42
Ptma	cluster0	1.48025e-34	1.206	8.204	7.368	0.865	0.867	1.51821e-38
Gstm1	cluster0	3.40872e-10	1.188	7.059	6.236	0.55	0.435	3.49612e-14
Sparc	cluster0	2.43305e-08	1.088	7.041	6.287	0.429	0.262	2.49543e-12
Itm2b	cluster0	1.01736e-34	1.076	8.595	7.849	0.95	0.959	1.04345e-38
Psmb10	cluster0	0.0414607	1.074	6.25	5.505	0.277	0.538	4.25238e-06
Atp5o	cluster0	0.00592275	1.069	6.355	5.615	0.291	0.568	6.07462e-07
Dynll1	cluster0	0.0123271	1.052	7.515	6.786	0.624	0.752	1.26432e-06
Tuba1a	cluster0	0.00049013	1.027	7.091	6.379	0.699	0.783	5.02697e-08
Myl6	cluster0	1.12418e-12	1.024	8.15	7.44	0.766	0.88	1.153e-16
Hsp90ab1	cluster0	0.00209758	0.987	7.758	7.073	0.638	0.812	2.15136e-07
Rbx1	cluster0	0.00976683	0.979	6.364	5.685	0.301	0.619	1.00173e-06
Ly6e	cluster0	4.27457e-15	0.978	8.251	7.573	0.805	0.715	4.38417e-19
mt-Cytb	cluster0	1.39568e-38	0.976	8.675	7.999	0.968	0.968	1.43147e-42
Iscu	cluster0	0.018558	0.947	5.942	5.286	0.259	0.499	1.90338e-06
Id3	cluster0	0.0263545	0.905	6.885	6.257	0.408	0.304	2.70302e-06
Lrrc58	cluster0	6.91997e-10	0.898	4.766	4.144	0.333	0.697	7.0974e-14
Gnas	cluster0	0.0377699	0.88	7.253	6.643	0.624	0.784	3.87384e-06
mt-Nd4	cluster0	6.80564e-21	0.854	8.185	7.593	0.915	0.946	6.98014e-25
Rnf7	cluster0	0.00115505	0.842	5.742	5.159	0.252	0.498	1.18467e-07
Adgre5	cluster0	0.0233673	0.807	6.075	5.516	0.326	0.553	2.39664e-06
Psma7	cluster0	0.00599712	0.806	6.602	6.044	0.333	0.647	6.15089e-07
mt-Nd5	cluster0	0.00116333	0.79	5.924	5.376	0.309	0.597	1.19316e-07
B2m	cluster0	2.25948e-28	0.782	8.931	8.389	0.986	0.973	2.31742e-32
mt-Atp6	cluster0	3.10484e-43	0.781	9.43	8.889	0.993	0.99	3.18445e-47
Prdx2	cluster0	0.0177183	0.774	5.858	5.321	0.255	0.497	1.81726e-06
Tprgl	cluster0	0.000149949	0.751	5.922	5.401	0.273	0.542	1.53794e-08
Psma3	cluster0	0.000443641	0.749	6.18	5.66	0.33	0.625	4.55016e-08
Ppia	cluster0	2.40249e-09	0.748	8.196	7.678	0.84	0.883	2.4641e-13
Psmb2	cluster0	0.00173094	0.738	5.994	5.482	0.277	0.551	1.77532e-07
Ndufb10	cluster0	7.8158e-06	0.733	6.08	5.572	0.28	0.566	8.0162e-10
Vdac2	cluster0	0.000259553	0.733	5.93	5.422	0.27	0.531	2.66208e-08
Nedd8	cluster0	4.5455e-05	0.729	6.43	5.925	0.344	0.688	4.66205e-09
Edf1	cluster0	0.0026591	0.724	6.585	6.083	0.369	0.695	2.72728e-07
mt-Nd2	cluster0	0.00246347	0.724	7.588	7.087	0.762	0.906	2.52664e-07
Ncl	cluster0	0.00250018	0.712	5.971	5.477	0.305	0.56	2.56428e-07
Smdt1	cluster0	0.0142099	0.698	6.095	5.612	0.266	0.546	1.45743e-06
Ndufb4	cluster0	0.000744992	0.69	5.312	4.834	0.266	0.546	7.64095e-08
Hnrnpa2b1	cluster0	0.0151204	0.68	6.431	5.96	0.404	0.754	1.55082e-06
Ndufs5	cluster0	0.000120376	0.677	5.664	5.195	0.252	0.534	1.23463e-08
Sap18	cluster0	0.00158678	0.674	5.873	5.405	0.33	0.642	1.62747e-07
Dnaja1	cluster0	0.000524866	0.671	6.128	5.663	0.298	0.583	5.38325e-08
Gabarapl2	cluster0	3.79904e-08	0.665	6.087	5.627	0.284	0.63	3.89645e-12
Tbca	cluster0	1.85659e-05	0.659	5.914	5.457	0.312	0.619	1.90419e-09
Tapbp	cluster0	0.000324237	0.656	5.886	5.432	0.333	0.623	3.3255e-08
Ubb	cluster0	5.64983e-12	0.637	8.418	7.976	0.894	0.925	5.7947e-16
Ywhaq	cluster0	0.000379376	0.63	6.05	5.613	0.309	0.619	3.89103e-08
Hnrnpu	cluster0	0.00567778	0.624	5.779	5.346	0.312	0.588	5.82336e-07
Gm8797	cluster0	1.63012e-07	0.602	5.994	5.577	0.897	0.935	1.67192e-11
Rab2a	cluster0	3.63428e-07	0.598	5.941	5.527	0.259	0.589	3.72747e-11
mt-Nd1	cluster0	6.13986e-15	0.594	8.279	7.867	0.915	0.957	6.29729e-19
Calm3	cluster0	0.00176893	0.58	5.928	5.526	0.284	0.538	1.81429e-07
Uqcr10	cluster0	0.00205548	0.572	5.624	5.227	0.351	0.645	2.10819e-07
mt-Co3	cluster0	1.07006e-15	0.567	8.981	8.588	0.982	0.985	1.0975e-19
Rab7	cluster0	1.80758e-07	0.564	5.688	5.297	0.259	0.569	1.85393e-11
Fis1	cluster0	0.000210302	0.564	6.208	5.817	0.337	0.651	2.15695e-08
Foxp1	cluster0	0.000270089	0.56	5.905	5.517	0.262	0.537	2.77014e-08
Bsg	cluster0	0.0157877	0.554	6.2	5.816	0.301	0.568	1.61925e-06
Tpm3-rs7	cluster0	0.00148819	0.553	3.724	3.34	0.273	0.546	1.52635e-07
Micos10	cluster0	8.67784e-07	0.551	5.896	5.515	0.298	0.641	8.90035e-11
Ndufa3	cluster0	7.74245e-05	0.52	5.158	4.798	0.358	0.721	7.94097e-09
Psmb1	cluster0	0.000658923	0.52	6.402	6.042	0.372	0.686	6.75818e-08
Dad1	cluster0	1.06951e-07	0.511	6.445	6.091	0.358	0.722	1.09693e-11
Sap18b	cluster0	1.69529e-05	0.506	4.89	4.539	0.28	0.588	1.73876e-09
mt-Co2	cluster0	9.04145e-11	0.504	8.54	8.191	0.904	0.963	9.27328e-15
Hnrnpa1	cluster0	3.25735e-06	0.502	5.675	5.327	0.255	0.534	3.34087e-10
Romo1	cluster0	0.000943995	0.49	4.873	4.533	0.255	0.52	9.682e-08
Atp5g2	cluster0	0.000855685	0.484	6.45	6.115	0.394	0.712	8.77626e-08
Manf	cluster0	7.18276e-05	0.483	5.847	5.512	0.252	0.513	7.36694e-09
Capns1	cluster0	0.00222238	0.482	6.235	5.901	0.362	0.665	2.27936e-07
Atp5k	cluster0	2.63956e-09	0.477	4.851	4.52	0.284	0.658	2.70724e-13
Clta	cluster0	0.00609312	0.471	6.432	6.106	0.319	0.645	6.24935e-07
Pdia3	cluster0	4.20023e-08	0.463	4.943	4.622	0.309	0.623	4.30793e-12
Srsf3	cluster0	1.28689e-05	0.461	6.08	5.76	0.316	0.628	1.31988e-09
Ndufa2	cluster0	5.07606e-05	0.452	5.928	5.614	0.376	0.737	5.20622e-09
Bnip3l	cluster0	0.000126047	0.446	5.857	5.547	0.291	0.585	1.29279e-08
Srp14	cluster0	4.62281e-10	0.441	6.162	5.857	0.277	0.643	4.74135e-14
Rtn4	cluster0	1.15855e-05	0.44	5.512	5.207	0.252	0.527	1.18825e-09
Krtcap2	cluster0	4.97487e-06	0.439	5.705	5.401	0.284	0.603	5.10243e-10
Ahnak	cluster0	1.93285e-05	0.436	5.585	5.282	0.262	0.508	1.98241e-09
Raly	cluster0	4.95328e-08	0.433	5.903	5.603	0.262	0.601	5.08029e-12
Rtraf	cluster0	1.88334e-07	0.419	5.95	5.659	0.259	0.577	1.93163e-11
Arhgdia	cluster0	5.41252e-07	0.416	6.189	5.9	0.358	0.723	5.5513e-11
Serbp1	cluster0	1.63681e-11	0.414	5.998	5.711	0.284	0.673	1.67878e-15
Cox5b	cluster0	1.34757e-06	0.41	6.028	5.743	0.351	0.72	1.38213e-10
Ppp1ca	cluster0	0.0324928	0.407	6.634	6.352	0.436	0.764	3.33259e-06
Snrpg	cluster0	5.08262e-06	0.406	5.719	5.437	0.309	0.692	5.21295e-10
Sri	cluster0	1.34442e-09	0.404	5.763	5.482	0.252	0.591	1.3789e-13
Anp32b	cluster0	2.20919e-05	0.403	5.873	5.594	0.266	0.543	2.26583e-09
Ndufb7	cluster0	5.18436e-10	0.393	5.788	5.516	0.255	0.623	5.31729e-14
Cnbp	cluster0	6.82024e-10	0.393	6.136	5.863	0.34	0.725	6.99511e-14
Gm11273	cluster0	0.00018927	0.377	3.209	2.947	0.262	0.551	1.94123e-08
Tmbim6	cluster0	0.0116281	0.375	6.581	6.321	0.479	0.816	1.19263e-06
Atp5b	cluster0	0.0438367	0.374	6.509	6.25	0.418	0.769	4.49607e-06
Cops9	cluster0	1.79245e-06	0.372	5.029	4.771	0.259	0.589	1.83841e-10
Tmem59	cluster0	0.017163	0.371	6.149	5.892	0.376	0.666	1.76031e-06
Cd8b1	cluster1	4.99015e-170	8.621	6.448	0.472	0.335	0.002	5.1181e-174
Cd3d	cluster1	0	6.952	7.253	2.434	0.925	0.014	0
Cd3g	cluster1	0	6.908	7.284	2.496	0.933	0.014	0
Dapl1	cluster1	1.78052e-163	6.841	5.524	0.782	0.335	0.003	1.82617e-167
Cd3e	cluster1	0	6.657	6.214	1.6	0.874	0.031	0
Trac	cluster1	0	6.542	6.776	2.241	0.85	0.016	0
Trat1	cluster1	3.61371e-120	6.374	4.856	0.438	0.28	0.006	3.70637e-124
Cd4	cluster1	2.28799e-126	6.34	4.801	0.406	0.319	0.01	2.34665e-130
Cd8a	cluster1	4.77773e-106	6.309	5.461	1.088	0.295	0.013	4.90023e-110
Cd5	cluster1	3.67675e-134	5.905	4.901	0.807	0.354	0.014	3.77103e-138
Il7r	cluster1	5.81378e-258	5.832	6.058	2.015	0.65	0.025	5.96285e-262
Cd6	cluster1	3.83489e-166	5.823	5.024	0.988	0.382	0.009	3.93322e-170
Bcl11b	cluster1	6.90662e-209	5.733	5.029	1.056	0.504	0.015	7.08372e-213
Cd28	cluster1	1.06844e-301	5.672	5.932	2.001	0.732	0.026	1.09583e-305
Lef1	cluster1	1.16357e-258	5.552	6.076	2.228	0.701	0.035	1.1934e-262
Trbc2	cluster1	0	5.371	7.809	4.086	0.957	0.064	0
Nsg2	cluster1	2.30248e-99	5.127	4.052	0.498	0.256	0.008	2.36152e-103
Lat	cluster1	7.24491e-250	4.975	6.468	3.02	0.85	0.082	7.43068e-254
Tcf7	cluster1	1.27836e-205	4.922	5.636	2.225	0.665	0.05	1.31114e-209
Trbc1	cluster1	1.7095e-177	4.774	7.214	3.905	0.681	0.069	1.75333e-181
Thy1	cluster1	8.88628e-275	4.715	6.492	3.224	0.752	0.037	9.11414e-279
Itk	cluster1	2.13092e-150	4.571	4.732	1.563	0.457	0.026	2.18556e-154
Tesc	cluster1	4.70898e-97	4.532	4.66	1.519	0.268	0.011	4.82972e-101
Ubash3a	cluster1	9.53556e-69	4.275	4.445	1.482	0.256	0.02	9.78006e-73
Cd96	cluster1	6.35545e-75	4.076	4.542	1.717	0.26	0.017	6.51841e-79
Skap1	cluster1	3.33159e-205	4.009	5.973	3.194	0.772	0.078	3.41702e-209
Kcnn4	cluster1	1.95349e-103	3.897	4.767	2.065	0.394	0.034	2.00358e-107
Inpp4b	cluster1	1.63693e-72	3.868	4.363	1.682	0.291	0.026	1.6789e-76
Tox	cluster1	2.28689e-76	3.83	4.492	1.838	0.303	0.026	2.34553e-80
Slamf6	cluster1	4.76784e-113	3.752	5.604	3.003	0.504	0.058	4.89009e-117
Gm8369	cluster1	2.42388e-149	3.689	5.873	3.316	0.657	0.081	2.48603e-153
Fam189b	cluster1	3.42581e-117	3.591	5.495	3.006	0.543	0.067	3.51366e-121
Cd247	cluster1	7.68134e-121	3.541	5.676	3.222	0.598	0.083	7.8783e-125
Fam169b	cluster1	1.19667e-74	3.501	4.615	2.189	0.295	0.025	1.22735e-78
Cd27	cluster1	1.64085e-105	3.484	5.802	3.387	0.689	0.152	1.68292e-109
Fam78a	cluster1	7.91498e-53	3.472	4.099	1.692	0.276	0.035	8.11793e-57
Ms4a4b	cluster1	4.34211e-209	3.461	7.221	4.822	0.913	0.119	4.45344e-213
Grap2	cluster1	1.99574e-75	3.409	4.925	2.561	0.441	0.07	2.04691e-79
Ccr7	cluster1	6.38843e-147	3.402	6.293	3.935	0.594	0.058	6.55223e-151
Gimap1os	cluster1	7.91349e-49	3.396	4.311	1.957	0.272	0.036	8.1164e-53
Lck	cluster1	9.17746e-197	3.37	6.528	4.191	0.894	0.124	9.41278e-201
Plcxd2	cluster1	1.10867e-59	3.298	4.408	2.122	0.252	0.023	1.1371e-63
Satb1	cluster1	5.02249e-116	3.27	5.501	3.234	0.634	0.1	5.15127e-120
Ms4a6b	cluster1	8.62602e-150	3.219	6.65	4.419	0.835	0.158	8.8472e-154
Prkcq	cluster1	1.32837e-81	3.21	4.958	2.733	0.449	0.065	1.36243e-85
Gm2682	cluster1	1.14683e-66	3.161	4.636	2.445	0.366	0.05	1.17624e-70
Gimap3	cluster1	6.36176e-136	2.986	5.921	3.851	0.748	0.125	6.52488e-140
Gpr183	cluster1	7.75263e-38	2.965	4.694	2.638	0.295	0.057	7.95142e-42
Pglyrp2	cluster1	1.03896e-47	2.962	4.157	2.104	0.26	0.034	1.0656e-51
Tnfrsf18	cluster1	3.26811e-30	2.916	5.09	3.069	0.28	0.063	3.35191e-34
Gramd3	cluster1	1.18577e-74	2.914	4.669	2.649	0.413	0.06	1.21618e-78
Dennd2d	cluster1	8.59018e-65	2.864	3.293	1.308	0.335	0.042	8.81044e-69
Rhoh	cluster1	7.26025e-103	2.845	5.901	3.929	0.685	0.139	7.44641e-107
Tagap	cluster1	4.81663e-34	2.807	4.514	2.569	0.331	0.081	4.94013e-38
Sh2d1a	cluster1	4.94596e-72	2.798	4.955	3.015	0.402	0.056	5.07278e-76
Il27ra	cluster1	1.77508e-71	2.795	3.944	2.007	0.354	0.042	1.82059e-75
Pdk1	cluster1	5.8475e-48	2.787	4.281	2.349	0.331	0.059	5.99744e-52
Zgpat;Lime1	cluster1	1.59461e-67	2.757	5.363	3.452	0.508	0.108	1.6355e-71
Xlr4a	cluster1	2.07984e-36	2.754	3.59	1.68	0.256	0.044	2.13317e-40
Rasal3	cluster1	9.54157e-70	2.742	4.661	2.761	0.457	0.08	9.78623e-74
Dgka	cluster1	6.86314e-67	2.711	4.973	3.094	0.516	0.112	7.03911e-71
Zap70	cluster1	1.23047e-59	2.708	4.676	2.798	0.358	0.054	1.26202e-63
Rasgrp1	cluster1	8.60778e-58	2.659	4.796	2.953	0.366	0.059	8.8285e-62
Jakmip1	cluster1	2.4333e-62	2.642	4.512	2.681	0.362	0.052	2.4957e-66
Tespa1	cluster1	4.54215e-51	2.611	5.341	3.532	0.374	0.069	4.65861e-55
Kbtbd11	cluster1	3.64642e-56	2.607	3.992	2.185	0.291	0.036	3.73991e-60
Crlf3	cluster1	7.04212e-62	2.585	6.164	4.373	0.72	0.278	7.22269e-66
Gtf2i	cluster1	4.03827e-53	2.582	5.159	3.369	0.429	0.094	4.14182e-57
Itgb7	cluster1	4.0259e-82	2.578	6.045	4.258	0.724	0.192	4.12913e-86
Smc4	cluster1	3.54906e-59	2.574	5.747	3.963	0.602	0.179	3.64006e-63
2022-09-01	cluster1	7.54402e-129	2.553	6.255	4.485	0.843	0.174	7.73745e-133
Gimap7	cluster1	1.27862e-50	2.551	5.115	3.347	0.386	0.075	1.31141e-54
Pik3ip1	cluster1	1.05114e-46	2.486	5.397	3.674	0.457	0.114	1.0781e-50
Klk8	cluster1	2.2678e-71	2.463	5.392	3.685	0.508	0.1	2.32594e-75
Pkp3	cluster1	1.64827e-23	2.418	4.654	2.978	0.264	0.068	1.69054e-27
Gm12840	cluster1	1.63067e-62	2.411	3.984	2.312	0.472	0.1	1.67248e-66
Traf3ip3	cluster1	2.77333e-45	2.411	4.899	3.228	0.437	0.109	2.84444e-49
Atp11b	cluster1	2.64463e-33	2.388	5.33	3.675	0.465	0.161	2.71244e-37
Rinl	cluster1	1.56324e-29	2.378	5.571	3.922	0.469	0.18	1.60333e-33
Ifi214	cluster1	4.32076e-18	2.378	3.679	2.03	0.291	0.095	4.43155e-22
Il21r	cluster1	5.68209e-35	2.344	4.234	2.609	0.283	0.055	5.82778e-39
Bcl2	cluster1	3.85639e-52	2.324	6.441	4.83	0.665	0.247	3.95527e-56
Rapgef6	cluster1	1.76834e-57	2.274	4.997	3.421	0.563	0.146	1.81369e-61
Gpr132	cluster1	1.36709e-27	2.272	4.666	3.091	0.386	0.125	1.40214e-31
Dph5	cluster1	5.19267e-26	2.264	4.574	3.005	0.295	0.077	5.32581e-30
Cd2	cluster1	2.05913e-75	2.261	6.356	4.788	0.76	0.242	2.11193e-79
Gata3	cluster1	4.61983e-36	2.259	4.404	2.838	0.354	0.085	4.73829e-40
Arl4c	cluster1	9.19922e-45	2.24	5.395	3.842	0.547	0.18	9.43509e-49
Txk	cluster1	2.57325e-98	2.212	5.423	3.89	0.614	0.101	2.63923e-102
Ifi206	cluster1	2.09602e-43	2.189	4.169	2.652	0.394	0.088	2.14976e-47
Gramd1a	cluster1	3.10459e-36	2.156	5.032	3.538	0.472	0.155	3.18419e-40
Cmah	cluster1	5.02804e-29	2.148	3.999	2.51	0.26	0.054	5.15697e-33
Rgs10	cluster1	3.07816e-61	2.14	5.739	4.256	0.598	0.162	3.15709e-65
Rpl12	cluster1	3.38785e-99	2.118	8.479	7.011	0.988	0.779	3.47472e-103
Cd69	cluster1	7.15114e-43	2.096	5.192	3.739	0.374	0.083	7.3345e-47
Gimap9	cluster1	8.48669e-58	2.094	5.262	3.81	0.524	0.127	8.7043e-62
Ltb	cluster1	3.07928e-111	2.093	6.798	5.347	0.831	0.181	3.15824e-115
Sh3kbp1	cluster1	4.92057e-39	2.091	5.037	3.588	0.528	0.17	5.04674e-43
Tbc1d10c	cluster1	3.72984e-60	2.088	5.461	4.014	0.567	0.143	3.82548e-64
Gm20186	cluster1	2.99034e-25	2.072	4.091	2.654	0.291	0.074	3.06702e-29
Tspan32	cluster1	1.29911e-30	2.044	5.493	4.076	0.437	0.143	1.33242e-34
Limd2	cluster1	1.04659e-90	2.035	7.11	5.699	0.909	0.353	1.07343e-94
Abhd8	cluster1	1.17419e-22	2.034	4.526	3.116	0.287	0.082	1.2043e-26
Rflnb	cluster1	8.45427e-42	2.025	4.753	3.35	0.307	0.056	8.67105e-46
Ptpn22	cluster1	2.5196e-54	2.024	4.827	3.424	0.535	0.136	2.5842e-58
Pdcd4	cluster1	6.84402e-47	2.005	5.158	3.768	0.673	0.255	7.01951e-51
Acp5	cluster1	6.88031e-42	1.964	5.35	3.989	0.543	0.182	7.05673e-46
Ptprcap	cluster1	1.82516e-112	1.908	6.845	5.522	0.87	0.177	1.87196e-116
2022-09-06	cluster1	1.7682e-39	1.905	5.112	3.792	0.504	0.158	1.81354e-43
Arhgap15	cluster1	1.7933e-46	1.828	5.302	4.035	0.642	0.227	1.83929e-50
Dennd1c	cluster1	7.26038e-15	1.824	4.682	3.417	0.315	0.122	7.44655e-19
A930005H10Rik	cluster1	7.30941e-49	1.794	4.791	3.547	0.398	0.081	7.49683e-53
Shisa5	cluster1	3.678e-84	1.792	7.773	6.531	0.988	0.62	3.7723e-88
Saraf	cluster1	3.41591e-57	1.789	6.629	5.389	0.87	0.455	3.5035e-61
Klhl6	cluster1	2.22475e-16	1.789	4.602	3.362	0.295	0.102	2.2818e-20
Stim1	cluster1	2.88573e-11	1.783	4.613	3.377	0.307	0.132	2.95972e-15
Emb	cluster1	3.1027e-70	1.777	6.28	5.049	0.783	0.26	3.18226e-74
Tnfaip3	cluster1	1.13206e-23	1.764	4.298	3.075	0.378	0.128	1.16109e-27
Srpk1	cluster1	1.36493e-23	1.763	5.202	3.98	0.484	0.213	1.39993e-27
Ifi208	cluster1	5.4454e-39	1.743	4.342	3.134	0.429	0.114	5.58502e-43
Vps37b	cluster1	5.22556e-39	1.724	5.281	4.085	0.512	0.163	5.35955e-43
Chd3	cluster1	4.04322e-39	1.713	4.974	3.787	0.508	0.165	4.14689e-43
BE692007	cluster1	1.04138e-33	1.702	4.336	3.157	0.283	0.056	1.06808e-37
Rplp0	cluster1	1.55891e-94	1.688	9.163	7.993	0.972	0.865	1.59888e-98
Acap1	cluster1	4.35824e-21	1.68	4.122	2.957	0.303	0.09	4.46999e-25
Traf1	cluster1	7.83199e-25	1.677	4.831	3.668	0.374	0.12	8.03282e-29
S1pr4	cluster1	6.39995e-31	1.67	5.585	4.428	0.528	0.194	6.56405e-35
Ripor2	cluster1	2.76603e-24	1.67	4.86	3.702	0.386	0.129	2.83695e-28
Rpsa	cluster1	1.26649e-96	1.667	8.703	7.547	0.984	0.774	1.29897e-100
Ets1	cluster1	1.75331e-63	1.65	5.792	4.648	0.874	0.362	1.79826e-67
Rab3ip	cluster1	3.77123e-19	1.644	4.378	3.239	0.276	0.082	3.86793e-23
Rps7	cluster1	1.36465e-91	1.624	8.961	7.835	0.992	0.902	1.39964e-95
Il2rg	cluster1	3.60085e-37	1.615	5.684	4.564	0.697	0.317	3.69318e-41
Cd7	cluster1	6.97055e-25	1.613	5.577	4.459	0.287	0.07	7.14928e-29
Rps15a	cluster1	4.38431e-91	1.587	8.637	7.537	0.98	0.923	4.49673e-95
B4galnt1	cluster1	9.43455e-34	1.58	5.563	4.467	0.685	0.319	9.67646e-38
Gm11713	cluster1	1.23341e-11	1.571	3.994	2.905	0.268	0.1	1.26504e-15
Rnf138	cluster1	7.02229e-22	1.568	5.063	3.976	0.453	0.186	7.20234e-26
Rps18	cluster1	2.0175e-92	1.542	8.983	7.914	0.988	0.914	2.06923e-96
Hcst	cluster1	7.87661e-66	1.531	5.748	4.686	0.831	0.311	8.07857e-70
Ly9	cluster1	1.23743e-11	1.527	3.962	2.903	0.268	0.101	1.26916e-15
Rpl5	cluster1	1.67816e-75	1.515	7.931	6.881	0.965	0.795	1.72119e-79
Peli1	cluster1	2.38099e-24	1.507	5.165	4.121	0.563	0.26	2.44204e-28
Gm11361	cluster1	2.85467e-85	1.499	5.816	4.777	0.976	0.843	2.92787e-89
Cd53	cluster1	8.66882e-49	1.497	6.529	5.491	0.902	0.48	8.8911e-53
Fyb	cluster1	1.3523e-52	1.492	6.394	5.359	0.831	0.352	1.38697e-56
Spint2	cluster1	1.9844e-29	1.486	4.992	3.962	0.366	0.098	2.03528e-33
Rbm38	cluster1	1.04127e-10	1.476	4.3	3.277	0.291	0.12	1.06797e-14
Rpl13a	cluster1	7.4992e-99	1.474	9.424	8.403	1	0.96	7.69149e-103
Gm10260	cluster1	1.67679e-84	1.473	6.073	5.052	0.972	0.837	1.71979e-88
Evl	cluster1	1.58811e-32	1.469	5.66	4.642	0.72	0.357	1.62883e-36
Ifi213	cluster1	6.66816e-20	1.466	3.663	2.647	0.35	0.116	6.83914e-24
Rac2	cluster1	2.50801e-66	1.464	7.255	6.24	0.953	0.441	2.57232e-70
Arhgap45	cluster1	9.58507e-52	1.453	5.993	4.986	0.858	0.393	9.83084e-56
AI467606	cluster1	2.8543e-05	1.432	4.777	3.784	0.311	0.172	2.92749e-09
Npm1	cluster1	7.84973e-57	1.432	7.082	6.089	0.913	0.585	8.051e-61
Crbn	cluster1	2.71608e-07	1.428	4.342	3.353	0.252	0.113	2.78572e-11
Ablim1	cluster1	2.45647e-33	1.428	5.265	4.275	0.571	0.212	2.51945e-37
Frmd8	cluster1	8.26625e-11	1.423	4.325	3.339	0.327	0.148	8.47821e-15
Rps24	cluster1	2.55133e-77	1.421	9.008	8.023	0.988	0.941	2.61675e-81
Arhgef18	cluster1	1.08107e-07	1.417	4.379	3.397	0.264	0.116	1.10879e-11
Rpl3	cluster1	6.46159e-80	1.415	8.378	7.397	0.972	0.856	6.62728e-84
Ptpn18	cluster1	4.38492e-53	1.412	6.432	5.454	0.862	0.395	4.49736e-57
Eef1b2	cluster1	5.67579e-51	1.41	7.383	6.405	0.913	0.617	5.82133e-55
Gm26740	cluster1	3.40238e-27	1.406	5.768	4.793	0.598	0.266	3.48962e-31
Sf3b3	cluster1	0.000260289	1.399	4.711	3.742	0.315	0.183	2.66963e-08
Rpl17	cluster1	1.03945e-83	1.384	8.909	7.95	0.972	0.938	1.0661e-87
Ass1	cluster1	1.25086e-26	1.38	5.055	4.098	0.421	0.148	1.28294e-30
Cnp	cluster1	3.45205e-33	1.368	5.452	4.504	0.591	0.238	3.54056e-37
Rps19	cluster1	8.19412e-71	1.366	8.953	8.006	0.98	0.933	8.40423e-75
Sash3	cluster1	1.16633e-06	1.365	4.469	3.523	0.323	0.173	1.19624e-10
Tecpr1	cluster1	2.05922e-16	1.364	5.286	4.34	0.484	0.231	2.11202e-20
Rpl10a	cluster1	4.71573e-75	1.358	8.253	7.311	0.972	0.828	4.83665e-79
Leprotl1	cluster1	1.33452e-23	1.358	5.715	4.773	0.626	0.322	1.36874e-27
Gimap6	cluster1	1.74586e-43	1.357	6.324	5.383	0.732	0.278	1.79062e-47
Mbnl1	cluster1	2.14173e-27	1.354	5.92	4.982	0.815	0.514	2.19665e-31
Kcnab2	cluster1	3.44317e-10	1.354	4.039	3.101	0.299	0.129	3.53146e-14
Rps6	cluster1	1.64815e-79	1.351	8.862	7.925	0.98	0.927	1.69041e-83
Eef1g	cluster1	2.45483e-58	1.351	7.251	6.314	0.937	0.642	2.51777e-62
Chd2	cluster1	3.61308e-05	1.34	4.72	3.791	0.283	0.148	3.70572e-09
Rps3	cluster1	6.57194e-85	1.34	8.952	8.023	0.972	0.93	6.74045e-89
Dnajc15	cluster1	1.48222e-16	1.339	5.346	4.418	0.492	0.252	1.52022e-20
Rps16	cluster1	3.24183e-82	1.338	9.029	8.102	0.992	0.947	3.32496e-86
Rplp1	cluster1	1.02124e-75	1.338	8.777	7.85	0.984	0.905	1.04743e-79
Epsti1	cluster1	7.27699e-19	1.336	5.356	4.43	0.508	0.24	7.46358e-23
Ikzf1	cluster1	7.62947e-15	1.335	4.952	4.026	0.531	0.282	7.8251e-19
Gm6133	cluster1	5.0135e-66	1.328	4.727	3.806	0.933	0.756	5.14205e-70
Il16	cluster1	7.12315e-14	1.326	4.99	4.071	0.433	0.21	7.30579e-18
Fkbp3	cluster1	1.51295e-24	1.324	5.43	4.512	0.591	0.278	1.55174e-28
Stk38	cluster1	1.24228e-11	1.318	5.357	4.444	0.52	0.297	1.27414e-15
Rack1	cluster1	5.87129e-57	1.307	7.767	6.861	0.929	0.683	6.02184e-61
Pik3cd	cluster1	6.52978e-14	1.303	4.299	3.396	0.39	0.17	6.69721e-18
Rpl4	cluster1	2.92727e-76	1.302	8.309	7.407	0.976	0.863	3.00233e-80
Rps13	cluster1	3.41365e-80	1.301	8.509	7.607	0.984	0.899	3.50118e-84
Fam53b	cluster1	0.00103526	1.3	4.932	4.031	0.295	0.17	1.06181e-07
Fyn	cluster1	5.83918e-10	1.297	4.658	3.759	0.386	0.195	5.9889e-14
Ccdc88c	cluster1	0.000672618	1.296	4.884	3.985	0.299	0.174	6.89865e-08
Rps27	cluster1	4.29567e-81	1.295	8.409	7.511	1	0.973	4.40581e-85
Elf1	cluster1	7.63749e-18	1.295	5.298	4.401	0.555	0.288	7.83333e-22
Def6	cluster1	9.6051e-07	1.293	4.55	3.654	0.319	0.165	9.85139e-11
Sp100	cluster1	3.97883e-27	1.283	5.518	4.629	0.677	0.337	4.08085e-31
Rpl22l1	cluster1	6.80175e-49	1.28	6.878	5.99	0.949	0.681	6.97615e-53
Rpl8	cluster1	1.50811e-75	1.277	8.865	7.98	0.984	0.919	1.54678e-79
Adcy7	cluster1	9.85607e-05	1.276	4.689	3.805	0.358	0.213	1.01088e-08
Selplg	cluster1	1.17335e-45	1.275	6.497	5.613	0.85	0.361	1.20343e-49
4930523C07Rik	cluster1	5.29129e-28	1.269	5.852	4.972	0.669	0.328	5.42697e-32
Tes	cluster1	4.75155e-08	1.269	4.303	3.423	0.264	0.115	4.87339e-12
Gm11808	cluster1	3.97708e-83	1.266	6.906	6.029	0.969	0.835	4.07905e-87
Gimap4	cluster1	1.94777e-42	1.266	6.222	5.345	0.713	0.26	1.99771e-46
Rpl18	cluster1	2.73884e-80	1.265	8.612	7.735	0.984	0.889	2.80907e-84
Vsir	cluster1	9.09701e-12	1.264	5.77	4.894	0.602	0.374	9.33027e-16
Smap2	cluster1	2.40394e-11	1.258	4.868	3.997	0.413	0.215	2.46558e-15
Rpl19	cluster1	1.26813e-82	1.255	8.922	8.052	0.992	0.942	1.30064e-86
Dock2	cluster1	2.5599e-08	1.253	5.033	4.165	0.453	0.268	2.62553e-12
Kxd1;Uba52	cluster1	1.38878e-85	1.249	8.417	7.551	0.984	0.904	1.42439e-89
Pym1	cluster1	1.00018e-10	1.239	4.342	3.483	0.295	0.123	1.02583e-14
Rps3a1	cluster1	1.95246e-74	1.238	8.843	7.985	0.984	0.928	2.00252e-78
Rps4x	cluster1	5.68851e-68	1.236	9.059	8.202	0.984	0.928	5.83437e-72
Rps20	cluster1	1.07739e-60	1.234	8.207	7.351	0.972	0.883	1.10502e-64
Rpl13	cluster1	6.5784e-76	1.228	9.536	8.685	0.992	0.956	6.74707e-80
Grk6	cluster1	1.14872e-10	1.215	4.445	3.603	0.386	0.19	1.17817e-14
Rpl14	cluster1	1.5896e-66	1.212	8.674	7.834	0.969	0.9	1.63035e-70
Rps10	cluster1	1.48783e-70	1.208	8.292	7.455	0.98	0.888	1.52598e-74
Bzw2	cluster1	6.71246e-08	1.207	4.275	3.438	0.287	0.133	6.88458e-12
Uba52	cluster1	4.49337e-74	1.201	5.576	4.744	0.969	0.868	4.60859e-78
Trib2	cluster1	8.02628e-11	1.201	4.518	3.686	0.287	0.115	8.23209e-15
Ifi209	cluster1	2.7522e-17	1.197	4.485	3.656	0.378	0.146	2.82277e-21
Pced1b	cluster1	7.63247e-29	1.196	3.424	2.595	0.346	0.091	7.82818e-33
Rps5	cluster1	3.07647e-70	1.191	8.958	8.132	0.976	0.924	3.15536e-74
Eef1a1	cluster1	2.75691e-87	1.189	9.182	8.358	0.988	0.896	2.8276e-91
Rpa1	cluster1	6.72788e-05	1.186	4.342	3.52	0.272	0.14	6.90039e-09
Rps28	cluster1	2.89766e-61	1.182	7.679	6.86	0.988	0.912	2.97196e-65
Ctsw	cluster1	2.06159e-33	1.175	5.333	4.518	0.366	0.086	2.11446e-37
Rpl18a	cluster1	3.28765e-82	1.17	9.264	8.453	1	0.959	3.37195e-86
Taf1d	cluster1	0.00560296	1.169	4.115	3.305	0.331	0.209	5.74662e-07
Gimap1	cluster1	5.03253e-37	1.166	6.02	5.211	0.713	0.278	5.16157e-41
Runx3	cluster1	9.2504e-07	1.16	4.055	3.251	0.256	0.115	9.48759e-11
Rps27rt	cluster1	4.60092e-69	1.158	5.824	5.022	0.984	0.912	4.71889e-73
Rpl6	cluster1	5.75488e-71	1.157	8.529	7.727	0.984	0.906	5.90244e-75
Gm9844	cluster1	9.80362e-65	1.155	6.42	5.619	0.976	0.855	1.0055e-68
Rpl32	cluster1	1.66238e-66	1.154	8.826	8.026	0.969	0.935	1.70501e-70
Rpl30	cluster1	4.96875e-62	1.154	7.774	6.975	0.972	0.857	5.09615e-66
Tmem71	cluster1	6.85969e-17	1.151	4.342	3.545	0.35	0.132	7.03558e-21
Rps23	cluster1	8.41454e-72	1.148	8.816	8.021	0.976	0.95	8.63029e-76
Tmsb10	cluster1	3.34411e-66	1.148	8.281	7.486	0.984	0.904	3.42986e-70
Rps2	cluster1	6.68853e-60	1.141	8.021	7.23	0.976	0.878	6.86004e-64
Wdr89;AC124742.1	cluster1	6.71891e-69	1.139	5.762	4.972	0.98	0.871	6.89118e-73
Rplp2	cluster1	2.1077e-79	1.138	8.253	7.465	0.988	0.943	2.16174e-83
Rpl36a	cluster1	9.02042e-51	1.135	7.233	6.446	0.969	0.825	9.25171e-55
Rpl9-ps6	cluster1	1.22663e-66	1.135	5.617	4.83	0.992	0.872	1.25808e-70
Arhgdib	cluster1	9.01264e-41	1.129	7.154	6.371	0.929	0.502	9.24373e-45
Ubac2	cluster1	6.20558e-07	1.129	4.895	4.113	0.402	0.227	6.36469e-11
Rps15	cluster1	1.11308e-68	1.127	8.391	7.61	0.992	0.939	1.14162e-72
Emg1	cluster1	1.48359e-23	1.123	5.96	5.182	0.705	0.405	1.52163e-27
Eif3e	cluster1	5.02763e-32	1.12	6.411	5.634	0.827	0.517	5.15654e-36
Rps14	cluster1	3.63691e-75	1.12	9.197	8.42	0.988	0.965	3.73016e-79
Rps21	cluster1	1.47493e-67	1.119	7.157	6.382	0.996	0.876	1.51275e-71
Cd84	cluster1	0.000512306	1.117	4.982	4.208	0.354	0.219	5.25442e-08
Gm15013	cluster1	9.35994e-19	1.115	2.136	1.363	0.524	0.266	9.59994e-23
Rpl23a	cluster1	1.59462e-71	1.114	8.647	7.875	0.992	0.937	1.63551e-75
Fbl	cluster1	8.79441e-15	1.112	5.192	4.422	0.528	0.285	9.0199e-19
Rpl23	cluster1	2.87533e-68	1.112	8.598	7.828	0.992	0.941	2.94905e-72
Rpl15	cluster1	8.69236e-60	1.112	8.336	7.565	0.972	0.878	8.91524e-64
Rpl9	cluster1	1.05133e-70	1.108	8.608	7.84	0.988	0.94	1.07829e-74
Ifi203	cluster1	1.62833e-16	1.106	5.167	4.4	0.551	0.284	1.67008e-20
Rpl39	cluster1	7.56778e-63	1.105	7.559	6.793	0.976	0.921	7.76182e-67
Top2b	cluster1	2.54362e-07	1.098	4.596	3.835	0.37	0.199	2.60885e-11
Rpl11	cluster1	7.46355e-74	1.097	8.588	7.827	0.988	0.925	7.65493e-78
Rps8	cluster1	3.62139e-57	1.096	8.798	8.038	0.98	0.938	3.71424e-61
Arhgap9	cluster1	2.8348e-07	1.094	5.072	4.313	0.449	0.268	2.90748e-11
H2-Q7	cluster1	2.31566e-36	1.094	6.806	6.047	0.878	0.416	2.37504e-40
Washc3	cluster1	0.000129076	1.09	4.668	3.913	0.323	0.185	1.32385e-08
Arhgef1	cluster1	2.02639e-27	1.088	5.353	4.599	0.791	0.461	2.07835e-31
Ddx21	cluster1	4.4687e-06	1.083	4.365	3.614	0.402	0.235	4.58328e-10
Ifi47	cluster1	1.51498e-16	1.081	5.1	4.351	0.461	0.208	1.55382e-20
Cdipt	cluster1	0.00506113	1.079	4.846	4.098	0.358	0.232	5.19091e-07
Rps26	cluster1	8.03363e-50	1.075	7.312	6.567	0.976	0.853	8.23962e-54
Rpl36a-ps1	cluster1	3.81327e-42	1.071	4.342	3.6	0.917	0.659	3.91105e-46
Rpl21	cluster1	2.92306e-64	1.07	8.62	7.878	0.984	0.945	2.99801e-68
Rpl36	cluster1	1.9845e-67	1.065	7.561	6.823	0.984	0.89	2.03539e-71
Gimap5	cluster1	2.24132e-16	1.065	5.181	4.443	0.461	0.203	2.29879e-20
Rps11	cluster1	6.47604e-61	1.065	8.733	7.995	0.988	0.92	6.6421e-65
Srpk2	cluster1	3.77546e-08	1.063	4.863	4.127	0.354	0.179	3.87226e-12
Gpr171	cluster1	6.31128e-10	1.061	4.523	3.787	0.28	0.112	6.47311e-14
Ndrg3	cluster1	2.7909e-10	1.055	4.183	3.451	0.315	0.136	2.86246e-14
Eef2	cluster1	2.86476e-52	1.055	7.519	6.788	0.969	0.77	2.93822e-56
Slc9a3r1	cluster1	3.65741e-10	1.055	5.06	4.328	0.472	0.267	3.75119e-14
Slfn1	cluster1	9.576e-16	1.051	4.784	4.056	0.335	0.126	9.82154e-20
Rps29	cluster1	9.20183e-60	1.048	8.138	7.411	0.984	0.975	9.43778e-64
Wdr89	cluster1	1.89893e-50	1.041	4.934	4.212	0.965	0.774	1.94762e-54
Tpt1	cluster1	4.05354e-69	1.037	8.806	8.087	0.996	0.962	4.15748e-73
Exosc8	cluster1	0.00557894	1.035	4.573	3.856	0.256	0.143	5.72199e-07
Prkca	cluster1	1.05823e-14	1.034	4.077	3.36	0.327	0.122	1.08536e-18
Smchd1	cluster1	0.000252895	1.031	4.93	4.215	0.386	0.244	2.5938e-08
Cnot6l	cluster1	0.0307774	1.016	4.707	4.003	0.343	0.222	3.15666e-06
Snhg1	cluster1	4.42112e-07	1.001	4.592	3.898	0.335	0.172	4.53448e-11
Atp1b3	cluster1	5.93482e-12	1.001	5.793	5.099	0.669	0.449	6.08699e-16
Cdc42se2	cluster1	9.03875e-07	0.998	5.07	4.378	0.469	0.288	9.27051e-11
Pabpc1	cluster1	6.46752e-31	0.997	6.422	5.731	0.89	0.571	6.63335e-35
Bin2	cluster1	2.1719e-20	0.993	5.49	4.802	0.63	0.303	2.22759e-24
Rpl7	cluster1	4.58337e-56	0.989	8.394	7.708	0.984	0.903	4.70089e-60
Sp110	cluster1	6.13105e-18	0.987	4.752	4.067	0.539	0.26	6.28825e-22
Cdkn1b	cluster1	0.00291627	0.982	4.499	3.818	0.374	0.24	2.99105e-07
Npm3	cluster1	5.10001e-14	0.982	5.257	4.576	0.441	0.209	5.23078e-18
Cd48	cluster1	6.93538e-09	0.982	5.512	4.832	0.476	0.267	7.11321e-13
Eif3h	cluster1	2.98862e-27	0.981	6.825	6.145	0.854	0.565	3.06525e-31
Churc1	cluster1	1.44458e-13	0.974	4.908	4.233	0.535	0.297	1.48162e-17
Otulinl	cluster1	0.000241054	0.971	4.858	4.185	0.374	0.221	2.47235e-08
Rpl35	cluster1	4.38753e-48	0.963	7.974	7.306	0.965	0.918	4.50003e-52
Ccnd2	cluster1	1.43825e-14	0.96	5.846	5.18	0.559	0.285	1.47513e-18
Mif	cluster1	2.27207e-22	0.96	5.671	5.005	0.717	0.42	2.33033e-26
Dnajc9	cluster1	1.57577e-13	0.957	4.675	4.012	0.378	0.162	1.61617e-17
Rpl27	cluster1	2.68645e-58	0.957	7.905	7.242	0.988	0.897	2.75534e-62
Cotl1	cluster1	4.35493e-24	0.956	6.22	5.557	0.795	0.431	4.4666e-28
Pgs1	cluster1	0.000209802	0.951	4.254	3.595	0.264	0.14	2.15182e-08
Rpl27a	cluster1	2.24368e-63	0.95	8.247	7.588	0.992	0.939	2.30121e-67
Xrn2	cluster1	0.000365402	0.947	4.705	4.048	0.378	0.233	3.74771e-08
Ogt	cluster1	6.73422e-14	0.947	5.795	5.139	0.65	0.404	6.90689e-18
Rassf5	cluster1	0.0172918	0.941	4.483	3.83	0.394	0.271	1.77352e-06
Coro1a	cluster1	1.5776e-36	0.94	7.395	6.743	0.957	0.488	1.61805e-40
Pycard	cluster1	9.01024e-11	0.924	5.597	4.957	0.476	0.249	9.24127e-15
Rpl29	cluster1	3.67272e-53	0.923	7.854	7.214	0.969	0.874	3.76689e-57
Zc3hav1	cluster1	6.76895e-08	0.91	4.584	3.953	0.453	0.265	6.94251e-12
Ssh2	cluster1	0.00582258	0.909	5.358	4.728	0.461	0.335	5.97188e-07
Ptprc	cluster1	1.80069e-23	0.907	6.292	5.663	0.807	0.433	1.84686e-27
Acyp1	cluster1	0.00671367	0.905	4.128	3.5	0.252	0.14	6.88581e-07
Ankrd12	cluster1	0.032881	0.904	4.864	4.237	0.346	0.229	3.37241e-06
Cnn2	cluster1	2.53942e-22	0.899	6.329	5.706	0.799	0.478	2.60453e-26
Glipr2	cluster1	0.00332819	0.898	4.803	4.18	0.354	0.224	3.41353e-07
Naca	cluster1	1.01527e-33	0.897	7.531	6.91	0.937	0.721	1.0413e-37
Pstpip1	cluster1	1.17771e-10	0.894	4.411	3.791	0.339	0.148	1.20791e-14
Nop53	cluster1	8.25188e-24	0.888	6.384	5.769	0.858	0.581	8.46347e-28
Phf20l1	cluster1	2.9842e-06	0.875	5.031	4.424	0.445	0.271	3.06072e-10
Snhg8	cluster1	2.05786e-08	0.874	5.039	4.434	0.61	0.412	2.11063e-12
Tgtp1	cluster1	1.21376e-15	0.873	4.373	3.768	0.398	0.165	1.24488e-19
Gm2000	cluster1	1.63836e-39	0.866	5.852	5.251	0.965	0.863	1.68037e-43
Foxo1	cluster1	0.000111056	0.86	4.351	3.756	0.295	0.155	1.13903e-08
Rpl34	cluster1	4.03838e-51	0.859	7.823	7.228	0.969	0.917	4.14193e-55
Spn	cluster1	0.000198478	0.857	4.792	4.198	0.315	0.171	2.03567e-08
Btg1	cluster1	6.65172e-32	0.855	7.275	6.683	0.961	0.644	6.82228e-36
Actn1	cluster1	2.95687e-08	0.854	4.7	4.108	0.437	0.244	3.03269e-12
Lfng	cluster1	1.01796e-05	0.851	4.808	4.218	0.528	0.346	1.04406e-09
Rpl22	cluster1	8.88629e-37	0.849	7.067	6.479	0.961	0.801	9.11414e-41
Cyth1	cluster1	1.4276e-05	0.845	4.047	3.461	0.335	0.181	1.46421e-09
Zfp36l2	cluster1	2.14132e-18	0.844	6.045	5.46	0.843	0.517	2.19623e-22
Rpl37a	cluster1	7.06724e-50	0.842	8.118	7.534	0.988	0.959	7.24845e-54
Tgtp2	cluster1	7.22678e-16	0.84	4.806	4.224	0.409	0.172	7.41208e-20
Rpl24	cluster1	1.41331e-41	0.838	7.944	7.363	0.961	0.885	1.44955e-45
Cd82	cluster1	0.000361707	0.838	5.396	4.815	0.484	0.325	3.70981e-08
Rpl38	cluster1	2.13074e-49	0.836	7.22	6.641	0.988	0.917	2.18537e-53
Rpl31	cluster1	1.80149e-39	0.835	7.417	6.839	0.965	0.901	1.84768e-43
Rps17	cluster1	1.76445e-34	0.829	7.655	7.081	0.965	0.888	1.80969e-38
Sell	cluster1	9.78213e-19	0.824	5.217	4.646	0.539	0.243	1.0033e-22
Prrc2c	cluster1	1.9448e-05	0.823	5.296	4.726	0.484	0.323	1.99467e-09
Rnf167	cluster1	2.38066e-10	0.819	4.753	4.186	0.425	0.217	2.4417e-14
Dok2	cluster1	1.33575e-06	0.817	4.455	3.889	0.264	0.118	1.37e-10
Rpl7a	cluster1	1.25196e-31	0.799	7.577	7.023	0.949	0.816	1.28407e-35
Hspe1	cluster1	9.20819e-17	0.796	6.003	5.451	0.728	0.454	9.4443e-21
Il2rb	cluster1	2.52091e-16	0.793	4.934	4.384	0.276	0.082	2.58555e-20
Eef1d	cluster1	2.91652e-23	0.791	6.464	5.916	0.831	0.539	2.9913e-27
Cd52	cluster1	5.1031e-29	0.789	7.517	6.97	0.976	0.515	5.23395e-33
Rps27a	cluster1	7.70748e-44	0.787	8.724	8.179	0.996	0.953	7.9051e-48
Slc1a5	cluster1	0.000476731	0.782	4.367	3.825	0.307	0.17	4.88955e-08
Mettl23	cluster1	4.3043e-06	0.781	5.146	4.605	0.469	0.301	4.41467e-10
C1qbp	cluster1	0.0172918	0.78	4.763	4.223	0.354	0.236	1.77351e-06
Fam107b	cluster1	1.43709e-16	0.779	4.905	4.365	0.563	0.283	1.47394e-20
Pop5	cluster1	5.67433e-06	0.774	4.9	4.363	0.382	0.217	5.81983e-10
Naa10	cluster1	0.000193465	0.773	4.413	3.877	0.303	0.165	1.98426e-08
Impdh2	cluster1	4.18433e-06	0.766	4.912	4.381	0.417	0.247	4.29162e-10
Trp53	cluster1	0.000872284	0.761	4.962	4.434	0.409	0.269	8.94651e-08
Rpl35a	cluster1	9.09888e-40	0.761	8.044	7.517	0.972	0.944	9.33219e-44
Tnrc6b	cluster1	0.00217578	0.758	4.303	3.778	0.402	0.257	2.23156e-07
Rpl26	cluster1	1.18401e-39	0.757	8.33	7.805	0.98	0.928	1.21437e-43
Plaat3	cluster1	0.00521652	0.756	4.923	4.4	0.339	0.211	5.35027e-07
Anxa6	cluster1	3.71096e-05	0.755	5.309	4.786	0.52	0.356	3.80612e-09
Ldha	cluster1	1.5504e-16	0.751	6.312	5.791	0.811	0.576	1.59016e-20
Rps9	cluster1	1.1196e-38	0.751	8.786	8.265	0.988	0.939	1.1483e-42
Eif3f	cluster1	6.58409e-21	0.746	6.968	6.451	0.898	0.629	6.75292e-25
Tnfaip8l2	cluster1	4.23114e-07	0.745	5.104	4.587	0.417	0.235	4.33964e-11
Rsl1d1	cluster1	0.000955188	0.737	4.727	4.217	0.362	0.22	9.7968e-08
Gm47283	cluster1	0.000120284	0.731	3.939	3.433	0.421	0.26	1.23368e-08
Rbm25	cluster1	0.000117788	0.729	5.409	4.904	0.571	0.408	1.20808e-08
Nsd3	cluster1	0.000205695	0.719	4.745	4.247	0.476	0.306	2.10969e-08
Krit1	cluster1	0.0367083	0.717	5.078	4.581	0.433	0.298	3.76496e-06
Utrn	cluster1	0.00263379	0.713	4.739	4.245	0.315	0.182	2.70132e-07
Lsm4	cluster1	9.81766e-10	0.711	5.574	5.081	0.559	0.336	1.00694e-13
Mndal	cluster1	2.47681e-06	0.706	5.267	4.777	0.5	0.311	2.54032e-10
Cytip	cluster1	1.97255e-09	0.698	5.593	5.109	0.583	0.34	2.02313e-13
Rpl28	cluster1	1.9819e-29	0.696	7.668	7.185	0.961	0.883	2.03272e-33
Cox7a2l	cluster1	7.23631e-19	0.692	6.975	6.496	0.862	0.632	7.42185e-23
Uchl3	cluster1	5.71683e-05	0.688	4.328	3.851	0.303	0.163	5.86342e-09
Slfn2	cluster1	3.28032e-19	0.676	6.038	5.569	0.76	0.458	3.36443e-23
Rpl37	cluster1	7.04202e-38	0.676	7.651	7.183	0.988	0.953	7.22259e-42
Eif4b	cluster1	1.96437e-07	0.675	4.948	4.48	0.559	0.356	2.01474e-11
Snrnp40	cluster1	0.00482873	0.674	4.354	3.887	0.315	0.187	4.95254e-07
Nsa2	cluster1	0.000408062	0.673	5.016	4.549	0.539	0.386	4.18525e-08
Apobec3	cluster1	1.56869e-09	0.672	5.422	4.956	0.559	0.326	1.60891e-13
Pole4	cluster1	4.06937e-10	0.668	4.917	4.454	0.492	0.264	4.17371e-14
H2-K1	cluster1	3.42647e-13	0.659	7.913	7.457	1	0.866	3.51433e-17
Gm10076	cluster1	3.31666e-31	0.658	6.717	6.261	0.949	0.853	3.4017e-35
Nt5c	cluster1	4.85653e-07	0.657	5.154	4.698	0.528	0.33	4.98105e-11
Klf3	cluster1	1.41175e-07	0.65	5.591	5.14	0.618	0.412	1.44795e-11
Nono	cluster1	0.00446553	0.645	5.208	4.761	0.539	0.403	4.58003e-07
Snrpf	cluster1	4.15961e-17	0.642	5.134	4.689	0.78	0.5	4.26626e-21
Rps25	cluster1	3.44843e-30	0.641	7.823	7.379	0.969	0.913	3.53685e-34
Eif3i	cluster1	1.01427e-11	0.64	5.683	5.24	0.657	0.433	1.04027e-15
Rpl36al	cluster1	3.13424e-18	0.636	6.634	6.194	0.941	0.716	3.21461e-22
Igbp1	cluster1	0.00352699	0.627	4.741	4.306	0.37	0.235	3.61742e-07
Dusp11	cluster1	0.000424647	0.626	4.946	4.512	0.488	0.324	4.35536e-08
Vgll4	cluster1	0.00964131	0.624	5.338	4.906	0.417	0.271	9.88852e-07
Rps12	cluster1	3.13553e-24	0.621	7.852	7.421	0.953	0.899	3.21593e-28
Tbrg1	cluster1	0.000373544	0.616	4.977	4.55	0.453	0.296	3.83122e-08
Cd37	cluster1	8.75233e-24	0.614	5.865	5.44	0.61	0.26	8.97675e-28
Tpr	cluster1	0.0293917	0.61	5.432	5.009	0.524	0.388	3.01453e-06
Nudt21	cluster1	0.0326756	0.608	4.88	4.459	0.402	0.28	3.35134e-06
Nap1l4	cluster1	5.3118e-05	0.606	4.903	4.483	0.417	0.254	5.448e-09
Twistnb	cluster1	5.10799e-06	0.603	4.437	4.019	0.327	0.163	5.23897e-10
Gas5	cluster1	1.10292e-14	0.596	6.126	5.713	0.843	0.621	1.1312e-18
Bclaf1	cluster1	0.0432018	0.584	4.794	4.389	0.425	0.298	4.43096e-06
Snrpg	cluster1	2.80492e-18	0.584	5.83	5.425	0.882	0.628	2.87684e-22
Smad7	cluster1	0.00224182	0.575	4.741	4.342	0.35	0.209	2.29931e-07
Hspe1-rs1	cluster1	4.30372e-10	0.563	3.012	2.622	0.606	0.375	4.41407e-14
Jak1	cluster1	9.45065e-06	0.563	5.521	5.131	0.646	0.453	9.69297e-10
Laptm5	cluster1	1.49636e-13	0.559	6.586	6.199	0.862	0.453	1.53473e-17
Was	cluster1	2.30895e-06	0.553	3.983	3.599	0.374	0.2	2.36815e-10
Ndfip1	cluster1	6.00459e-07	0.55	5.802	5.421	0.748	0.56	6.15856e-11
Rpl10	cluster1	1.06585e-21	0.544	8.352	7.975	0.984	0.932	1.09318e-25
Igfbp4	cluster1	2.45762e-08	0.543	5.767	5.39	0.394	0.193	2.52064e-12
Psmb8	cluster1	1.29327e-10	0.535	6.531	6.159	0.858	0.615	1.32643e-14
Fau	cluster1	2.42255e-24	0.534	8.664	8.294	0.988	0.919	2.48467e-28
Hnrnpf	cluster1	1.99375e-13	0.534	6.618	6.248	0.921	0.748	2.04488e-17
Supt4a	cluster1	0.000170967	0.534	5.936	5.566	0.673	0.493	1.75351e-08
Rbm39	cluster1	4.82962e-09	0.532	6.794	6.425	0.917	0.696	4.95345e-13
Rasgrp2	cluster1	2.74751e-06	0.522	5.411	5.049	0.504	0.292	2.81796e-10
Cct3	cluster1	0.0306158	0.521	5.131	4.77	0.433	0.311	3.14008e-06
Set	cluster1	3.94985e-06	0.521	5.166	4.805	0.61	0.415	4.05113e-10
Rpl10-ps3	cluster1	7.84002e-20	0.516	6.918	6.561	0.98	0.912	8.04105e-24
Chchd3	cluster1	0.000960262	0.514	4.577	4.221	0.35	0.207	9.84884e-08
Snrpd3	cluster1	0.000156554	0.511	5.094	4.739	0.547	0.389	1.60568e-08
Sec11a	cluster1	0.000442057	0.511	5.479	5.125	0.547	0.386	4.53392e-08
Eif3m	cluster1	3.97581e-05	0.51	5.754	5.401	0.638	0.477	4.07775e-09
Usp3	cluster1	0.0368917	0.503	4.143	3.794	0.283	0.169	3.78376e-06
Rpl41	cluster1	1.66784e-29	0.495	7.962	7.619	0.996	0.979	1.7106e-33
Tomm20	cluster1	3.28005e-12	0.495	5.973	5.63	0.752	0.526	3.36416e-16
Emp3	cluster1	1.49816e-05	0.49	6.479	6.139	0.713	0.481	1.53657e-09
Psme2b	cluster1	1.2509e-08	0.49	3.254	2.915	0.606	0.383	1.28297e-12
Ncl	cluster1	6.64722e-07	0.486	5.841	5.505	0.689	0.517	6.81766e-11
Tsc22d3	cluster1	3.25359e-09	0.484	6.374	6.039	0.854	0.663	3.33701e-13
H2-Ke6	cluster1	0.0128787	0.475	4.49	4.161	0.335	0.208	1.32089e-06
Tagap1	cluster1	1.35559e-25	0.472	2.524	2.197	0.307	0.08	1.39035e-29
Srsf11	cluster1	0.00694384	0.468	5.126	4.802	0.512	0.367	7.12189e-07
Eif3k	cluster1	5.37797e-08	0.464	6.319	5.997	0.78	0.562	5.51587e-12
Npc2	cluster1	1.96616e-12	0.464	6.692	6.371	0.839	0.572	2.01657e-16
Rnaset2a	cluster1	6.7751e-07	0.451	6.104	5.791	0.831	0.634	6.94882e-11
Rnaset2b	cluster1	6.08664e-08	0.446	5.601	5.292	0.846	0.636	6.24271e-12
Clk1	cluster1	0.000412231	0.446	5.149	4.84	0.614	0.424	4.22801e-08
Cirbp	cluster1	0.0167627	0.445	4.894	4.585	0.437	0.298	1.71925e-06
Ppm1h	cluster1	0.0498111	0.443	3.396	3.089	0.256	0.144	5.10883e-06
Idnk	cluster1	0.000701004	0.434	5.002	4.701	0.445	0.286	7.18979e-08
S1pr1	cluster1	1.13071e-17	0.425	5.102	4.807	0.528	0.21	1.1597e-21
Serbp1	cluster1	9.84318e-08	0.425	6.008	5.714	0.807	0.614	1.00956e-11
Sugt1	cluster1	0.04575	0.424	5.002	4.709	0.406	0.282	4.69231e-06
Fxyd5	cluster1	5.7429e-18	0.423	7.092	6.799	0.937	0.574	5.89016e-22
Eno1	cluster1	2.044e-08	0.422	5.903	5.61	0.795	0.569	2.09641e-12
Psme2	cluster1	6.93659e-08	0.422	5.995	5.702	0.764	0.548	7.11446e-12
Nme1	cluster1	1.02837e-05	0.409	5.614	5.33	0.606	0.414	1.05474e-09
Mrpl30	cluster1	0.0132476	0.405	5.343	5.062	0.531	0.386	1.35873e-06
Eno1b	cluster1	0.0107479	0.405	1.655	1.374	0.354	0.22	1.10235e-06
Hnrnpa1	cluster1	8.00985e-10	0.402	5.619	5.34	0.717	0.483	8.21523e-14
Zfand6	cluster1	0.0416884	0.402	5.174	4.896	0.512	0.391	4.27574e-06
Akap13	cluster1	0.041804	0.395	5.432	5.159	0.634	0.504	4.28759e-06
Rbm3	cluster1	6.064e-07	0.394	5.824	5.551	0.783	0.589	6.21949e-11
Nsmce1	cluster1	0.0118782	0.394	4.641	4.368	0.343	0.21	1.21828e-06
Cct2	cluster1	3.5472e-06	0.388	5.197	4.928	0.575	0.385	3.63815e-10
Ppia	cluster1	1.42408e-13	0.385	7.985	7.718	0.953	0.871	1.4606e-17
Pbx2;Gpsm3	cluster1	1.58003e-05	0.384	4.104	3.838	0.579	0.376	1.62055e-09
Arl6ip5	cluster1	0.000683701	0.378	4.431	4.168	0.681	0.48	7.01231e-08
Pnrc1	cluster1	2.57848e-07	0.377	5.956	5.695	0.756	0.553	2.6446e-11
Stk17b	cluster1	1.4317e-08	0.368	5.573	5.318	0.665	0.432	1.46841e-12
Gmfg	cluster1	3.8099e-13	0.368	6.279	6.024	0.783	0.514	3.90759e-17
Psip1	cluster1	3.12639e-05	0.363	4.44	4.188	0.327	0.17	3.20656e-09
Grcc10	cluster1	1.29981e-07	0.363	6.042	5.79	0.835	0.622	1.33314e-11
Btf3	cluster1	2.89107e-06	0.361	6.865	6.615	0.902	0.725	2.9652e-10
Mcf2l	cluster2	1.0563e-109	4.937	5.037	1.616	0.364	0.023	1.08339e-113
Sema3c	cluster2	5.1171e-229	4.38	7.183	4.147	0.833	0.079	5.24831e-233
Arhgef26	cluster2	1.03195e-90	4.137	4.667	1.799	0.285	0.015	1.05841e-94
Aplnr	cluster2	8.09276e-160	3.965	5.635	2.887	0.531	0.036	8.30027e-164
Scn3b	cluster2	4.89861e-62	3.928	4.78	2.057	0.289	0.031	5.02422e-66
Kit	cluster2	4.09685e-163	3.903	5.128	2.423	0.556	0.04	4.20189e-167
Fendrr	cluster2	1.17564e-150	3.903	5.567	2.862	0.515	0.036	1.20578e-154
Bmp6	cluster2	1.42886e-196	3.827	5.428	2.776	0.653	0.046	1.4655e-200
Glp1r	cluster2	4.77006e-212	3.809	5.793	3.152	0.72	0.055	4.89237e-216
Cd93	cluster2	1.08235e-232	3.808	6.801	4.161	0.895	0.094	1.1101e-236
Edn1	cluster2	2.65067e-137	3.762	6.094	3.486	0.464	0.03	2.71863e-141
Hmcn1	cluster2	2.30046e-172	3.724	5.199	2.618	0.695	0.07	2.35945e-176
Itga1	cluster2	3.86327e-211	3.665	6.739	4.198	0.87	0.104	3.96233e-215
Sox17	cluster2	2.02733e-180	3.619	5.754	3.246	0.653	0.053	2.07932e-184
Adgrl3	cluster2	2.81287e-84	3.604	5.125	2.627	0.435	0.057	2.88499e-88
Nckap5	cluster2	1.08408e-102	3.552	4.911	2.449	0.423	0.039	1.11187e-106
Adrb1	cluster2	3.80284e-109	3.472	5.679	3.273	0.619	0.102	3.90035e-113
Plcb1	cluster2	7.87728e-69	3.465	5.347	2.945	0.431	0.073	8.07926e-73
Clec1a	cluster2	6.01373e-215	3.445	6.903	4.515	0.845	0.084	6.16793e-219
Sox11	cluster2	1.85412e-104	3.442	5.043	2.657	0.397	0.032	1.90166e-108
Ptprb	cluster2	1.55978e-242	3.42	6.886	4.516	0.912	0.085	1.59977e-246
Wfdc1	cluster2	3.54311e-141	3.411	5.903	3.539	0.477	0.031	3.63396e-145
Bik	cluster2	3.29381e-64	3.395	4.553	2.2	0.293	0.03	3.37827e-68
Clec14a	cluster2	9.18403e-227	3.387	7.625	5.277	0.983	0.133	9.41952e-231
Robo4	cluster2	1.93239e-87	3.379	4.764	2.422	0.41	0.046	1.98194e-91
Cemip2	cluster2	1.2423e-140	3.347	5.795	3.475	0.669	0.087	1.27415e-144
Dll4	cluster2	1.59407e-86	3.345	5.3	2.981	0.418	0.049	1.63494e-90
Hey1	cluster2	7.3904e-130	3.336	5.777	3.465	0.548	0.055	7.5799e-134
Tnfsf10	cluster2	4.54237e-89	3.307	5.319	3.027	0.506	0.076	4.65884e-93
Car14	cluster2	4.19011e-100	3.296	4.998	2.714	0.356	0.024	4.29755e-104
Casz1	cluster2	1.20346e-108	3.294	5.16	2.877	0.548	0.072	1.23432e-112
Pcdh17	cluster2	9.56866e-123	3.282	5.21	2.934	0.527	0.054	9.81401e-127
Vegfa	cluster2	2.09316e-57	3.272	4.582	2.315	0.347	0.051	2.14683e-61
Gja4	cluster2	3.41398e-165	3.251	6.318	4.064	0.59	0.044	3.50152e-169
Dock9	cluster2	2.97233e-56	3.227	4.791	2.555	0.389	0.07	3.04854e-60
Tmem221	cluster2	2.60064e-63	3.218	4.616	2.385	0.259	0.022	2.66732e-67
Rasgef1a	cluster2	4.29102e-163	3.203	6.121	3.9	0.686	0.073	4.40105e-167
Tmem44	cluster2	4.32422e-86	3.185	4.939	2.731	0.368	0.036	4.4351e-90
Gpihbp1	cluster2	1.03533e-206	3.179	7.869	5.665	0.958	0.132	1.06188e-210
Cadm1	cluster2	8.57167e-115	3.166	5.79	3.596	0.552	0.068	8.79146e-119
Plvap	cluster2	1.44489e-184	3.157	7.767	5.579	0.921	0.138	1.48193e-188
Ccdc85a	cluster2	3.1942e-83	3.155	4.653	2.466	0.347	0.031	3.2761e-87
Ushbp1	cluster2	7.54692e-170	3.144	6.132	3.953	0.77	0.096	7.74044e-174
Fzd4	cluster2	9.1502e-69	3.131	5.127	2.957	0.435	0.072	9.38482e-73
Efna1	cluster2	8.83855e-98	3.125	5.623	3.457	0.494	0.064	9.06518e-102
Pde3a	cluster2	9.44651e-66	3.12	4.802	2.639	0.347	0.044	9.68873e-70
Hilpda	cluster2	2.54541e-152	3.115	7.508	5.349	0.849	0.155	2.61067e-156
Foxf1	cluster2	3.36875e-206	3.113	6.844	4.686	0.941	0.122	3.45512e-210
Tmem252	cluster2	1.26732e-68	3.107	5.725	3.571	0.372	0.05	1.29982e-72
Tcim	cluster2	2.19722e-66	3.106	5.563	3.411	0.431	0.074	2.25356e-70
Sema6a	cluster2	6.47409e-84	3.094	5.019	2.874	0.456	0.062	6.64009e-88
Grrp1	cluster2	2.83567e-90	3.082	5.415	3.279	0.402	0.04	2.90838e-94
Yes1	cluster2	4.27141e-47	3.074	4.427	2.297	0.293	0.044	4.38093e-51
Acer2	cluster2	5.47617e-178	3.061	5.978	3.857	0.82	0.104	5.61658e-182
Cmtm8	cluster2	2.79306e-94	3.045	5.373	3.263	0.418	0.043	2.86468e-98
Smad6	cluster2	3.71893e-129	3.042	5.488	3.379	0.644	0.085	3.81429e-133
St6galnac3	cluster2	2.87957e-50	3.041	4.911	2.802	0.31	0.046	2.95341e-54
Adgra3	cluster2	1.12625e-66	3.037	4.11	2.006	0.301	0.03	1.15513e-70
Adgrl4	cluster2	3.01746e-164	3.036	6.258	4.154	0.828	0.126	3.09483e-168
Itga6	cluster2	9.09685e-102	3.03	5.481	3.381	0.561	0.085	9.3301e-106
Hecw2	cluster2	5.41177e-47	3.024	4.498	2.402	0.259	0.033	5.55053e-51
Npr3	cluster2	2.30988e-115	2.993	5.482	3.407	0.494	0.049	2.36911e-119
Ccm2l	cluster2	3.67658e-54	2.99	4.033	1.961	0.276	0.032	3.77085e-58
Id1	cluster2	1.78097e-162	2.982	7.415	5.347	0.912	0.162	1.82663e-166
Thsd1	cluster2	1.25167e-55	2.98	4.451	2.385	0.301	0.038	1.28376e-59
Slco2a1	cluster2	3.30846e-166	2.971	6.244	4.185	0.757	0.09	3.39329e-170
Calcrl	cluster2	1.99515e-183	2.971	6.905	4.845	0.95	0.154	2.04631e-187
Ptprk	cluster2	4.17538e-74	2.964	5.045	2.991	0.448	0.07	4.28244e-78
Rasgrp3	cluster2	8.90939e-118	2.961	5.232	3.18	0.536	0.059	9.13784e-122
Tmem100	cluster2	6.23691e-164	2.954	8.139	6.091	0.975	0.222	6.39683e-168
N4bp3	cluster2	2.26407e-86	2.948	5.46	3.416	0.494	0.074	2.32212e-90
Gpr182	cluster2	2.03696e-79	2.948	5.307	3.264	0.423	0.056	2.08919e-83
Cyyr1	cluster2	3.32641e-198	2.947	6.145	4.102	0.849	0.094	3.4117e-202
Tmem88	cluster2	2.11465e-51	2.944	4.889	2.848	0.314	0.047	2.16887e-55
Caskin2	cluster2	2.14839e-72	2.933	4.517	2.484	0.423	0.062	2.20347e-76
Ephb4	cluster2	4.14485e-135	2.929	4.842	2.812	0.607	0.068	4.25113e-139
Mcc	cluster2	2.78605e-47	2.928	4.533	2.504	0.31	0.049	2.85749e-51
Sema3g	cluster2	8.63874e-121	2.924	4.98	2.953	0.481	0.042	8.86025e-125
Mmp15	cluster2	5.05802e-59	2.921	4.391	2.366	0.314	0.039	5.18771e-63
Dnah8	cluster2	2.70048e-61	2.918	5.069	3.046	0.343	0.046	2.76972e-65
Cldn5	cluster2	1.37134e-174	2.891	8.938	6.934	0.996	0.204	1.4065e-178
Stard9	cluster2	6.74797e-24	2.89	4.515	2.512	0.272	0.071	6.92099e-28
Wscd1	cluster2	1.67931e-74	2.889	4.809	2.806	0.385	0.049	1.72237e-78
Efnb2	cluster2	3.09885e-102	2.881	5.119	3.122	0.527	0.069	3.17831e-106
Palmd	cluster2	1.19112e-117	2.881	5.267	3.271	0.498	0.048	1.22166e-121
Scn7a	cluster2	1.2693e-112	2.871	5.664	3.674	0.644	0.101	1.30185e-116
St6galnac2	cluster2	1.6163e-43	2.866	4.679	2.692	0.289	0.046	1.65775e-47
Lrrc32	cluster2	1.6225e-92	2.852	4.588	2.611	0.418	0.044	1.66411e-96
Esam	cluster2	1.24693e-187	2.851	7.142	5.165	0.925	0.128	1.2789e-191
Tspan8	cluster2	1.29814e-103	2.842	6.075	4.105	0.527	0.066	1.33142e-107
Asap2	cluster2	1.11292e-45	2.822	5.142	3.186	0.339	0.063	1.14145e-49
Arl4d	cluster2	5.54934e-90	2.813	5.835	3.885	0.51	0.074	5.69163e-94
Efnb1	cluster2	1.36958e-100	2.798	5.822	3.882	0.649	0.122	1.40469e-104
Gm9917	cluster2	2.12048e-41	2.795	4.573	2.635	0.285	0.047	2.17485e-45
Meis2	cluster2	4.43004e-51	2.79	4.672	2.737	0.339	0.055	4.54364e-55
Ptprg	cluster2	2.00282e-86	2.78	4.33	2.403	0.448	0.057	2.05417e-90
Grtp1	cluster2	3.19512e-46	2.773	4.693	2.771	0.285	0.042	3.27704e-50
Myct1	cluster2	1.33155e-156	2.761	6.264	4.351	0.72	0.081	1.36569e-160
Upp1	cluster2	5.45499e-84	2.75	5.214	3.307	0.397	0.044	5.59486e-88
Pltp	cluster2	1.63124e-150	2.749	7.664	5.758	0.975	0.243	1.67307e-154
Adcy4	cluster2	3.55032e-88	2.744	5.097	3.195	0.51	0.077	3.64136e-92
Tek	cluster2	1.58145e-181	2.743	5.83	3.928	0.883	0.123	1.622e-185
Lyve1	cluster2	2.44086e-122	2.735	6.675	4.779	0.628	0.081	2.50345e-126
Arhgap31	cluster2	1.07771e-111	2.732	6.382	4.488	0.904	0.283	1.10534e-115
Tm4sf1	cluster2	3.25229e-168	2.72	7.902	6.017	0.95	0.167	3.33568e-172
Ramp2	cluster2	1.26479e-159	2.717	8.572	6.689	0.996	0.224	1.29722e-163
Arap3	cluster2	7.31893e-114	2.711	5.647	3.768	0.745	0.144	7.50659e-118
Tspan18	cluster2	6.01633e-117	2.702	5.394	3.521	0.523	0.054	6.1706e-121
Pakap	cluster2	3.8329e-114	2.699	5.848	3.977	0.72	0.134	3.93118e-118
S1pr1	cluster2	7.22165e-136	2.688	6.308	4.445	0.866	0.179	7.40682e-140
Gata2	cluster2	9.09413e-142	2.686	5.952	4.09	0.678	0.081	9.32731e-146
Rasip1	cluster2	4.26376e-172	2.685	6.361	4.5	0.833	0.106	4.37309e-176
Plk2	cluster2	1.16211e-92	2.684	6.352	4.491	0.72	0.174	1.19191e-96
BC028528	cluster2	2.6598e-143	2.68	7.292	5.434	0.983	0.271	2.728e-147
Tie1	cluster2	3.58342e-131	2.679	5.447	3.589	0.745	0.122	3.6753e-135
Plpp1	cluster2	5.6379e-105	2.679	6.88	5.023	0.724	0.146	5.78246e-109
Casc4	cluster2	2.08387e-75	2.677	5.322	3.466	0.464	0.074	2.1373e-79
Arl15	cluster2	5.12139e-50	2.665	3.832	1.985	0.272	0.034	5.25271e-54
Mmrn2	cluster2	2.49131e-62	2.66	4.844	3	0.335	0.042	2.55519e-66
Aqp1	cluster2	1.34408e-172	2.655	7.766	5.926	0.975	0.166	1.37854e-176
Arhgef15	cluster2	1.34962e-114	2.651	5.42	3.583	0.603	0.082	1.38422e-118
Gm12216	cluster2	9.4461e-58	2.651	5.712	3.875	0.519	0.131	9.68831e-62
Acvrl1	cluster2	6.52231e-155	2.649	7.395	5.559	0.979	0.216	6.68955e-159
Hs3st1	cluster2	6.38629e-61	2.647	5.3	3.465	0.431	0.078	6.55004e-65
Sash1	cluster2	1.35946e-51	2.64	5.052	3.222	0.418	0.09	1.39432e-55
B4galt4	cluster2	4.27047e-80	2.632	5.339	3.515	0.515	0.088	4.37997e-84
Emcn	cluster2	4.23315e-126	2.629	6.163	4.341	0.623	0.074	4.34169e-130
Phldb2	cluster2	2.38135e-55	2.62	5.014	3.198	0.418	0.082	2.44241e-59
Ptprm	cluster2	1.83552e-73	2.618	4.535	2.72	0.36	0.041	1.88258e-77
Tjp1	cluster2	2.50234e-83	2.599	4.974	3.173	0.51	0.082	2.5665e-87
Cish	cluster2	9.79085e-30	2.599	4.714	2.912	0.297	0.069	1.00419e-33
Plcb4	cluster2	1.38345e-42	2.591	4.401	2.605	0.28	0.044	1.41893e-46
Dok4	cluster2	1.82222e-41	2.59	4.659	2.864	0.264	0.039	1.86895e-45
Wwc2	cluster2	7.65542e-58	2.579	5.343	3.555	0.481	0.109	7.85172e-62
Tspan7	cluster2	5.23977e-163	2.572	7.78	5.997	0.979	0.194	5.37412e-167
Ankrd33b	cluster2	5.54485e-94	2.569	5.585	3.804	0.54	0.08	5.68702e-98
Hyal2	cluster2	6.01577e-109	2.567	6.077	4.297	0.695	0.127	6.17002e-113
Thbd	cluster2	7.07717e-134	2.567	7.046	5.266	0.937	0.23	7.25864e-138
Sorbs3	cluster2	3.03777e-31	2.552	3.899	2.13	0.293	0.066	3.11566e-35
Cdc42ep1	cluster2	7.12752e-76	2.549	5.311	3.544	0.544	0.107	7.31028e-80
She	cluster2	1.03605e-61	2.547	4.763	2.997	0.36	0.051	1.06262e-65
Npr1	cluster2	1.01711e-96	2.546	4.789	3.024	0.54	0.079	1.04319e-100
Prickle1	cluster2	4.44295e-51	2.546	4.242	2.477	0.339	0.055	4.55687e-55
Klf4	cluster2	3.84279e-94	2.536	7.155	5.397	0.87	0.299	3.94133e-98
Hdac7	cluster2	2.06991e-62	2.53	5.206	3.452	0.552	0.132	2.12298e-66
Notch4	cluster2	5.45803e-62	2.528	4.274	2.522	0.305	0.034	5.59798e-66
Pllp	cluster2	2.00423e-103	2.527	5.926	4.175	0.623	0.1	2.05562e-107
Ace	cluster2	3.82692e-123	2.521	6.741	4.993	0.879	0.203	3.92504e-127
Ripply3	cluster2	1.57885e-105	2.519	5.694	3.948	0.615	0.094	1.61933e-109
Cdk14	cluster2	1.02402e-24	2.519	4.73	2.984	0.377	0.128	1.05027e-28
Kank3	cluster2	3.33511e-132	2.517	6.362	4.618	0.841	0.163	3.42062e-136
Parvb	cluster2	2.40294e-70	2.508	5.17	3.432	0.531	0.107	2.46455e-74
Cd36	cluster2	8.58525e-136	2.505	7.205	5.469	0.967	0.264	8.80538e-140
Maoa	cluster2	1.98059e-57	2.501	5.067	3.334	0.377	0.062	2.03137e-61
Sox18	cluster2	2.75161e-133	2.501	4.766	3.032	0.724	0.104	2.82217e-137
Zfp503	cluster2	2.91984e-32	2.495	4.363	2.634	0.289	0.061	2.99471e-36
Klhl5	cluster2	4.12349e-87	2.494	5.552	3.824	0.715	0.182	4.22922e-91
4931406P16Rik	cluster2	1.46651e-87	2.493	5.478	3.75	0.619	0.123	1.50411e-91
Eng	cluster2	4.18984e-149	2.493	7.357	5.629	0.95	0.188	4.29727e-153
Spns2	cluster2	1.0517e-35	2.49	4.21	2.483	0.255	0.042	1.07867e-39
Galnt18	cluster2	1.05885e-102	2.485	5.85	4.128	0.64	0.109	1.086e-106
Mcam	cluster2	2.30075e-80	2.483	4.957	3.236	0.582	0.115	2.35974e-84
Cdh5	cluster2	1.51191e-177	2.476	6.796	5.08	0.933	0.134	1.55068e-181
Scarb1	cluster2	8.45745e-39	2.471	5.569	3.856	0.523	0.186	8.67431e-43
Col4a2	cluster2	3.94788e-59	2.471	5.268	3.555	0.439	0.082	4.0491e-63
Tcn2	cluster2	5.58152e-108	2.47	6.645	4.933	0.845	0.224	5.72464e-112
Col4a1	cluster2	1.08129e-72	2.464	5.315	3.607	0.577	0.127	1.10901e-76
Podxl	cluster2	2.651e-114	2.464	5.578	3.87	0.674	0.109	2.71898e-118
Ehd4	cluster2	1.13991e-125	2.452	7.493	5.794	0.975	0.284	1.16914e-129
Taok2	cluster2	1.54425e-29	2.448	4.888	3.191	0.414	0.134	1.58385e-33
Tinagl1	cluster2	8.81399e-105	2.44	6.336	4.645	0.607	0.088	9.03999e-109
Klf7	cluster2	5.4411e-76	2.43	6.313	4.628	0.669	0.18	5.58061e-80
Adgrf5	cluster2	1.24805e-169	2.428	6.548	4.865	0.87	0.127	1.28005e-173
Sox7	cluster2	7.57517e-67	2.42	4.512	2.834	0.377	0.051	7.76941e-71
Cav1	cluster2	2.40577e-148	2.415	7.312	5.638	0.975	0.205	2.46746e-152
Phactr1	cluster2	1.90478e-29	2.413	4.663	2.99	0.293	0.067	1.95362e-33
Qsox1	cluster2	1.3533e-48	2.409	5.678	4.008	0.552	0.172	1.388e-52
Cxcl12	cluster2	1.69744e-99	2.402	5.898	4.233	0.565	0.079	1.74097e-103
Egfl7	cluster2	1.16314e-155	2.397	7.893	6.232	0.992	0.195	1.19297e-159
Lurap1l	cluster2	1.0521e-56	2.383	4.925	3.273	0.377	0.062	1.07907e-60
Stxbp1	cluster2	3.90214e-31	2.357	4.501	2.868	0.285	0.061	4.0022e-35
Flt1	cluster2	1.41652e-77	2.352	6.009	4.379	0.657	0.161	1.45284e-81
Cd1d1	cluster2	5.8486e-20	2.343	4.421	2.797	0.276	0.081	5.99857e-24
Pcdh1	cluster2	2.95288e-93	2.34	5.257	3.635	0.561	0.086	3.02859e-97
Hpgd	cluster2	6.58358e-121	2.34	7.838	6.216	0.95	0.268	6.75239e-125
Fmo1	cluster2	5.90871e-137	2.332	6.36	4.743	0.766	0.11	6.06021e-141
Bmpr2	cluster2	8.99515e-95	2.33	6.015	4.4	0.808	0.224	9.22579e-99
Tmem140	cluster2	4.75912e-72	2.329	5.973	4.358	0.632	0.156	4.88115e-76
Nsg1	cluster2	6.81057e-100	2.327	5.926	4.314	0.661	0.123	6.9852e-104
F11r	cluster2	3.97193e-67	2.325	5.771	4.159	0.611	0.158	4.07377e-71
Ahr	cluster2	2.86938e-27	2.323	4.663	3.053	0.314	0.082	2.94295e-31
Pecam1	cluster2	3.94055e-138	2.314	6.983	5.379	0.983	0.231	4.04159e-142
Grasp	cluster2	2.88598e-48	2.301	4.824	3.229	0.381	0.074	2.95998e-52
Dll1	cluster2	4.46562e-54	2.297	3.885	2.292	0.285	0.034	4.58012e-58
Pitpnc1	cluster2	7.9517e-84	2.297	6.016	4.424	0.703	0.171	8.15559e-88
Apbb2	cluster2	7.0232e-41	2.293	4.667	3.078	0.343	0.069	7.20328e-45
Hoxa5	cluster2	1.61905e-64	2.288	5.774	4.188	0.515	0.107	1.66056e-68
Emp1	cluster2	5.59373e-57	2.286	5.514	3.929	0.561	0.144	5.73716e-61
Ackr3	cluster2	5.11458e-58	2.278	4.354	2.775	0.335	0.044	5.24572e-62
Clec2d	cluster2	9.30605e-68	2.269	5.411	3.838	0.782	0.286	9.54467e-72
Cd200	cluster2	7.6132e-90	2.263	6.117	4.549	0.778	0.208	7.80841e-94
Myo10	cluster2	1.87951e-36	2.261	4.659	3.092	0.285	0.053	1.9277e-40
Lysmd2	cluster2	6.30723e-80	2.254	5.815	4.253	0.649	0.148	6.46895e-84
Slc3a2	cluster2	6.14346e-78	2.252	6.865	5.304	0.862	0.344	6.30098e-82
Cavin2	cluster2	2.32702e-134	2.251	7.394	5.834	0.967	0.215	2.38668e-138
Ptk2	cluster2	1.10338e-52	2.246	4.733	3.176	0.41	0.08	1.13167e-56
Tspan9	cluster2	1.64448e-55	2.242	5.21	3.655	0.502	0.118	1.68664e-59
Kdsr	cluster2	8.17544e-30	2.239	4.877	3.325	0.372	0.108	8.38507e-34
Cav2	cluster2	8.75609e-137	2.239	6.654	5.103	0.975	0.226	8.98061e-141
Myzap	cluster2	3.34093e-124	2.237	6.012	4.462	0.757	0.127	3.4266e-128
Pcnx	cluster2	2.11795e-11	2.234	4.577	3.029	0.272	0.107	2.17226e-15
Nfib	cluster2	1.60315e-105	2.23	6.08	4.535	0.812	0.187	1.64426e-109
Creb3l2	cluster2	1.44345e-20	2.228	4.66	3.116	0.285	0.084	1.48046e-24
Ecscr	cluster2	2.24078e-162	2.217	6.968	5.431	0.895	0.125	2.29824e-166
Ddah2	cluster2	8.90834e-93	2.213	6.241	4.707	0.661	0.129	9.13676e-97
Dlc1	cluster2	1.3701e-59	2.211	5.339	3.806	0.452	0.088	1.40523e-63
Icam2	cluster2	1.91719e-127	2.207	7.644	6.114	0.95	0.238	1.96635e-131
Mfap2	cluster2	8.45528e-95	2.205	6.305	4.776	0.695	0.145	8.67208e-99
Tubb2b	cluster2	1.95833e-76	2.204	5.042	3.514	0.665	0.167	2.00855e-80
Tgtp1	cluster2	3.27545e-29	2.198	5.091	3.567	0.456	0.161	3.35943e-33
Adam15	cluster2	5.6059e-57	2.191	5.544	4.025	0.607	0.184	5.74964e-61
Tbx3	cluster2	2.00681e-94	2.189	5.385	3.867	0.603	0.098	2.05826e-98
Ptgs1	cluster2	1.34842e-23	2.189	4.617	3.1	0.251	0.059	1.38299e-27
Ctbp2	cluster2	2.77828e-15	2.188	4.766	3.249	0.31	0.118	2.84952e-19
Fas	cluster2	8.05876e-58	2.183	5.854	4.341	0.632	0.192	8.2654e-62
Pard6g	cluster2	8.12273e-56	2.181	4.931	3.42	0.41	0.074	8.331e-60
Dennd5b	cluster2	5.18607e-35	2.18	4.154	2.643	0.314	0.066	5.31904e-39
B430010I23Rik	cluster2	2.75118e-37	2.178	4.416	2.906	0.343	0.077	2.82172e-41
Tgtp2	cluster2	7.93644e-30	2.175	5.532	4.024	0.469	0.167	8.13994e-34
Rnf144a	cluster2	5.62777e-82	2.172	5.544	4.038	0.64	0.14	5.77207e-86
Baiap2	cluster2	5.74065e-22	2.164	4.79	3.289	0.297	0.085	5.88785e-26
Elk3	cluster2	1.127e-72	2.155	5.309	3.816	0.695	0.198	1.1559e-76
Jup	cluster2	3.07569e-84	2.154	5.983	4.49	0.812	0.255	3.15456e-88
Tubb2a	cluster2	5.71513e-72	2.151	6.217	4.726	0.724	0.222	5.86167e-76
Slc9a3r2	cluster2	7.54394e-127	2.147	7.217	5.729	0.908	0.187	7.73737e-131
Ddah1	cluster2	3.45318e-49	2.146	5.196	3.709	0.364	0.066	3.54172e-53
Foxp1	cluster2	7.23637e-73	2.145	6.787	5.3	0.912	0.469	7.42192e-77
Akap12	cluster2	3.82361e-24	2.144	4.927	3.44	0.297	0.08	3.92165e-28
Epn2	cluster2	1.87987e-42	2.143	4.805	3.32	0.347	0.069	1.92807e-46
Pxdc1	cluster2	1.00207e-68	2.139	5.835	4.352	0.556	0.12	1.02777e-72
Pelo	cluster2	1.08518e-30	2.136	5.021	3.54	0.351	0.094	1.113e-34
Ier3	cluster2	5.64351e-76	2.131	6.133	4.656	0.594	0.127	5.78821e-80
Syne1	cluster2	4.94123e-26	2.129	4.707	3.231	0.335	0.093	5.06793e-30
Clic5	cluster2	5.51278e-66	2.126	5.177	3.703	0.481	0.089	5.65413e-70
Mast4	cluster2	4.20555e-33	2.122	4.342	2.871	0.339	0.081	4.31339e-37
Lims2	cluster2	3.22988e-72	2.121	5.634	4.163	0.502	0.087	3.31269e-76
Adamts1	cluster2	7.97543e-55	2.119	5.316	3.847	0.481	0.109	8.17993e-59
Parp12	cluster2	8.85096e-20	2.111	4.589	3.126	0.293	0.092	9.0779e-24
Pcp4l1	cluster2	1.68111e-54	2.106	5.158	3.699	0.356	0.056	1.72421e-58
Jun	cluster2	3.82255e-93	2.103	7.801	6.343	0.975	0.446	3.92057e-97
Plscr2	cluster2	1.07062e-31	2.097	4.477	3.024	0.255	0.047	1.09807e-35
Slc43a3	cluster2	4.18672e-102	2.092	6.498	5.049	0.795	0.173	4.29407e-106
Ripor1	cluster2	4.47502e-49	2.088	4.759	3.311	0.418	0.09	4.58976e-53
Amotl2	cluster2	1.41694e-26	2.088	4.061	2.614	0.305	0.078	1.45327e-30
Mapt	cluster2	3.49509e-57	2.078	5.311	3.871	0.444	0.085	3.5847e-61
Riox1	cluster2	1.56026e-27	2.077	4.801	3.361	0.31	0.079	1.60027e-31
Epas1	cluster2	7.12952e-131	2.069	6.908	5.474	0.946	0.207	7.31233e-135
Stmn2	cluster2	6.55238e-104	2.068	6.768	5.335	0.686	0.116	6.72039e-108
S100a16	cluster2	1.01718e-123	2.062	7.031	5.602	0.933	0.214	1.04326e-127
Tmem184b	cluster2	2.07206e-32	2.052	4.854	3.431	0.481	0.167	2.12519e-36
Pdgfb	cluster2	1.04483e-28	2.049	4.512	3.092	0.31	0.075	1.07162e-32
Myo6	cluster2	1.48839e-17	2.048	4.435	3.016	0.297	0.099	1.52656e-21
Numb	cluster2	1.3564e-33	2.046	4.198	2.779	0.368	0.094	1.39118e-37
Ece1	cluster2	2.36148e-98	2.046	5.77	4.351	0.782	0.187	2.42204e-102
Amotl1	cluster2	7.19413e-27	2.045	4.643	3.225	0.268	0.06	7.3786e-31
Ggta1	cluster2	1.1338e-21	2.039	4.748	3.334	0.389	0.143	1.16287e-25
Elovl5	cluster2	1.50892e-48	2.036	5.647	4.236	0.657	0.253	1.54761e-52
Cyth3	cluster2	7.04223e-65	2.035	5.761	4.351	0.72	0.233	7.2228e-69
Tmcc2	cluster2	1.1302e-87	2.034	5.653	4.244	0.623	0.12	1.15918e-91
Luzp1	cluster2	2.95653e-26	2.032	5.392	3.983	0.41	0.145	3.03233e-30
Stom	cluster2	1.15749e-13	2.031	4.754	3.346	0.368	0.166	1.18717e-17
Cyp4b1	cluster2	5.027e-150	2.028	7.081	5.675	0.862	0.127	5.15589e-154
Ctla2a	cluster2	1.03134e-123	2.026	8.001	6.597	0.967	0.243	1.05778e-127
Trim35	cluster2	4.91963e-38	2.025	5.951	4.548	0.615	0.251	5.04578e-42
Hspa12b	cluster2	6.95128e-52	2.024	4.92	3.518	0.41	0.08	7.12952e-56
Smad7	cluster2	9.84031e-48	2.023	5.549	4.147	0.594	0.186	1.00926e-51
Cd38	cluster2	8.04095e-30	2.021	4.909	3.508	0.368	0.103	8.24713e-34
Ghr	cluster2	1.42773e-53	2.018	5.295	3.896	0.51	0.123	1.46434e-57
Iigp1	cluster2	1.25996e-44	2.015	5.317	3.92	0.351	0.066	1.29227e-48
Pak4	cluster2	3.13977e-15	2.012	4.259	2.864	0.264	0.087	3.22028e-19
Socs3	cluster2	1.31481e-28	2.009	5.616	4.223	0.494	0.188	1.34852e-32
Tor3a	cluster2	4.3033e-23	2.007	5.157	3.766	0.385	0.137	4.41364e-27
Adrb2	cluster2	8.00064e-55	2.005	6.235	4.846	0.741	0.304	8.20578e-59
Ehd2	cluster2	2.15098e-57	2.003	4.501	3.113	0.536	0.126	2.20613e-61
Rapgef5	cluster2	9.07672e-57	2.002	4.765	3.377	0.444	0.086	9.30945e-61
Dock6	cluster2	9.27105e-33	2.001	4.12	2.733	0.259	0.048	9.50877e-37
Plscr4	cluster2	1.1304e-39	2.001	5.034	3.647	0.435	0.116	1.15938e-43
Enpp4	cluster2	3.07576e-18	1.998	4.718	3.333	0.293	0.092	3.15463e-22
Impdh1	cluster2	8.36833e-77	1.993	5.918	4.536	0.682	0.169	8.5829e-81
Arhgef12	cluster2	5.23337e-51	1.987	5.406	4.028	0.556	0.16	5.36756e-55
Ephx1	cluster2	3.23819e-24	1.986	4.48	3.103	0.28	0.071	3.32122e-28
Rnf215	cluster2	1.18917e-13	1.982	4.718	3.344	0.276	0.099	1.21967e-17
Ly6a	cluster2	2.36309e-107	1.98	8.639	7.267	0.996	0.333	2.42368e-111
H2-Q6	cluster2	2.28747e-79	1.976	6.122	4.752	0.841	0.283	2.34612e-83
Lifr	cluster2	2.14339e-54	1.975	4.928	3.559	0.502	0.118	2.19835e-58
Flnb	cluster2	2.68234e-34	1.972	4.245	2.878	0.285	0.056	2.75112e-38
Afap1l1	cluster2	1.33541e-110	1.966	6.077	4.715	0.791	0.155	1.36965e-114
Syne2	cluster2	2.33398e-14	1.965	4.639	3.277	0.305	0.116	2.39383e-18
Ldb2	cluster2	1.37489e-91	1.962	5.458	4.098	0.577	0.095	1.41014e-95
Plscr1	cluster2	1.94908e-47	1.961	5.541	4.181	0.59	0.197	1.99906e-51
Nrarp	cluster2	2.085e-30	1.944	4.955	3.608	0.331	0.084	2.13846e-34
Cyb561	cluster2	1.05752e-26	1.933	4.775	3.435	0.276	0.064	1.08463e-30
Nrp1	cluster2	1.36401e-62	1.928	6.077	4.74	0.674	0.193	1.39898e-66
H2-Q4	cluster2	1.02592e-75	1.918	6.113	4.784	0.95	0.455	1.05222e-79
Ppp1r16b	cluster2	7.42278e-84	1.912	5.355	4.03	0.795	0.217	7.61311e-88
Smarca2	cluster2	5.58627e-30	1.909	5.385	4.062	0.544	0.224	5.72951e-34
Lxn	cluster2	1.62038e-48	1.905	5.79	4.469	0.561	0.171	1.66193e-52
Tcf4	cluster2	1.3392e-70	1.903	6.074	4.755	0.808	0.274	1.37354e-74
Nav1	cluster2	2.26185e-07	1.902	4.639	3.32	0.28	0.132	2.31985e-11
Tspan15	cluster2	3.89692e-28	1.897	4.451	3.136	0.268	0.057	3.99684e-32
Adgrl2	cluster2	2.87529e-26	1.897	4.579	3.264	0.318	0.085	2.94901e-30
P2rx4	cluster2	5.89133e-23	1.887	5.292	3.984	0.51	0.243	6.04238e-27
Fgd5	cluster2	1.31327e-35	1.884	4.036	2.73	0.255	0.042	1.34695e-39
Cers4	cluster2	3.44202e-30	1.881	5.121	3.817	0.423	0.13	3.53027e-34
Ly6c1	cluster2	2.53559e-120	1.881	7.726	6.422	0.95	0.215	2.60061e-124
Plekho1	cluster2	5.57142e-19	1.88	4.534	3.23	0.397	0.16	5.71427e-23
Sema3f	cluster2	2.26673e-39	1.878	4.07	2.769	0.335	0.068	2.32485e-43
Zfp422	cluster2	6.44766e-17	1.875	4.612	3.313	0.297	0.103	6.61298e-21
Nostrin	cluster2	1.92579e-84	1.872	5.883	4.586	0.623	0.124	1.97517e-88
Gpr146	cluster2	2.64603e-26	1.87	4.99	3.694	0.41	0.14	2.71387e-30
Bag5	cluster2	1.13267e-28	1.869	5.137	3.842	0.427	0.142	1.16171e-32
Lpcat3	cluster2	3.75096e-13	1.866	5.028	3.735	0.335	0.144	3.84713e-17
Lmo2	cluster2	3.19042e-48	1.866	5.627	4.334	0.619	0.213	3.27222e-52
Ehd1	cluster2	3.18896e-65	1.865	6.331	5.038	0.799	0.32	3.27073e-69
Phf11d	cluster2	9.29588e-23	1.864	4.654	3.362	0.444	0.184	9.53423e-27
Tmem63a	cluster2	2.44253e-23	1.86	4.298	3.009	0.314	0.091	2.50516e-27
Arhgap29	cluster2	1.07024e-52	1.849	4.916	3.634	0.452	0.095	1.09768e-56
Tspan13	cluster2	7.26814e-91	1.846	7.404	6.124	0.962	0.377	7.4545e-95
Stim2	cluster2	4.0209e-20	1.846	4.503	3.223	0.393	0.151	4.124e-24
Wwtr1	cluster2	2.67196e-19	1.843	4.778	3.501	0.285	0.086	2.74047e-23
Crim1	cluster2	6.90575e-29	1.838	4.475	3.202	0.339	0.088	7.08282e-33
Tlnrd1	cluster2	1.20881e-37	1.837	5.233	3.96	0.544	0.194	1.2398e-41
Gbp2	cluster2	3.57859e-38	1.833	5.364	4.093	0.49	0.151	3.67034e-42
Rhoj	cluster2	4.6593e-58	1.831	5.516	4.247	0.544	0.131	4.77877e-62
Klf9	cluster2	1.61922e-59	1.825	5.99	4.725	0.728	0.243	1.66074e-63
Mospd2	cluster2	4.16878e-15	1.824	4.593	3.329	0.318	0.122	4.27567e-19
Cmtm3	cluster2	6.01288e-21	1.819	5.218	3.957	0.435	0.179	6.16705e-25
Ctnna1	cluster2	6.82959e-66	1.817	6.206	4.947	0.808	0.315	7.0047e-70
Crip2	cluster2	6.8012e-99	1.816	7.784	6.526	0.975	0.302	6.97559e-103
Osbpl2	cluster2	4.49392e-21	1.809	4.623	3.369	0.301	0.09	4.60915e-25
Rtl8a	cluster2	1.94637e-80	1.808	6.613	5.36	0.837	0.269	1.99628e-84
Rtl8b	cluster2	3.3395e-83	1.807	6.056	4.803	0.9	0.328	3.42513e-87
Gbp4	cluster2	3.53404e-22	1.804	4.5	3.249	0.293	0.081	3.62466e-26
Bst2	cluster2	2.50413e-75	1.801	6.752	5.504	0.891	0.368	2.56834e-79
Atp2a3	cluster2	2.94527e-17	1.796	4.347	3.102	0.385	0.155	3.02079e-21
Hmbox1	cluster2	7.28542e-25	1.791	4.273	3.031	0.305	0.081	7.47223e-29
Tle1	cluster2	5.60133e-22	1.79	4.582	3.342	0.36	0.121	5.74495e-26
Stx3	cluster2	6.72739e-17	1.788	4.761	3.522	0.314	0.112	6.89989e-21
Zeb1	cluster2	1.01136e-18	1.77	4.903	3.676	0.31	0.102	1.03729e-22
Ncald	cluster2	6.61407e-45	1.765	5.447	4.224	0.469	0.118	6.78366e-49
Mrtfb	cluster2	1.88996e-17	1.764	4.404	3.181	0.318	0.111	1.93842e-21
Sertad1	cluster2	1.62715e-13	1.761	4.809	3.588	0.293	0.112	1.66887e-17
Klf2	cluster2	1.89677e-78	1.76	8.705	7.485	0.992	0.672	1.94541e-82
Npdc1	cluster2	7.41561e-40	1.759	5.346	4.127	0.46	0.126	7.60575e-44
Avpi1	cluster2	2.49583e-20	1.758	5.169	3.951	0.331	0.112	2.55982e-24
Git2	cluster2	1.39046e-23	1.754	5.547	4.331	0.59	0.314	1.42612e-27
Snx21	cluster2	5.18861e-13	1.75	4.823	3.611	0.293	0.113	5.32166e-17
Sgk1	cluster2	3.28538e-24	1.748	6.248	5.037	0.577	0.283	3.36962e-28
Gbp7	cluster2	6.8769e-32	1.743	5.292	4.084	0.477	0.16	7.05323e-36
Jam2	cluster2	8.12088e-26	1.742	4.517	3.31	0.264	0.06	8.32911e-30
Dusp23	cluster2	6.35887e-12	1.738	4.749	3.544	0.251	0.09	6.52192e-16
Cracr2b	cluster2	5.22274e-68	1.73	4.953	3.754	0.636	0.158	5.35665e-72
Dusp6	cluster2	1.12485e-24	1.719	5.169	3.978	0.498	0.212	1.1537e-28
Lgals9	cluster2	9.74118e-29	1.717	5.702	4.511	0.51	0.204	9.99095e-33
St5	cluster2	1.73079e-30	1.716	3.969	2.779	0.297	0.066	1.77517e-34
Fnbp1l	cluster2	1.61092e-39	1.708	4.38	3.197	0.314	0.059	1.65223e-43
Snrk	cluster2	6.07112e-37	1.702	5.496	4.317	0.607	0.23	6.22679e-41
Trim17;Hist3h2a	cluster2	1.39537e-09	1.701	3.949	2.77	0.276	0.117	1.43114e-13
Vgll4	cluster2	4.62205e-33	1.7	5.952	4.774	0.603	0.254	4.74056e-37
Ptgfrn	cluster2	6.6543e-17	1.696	4.706	3.53	0.347	0.132	6.82493e-21
Slc31a2	cluster2	3.77553e-08	1.696	4.894	3.718	0.297	0.142	3.87234e-12
Arap2	cluster2	8.2544e-29	1.694	4.714	3.54	0.389	0.114	8.46605e-33
1110038F14Rik	cluster2	1.63152e-18	1.691	5.548	4.375	0.494	0.242	1.67335e-22
Csrnp1	cluster2	2.95823e-22	1.69	4.729	3.558	0.397	0.144	3.03408e-26
Traf7	cluster2	1.8637e-11	1.69	4.858	3.686	0.351	0.164	1.91149e-15
Lrrc8c	cluster2	2.84464e-09	1.689	4.649	3.478	0.318	0.149	2.91758e-13
Nes	cluster2	4.79734e-24	1.688	4.776	3.606	0.285	0.072	4.92035e-28
Rgl1	cluster2	2.38972e-12	1.688	4.35	3.18	0.293	0.115	2.45099e-16
Ctla2b	cluster2	7.96386e-30	1.687	4.831	3.662	0.289	0.062	8.16806e-34
Tspan4	cluster2	1.18433e-15	1.686	4.736	3.567	0.276	0.092	1.2147e-19
Ccrl2	cluster2	5.90854e-48	1.684	5.672	4.505	0.594	0.184	6.06004e-52
Ccdc85b	cluster2	1.75308e-60	1.682	6.664	5.498	0.782	0.307	1.79803e-64
Nkd1	cluster2	4.41504e-70	1.679	5.887	4.723	0.569	0.112	4.52825e-74
Tnfaip1	cluster2	8.32554e-20	1.679	5.012	3.848	0.372	0.137	8.53902e-24
Prex2	cluster2	1.32138e-55	1.677	5.434	4.272	0.49	0.102	1.35527e-59
Cfap20	cluster2	3.99798e-10	1.675	4.63	3.469	0.301	0.129	4.10049e-14
Mxra7	cluster2	4.97943e-54	1.674	5.305	4.144	0.51	0.119	5.10711e-58
Id3	cluster2	5.96246e-96	1.671	7.326	6.168	0.929	0.256	6.11534e-100
Plscr3	cluster2	1.27353e-41	1.67	5.403	4.246	0.536	0.167	1.30618e-45
Arl4a	cluster2	4.11023e-16	1.666	5.172	4.018	0.335	0.127	4.21562e-20
Sigirr	cluster2	1.82626e-16	1.663	4.409	3.256	0.272	0.085	1.87308e-20
Acer3	cluster2	3.46925e-05	1.659	4.753	3.603	0.322	0.186	3.55821e-09
Afdn	cluster2	4.8086e-13	1.657	4.669	3.52	0.297	0.118	4.9319e-17
Rgs12	cluster2	8.69535e-30	1.657	4.719	3.57	0.31	0.071	8.91831e-34
Tgfb1i1	cluster2	8.87122e-38	1.655	5.171	4.023	0.452	0.125	9.09869e-42
St3gal6	cluster2	9.36441e-40	1.655	5.518	4.371	0.552	0.182	9.60453e-44
Slc6a6	cluster2	3.37819e-05	1.653	5.554	4.409	0.414	0.282	3.46481e-09
Ets2	cluster2	4.1707e-37	1.653	5.247	4.101	0.51	0.165	4.27764e-41
Ctnnd1	cluster2	6.29056e-23	1.647	4.831	3.689	0.393	0.139	6.45186e-27
Adgre5	cluster2	3.14905e-59	1.646	6.559	5.418	0.925	0.491	3.22979e-63
Mageh1	cluster2	9.03905e-18	1.644	4.421	3.281	0.251	0.071	9.27082e-22
Il4ra	cluster2	5.56525e-11	1.63	4.866	3.736	0.389	0.193	5.70795e-15
Oaz2	cluster2	6.68743e-58	1.628	6.617	5.489	0.808	0.322	6.8589e-62
Tmcc3	cluster2	7.43917e-36	1.627	5.349	4.221	0.569	0.209	7.62991e-40
Ift43	cluster2	1.25098e-24	1.623	4.968	3.843	0.276	0.068	1.28306e-28
Meis1	cluster2	2.44198e-31	1.621	4.772	3.648	0.36	0.094	2.50459e-35
Trib2	cluster2	5.692e-28	1.62	4.756	3.633	0.377	0.108	5.83795e-32
Dpp4	cluster2	4.83399e-36	1.618	4.719	3.598	0.389	0.098	4.95794e-40
H2-Q7	cluster2	2.31627e-63	1.617	7.101	5.981	0.908	0.416	2.37566e-67
Sox4	cluster2	1.20715e-13	1.615	4.79	3.671	0.289	0.105	1.2381e-17
Slc39a6	cluster2	8.25685e-16	1.614	4.237	3.118	0.259	0.082	8.46857e-20
Sec14l1	cluster2	7.65505e-24	1.609	4.651	3.536	0.481	0.186	7.85134e-28
Prkab1	cluster2	1.01301e-07	1.608	4.515	3.401	0.255	0.11	1.03898e-11
Leprot	cluster2	2.46848e-30	1.602	5.886	4.775	0.644	0.313	2.53177e-34
Hlx	cluster2	2.97632e-27	1.602	5.015	3.905	0.435	0.147	3.05263e-31
Wars	cluster2	2.82867e-17	1.598	5.044	3.936	0.381	0.154	2.9012e-21
Rhob	cluster2	3.01821e-51	1.595	6.447	5.341	0.866	0.436	3.0956e-55
Gle1	cluster2	8.2512e-13	1.593	4.905	3.801	0.318	0.131	8.46277e-17
Elovl1	cluster2	1.14341e-32	1.591	5.813	4.71	0.556	0.221	1.17272e-36
Cdkn1a	cluster2	7.1844e-51	1.591	6.266	5.163	0.782	0.309	7.36862e-55
Lrrc8a	cluster2	1.15711e-43	1.59	4.817	3.715	0.544	0.164	1.18678e-47
Tapbpl	cluster2	1.11666e-16	1.589	4.847	3.746	0.389	0.161	1.14529e-20
Ifi47	cluster2	3.16257e-17	1.588	5.388	4.287	0.456	0.21	3.24366e-21
Bcl2l1	cluster2	2.31788e-17	1.587	4.476	3.376	0.377	0.146	2.37731e-21
H2-T23	cluster2	6.85035e-27	1.582	5.703	4.607	0.732	0.429	7.026e-31
Tspan12	cluster2	4.03038e-81	1.581	5.168	4.072	0.598	0.11	4.13373e-85
Lima1	cluster2	3.02291e-12	1.573	5.057	3.966	0.377	0.176	3.10042e-16
Abhd16a	cluster2	8.64198e-19	1.571	5.204	4.116	0.46	0.208	8.86357e-23
Smurf2	cluster2	1.18026e-06	1.565	4.03	2.945	0.251	0.112	1.21052e-10
Tanc1	cluster2	1.11053e-19	1.558	4.477	3.397	0.293	0.088	1.13901e-23
Rbpms	cluster2	2.29774e-44	1.557	6.176	5.097	0.732	0.312	2.35665e-48
Lipe	cluster2	4.53041e-10	1.557	4.415	3.336	0.397	0.214	4.64658e-14
Ifitm10	cluster2	2.12405e-16	1.556	4.849	3.77	0.326	0.118	2.17851e-20
Raph1	cluster2	1.95673e-12	1.554	4.564	3.486	0.343	0.144	2.0069e-16
Map3k11	cluster2	1.19452e-09	1.553	4.575	3.499	0.339	0.162	1.22515e-13
Cuedc1	cluster2	1.44825e-17	1.552	4.692	3.617	0.318	0.108	1.48538e-21
Hes1	cluster2	2.03492e-27	1.55	5.186	4.112	0.49	0.177	2.0871e-31
Xaf1	cluster2	1.18641e-15	1.536	4.97	3.906	0.389	0.165	1.21683e-19
Sh2d3c	cluster2	1.49902e-19	1.526	4.722	3.665	0.402	0.156	1.53746e-23
Nedd4	cluster2	3.49673e-30	1.521	5.268	4.214	0.502	0.181	3.58639e-34
Rassf1	cluster2	1.03326e-18	1.52	5.232	4.179	0.506	0.241	1.05975e-22
Kdr	cluster2	1.04568e-46	1.519	5.157	4.103	0.372	0.067	1.0725e-50
Aph1a	cluster2	1.29224e-20	1.519	5.363	4.31	0.531	0.26	1.32538e-24
Cpne8	cluster2	1.27808e-12	1.516	4.505	3.454	0.293	0.112	1.31085e-16
Cd151	cluster2	5.94653e-48	1.51	5.832	4.786	0.686	0.243	6.099e-52
Clstn1	cluster2	3.44199e-37	1.508	4.565	3.519	0.439	0.12	3.53025e-41
Prkd2	cluster2	3.88519e-16	1.505	4.657	3.614	0.36	0.139	3.98482e-20
Itm2b	cluster2	1.39092e-84	1.502	8.85	7.808	1	0.954	1.42658e-88
Sptbn1	cluster2	3.73842e-69	1.498	6.575	5.537	0.862	0.315	3.83427e-73
Ppm1f	cluster2	6.10229e-20	1.496	3.917	2.88	0.259	0.069	6.25876e-24
Notch1	cluster2	1.6624e-11	1.496	4.736	3.699	0.335	0.147	1.70502e-15
Pde4b	cluster2	4.0098e-18	1.491	5.479	4.445	0.515	0.263	4.11262e-22
Btg3	cluster2	2.30143e-42	1.491	5.351	4.318	0.561	0.185	2.36045e-46
Epb41	cluster2	1.81668e-06	1.487	4.235	3.204	0.255	0.119	1.86326e-10
Tmed4	cluster2	6.94851e-19	1.485	5.243	4.214	0.439	0.191	7.12668e-23
Heg1	cluster2	1.08633e-56	1.484	5.494	4.465	0.669	0.206	1.11418e-60
Parp14	cluster2	5.00466e-07	1.484	4.488	3.459	0.272	0.127	5.13299e-11
Phf11c	cluster2	1.92262e-08	1.481	3.657	2.63	0.326	0.164	1.97192e-12
Xiap	cluster2	5.85698e-17	1.48	4.821	3.796	0.498	0.246	6.00715e-21
Antxr2	cluster2	6.9987e-17	1.478	4.545	3.52	0.343	0.128	7.17816e-21
Cpd	cluster2	2.24764e-12	1.475	4.413	3.39	0.322	0.134	2.30527e-16
Stmn1	cluster2	1.67699e-69	1.475	6.445	5.423	0.736	0.206	1.71999e-73
Abi3bp	cluster2	1.13132e-15	1.475	4.745	3.723	0.268	0.085	1.16033e-19
Tpra1	cluster2	1.34946e-23	1.474	4.545	3.523	0.322	0.093	1.38406e-27
Itpkb	cluster2	3.11949e-18	1.473	5.037	4.016	0.448	0.194	3.19948e-22
Nr2f6	cluster2	1.55325e-06	1.472	4.198	3.178	0.255	0.12	1.59308e-10
Hist3h2a	cluster2	4.19297e-10	1.471	4.822	3.802	0.343	0.163	4.30048e-14
6430548M08Rik	cluster2	9.07306e-17	1.471	4.3	3.281	0.285	0.09	9.3057e-21
Il6st	cluster2	1.82394e-18	1.466	4.853	3.836	0.435	0.187	1.8707e-22
Zbtb20	cluster2	8.42082e-32	1.466	6.037	5.022	0.678	0.315	8.63674e-36
Arglu1	cluster2	1.23122e-20	1.465	5.186	4.17	0.603	0.316	1.26279e-24
Cttnbp2nl	cluster2	6.04818e-20	1.464	4.432	3.417	0.335	0.108	6.20326e-24
Sgce	cluster2	1.72724e-16	1.454	4.549	3.541	0.285	0.091	1.77153e-20
Unc45b	cluster2	6.47429e-49	1.454	4.91	3.902	0.431	0.09	6.6403e-53
Akap9	cluster2	8.62849e-08	1.451	5.061	4.055	0.339	0.176	8.84974e-12
Tecpr1	cluster2	1.43914e-24	1.446	5.338	4.336	0.531	0.228	1.47604e-28
Slfn5	cluster2	6.92278e-33	1.445	5.159	4.158	0.452	0.136	7.10029e-37
Lman1	cluster2	1.239e-07	1.441	4.877	3.878	0.331	0.173	1.27076e-11
Sypl	cluster2	2.91648e-38	1.441	5.992	4.993	0.766	0.385	2.99126e-42
Lpl	cluster2	1.54653e-24	1.43	5.901	4.91	0.515	0.206	1.58618e-28
Zbtb4	cluster2	8.25352e-16	1.429	4.468	3.477	0.372	0.148	8.46515e-20
Agtrap	cluster2	3.19854e-11	1.425	4.632	3.645	0.326	0.141	3.28055e-15
Prkch	cluster2	2.94431e-26	1.423	5.218	4.232	0.552	0.24	3.01981e-30
Tnfrsf1a	cluster2	5.65693e-34	1.421	6.021	5.036	0.749	0.383	5.80198e-38
Rapgef4	cluster2	1.60017e-49	1.419	3.096	2.112	0.297	0.041	1.6412e-53
Znrf1	cluster2	1.65408e-16	1.419	4.935	3.951	0.431	0.192	1.69649e-20
Tmem205	cluster2	9.11751e-13	1.417	5.177	4.195	0.301	0.118	9.35129e-17
Pttg1ip	cluster2	3.80708e-27	1.416	5.482	4.5	0.607	0.294	3.9047e-31
Aldh2	cluster2	6.20765e-58	1.412	7.223	6.245	0.925	0.457	6.36682e-62
Atp1a1	cluster2	7.49102e-32	1.411	5.703	4.725	0.745	0.401	7.6831e-36
Trim8	cluster2	2.65398e-25	1.409	5.036	4.059	0.573	0.26	2.72203e-29
Clptm1	cluster2	1.73353e-12	1.409	5.121	4.144	0.448	0.237	1.77798e-16
Fez2	cluster2	1.31191e-21	1.408	5.006	4.03	0.385	0.136	1.34555e-25
Bcam	cluster2	2.46867e-54	1.405	5.735	4.761	0.531	0.119	2.53197e-58
Arl2bp	cluster2	3.84235e-38	1.405	5.946	4.972	0.686	0.306	3.94087e-42
Entpd1	cluster2	5.04334e-10	1.404	4.022	3.048	0.268	0.107	5.17265e-14
Map4k4	cluster2	3.59437e-06	1.403	4.739	3.766	0.335	0.186	3.68653e-10
Irf1	cluster2	2.61432e-13	1.388	5.072	4.11	0.448	0.227	2.68136e-17
Gna11	cluster2	1.11703e-26	1.384	5.412	4.453	0.464	0.171	1.14567e-30
Ankrd46	cluster2	8.64816e-11	1.379	4.205	3.248	0.255	0.096	8.8699e-15
Pfkl	cluster2	9.70925e-07	1.379	4.523	3.567	0.285	0.139	9.9582e-11
Tmf1	cluster2	0.000303325	1.378	4.237	3.282	0.322	0.186	3.11102e-08
Clic4	cluster2	2.04636e-41	1.378	5.918	4.962	0.711	0.278	2.09884e-45
Igfbp4	cluster2	7.18488e-74	1.377	6.255	5.3	0.703	0.164	7.36911e-78
Smagp	cluster2	4.79588e-42	1.375	5.891	4.937	0.607	0.207	4.91885e-46
Tmem109	cluster2	8.45742e-17	1.375	5.774	4.82	0.494	0.247	8.67427e-21
Rtp4	cluster2	1.07413e-16	1.375	5.329	4.375	0.364	0.139	1.10167e-20
Tpst2	cluster2	2.03739e-22	1.369	5.577	4.627	0.628	0.334	2.08963e-26
Cd34	cluster2	8.05633e-35	1.368	5.451	4.503	0.41	0.103	8.2629e-39
Vat1	cluster2	9.08701e-35	1.366	5.567	4.62	0.632	0.247	9.32001e-39
Fkbp1a	cluster2	4.64086e-66	1.364	7.479	6.534	0.975	0.572	4.75986e-70
Pwwp3a	cluster2	0.000835489	1.36	4.373	3.431	0.305	0.175	8.56912e-08
Srek1	cluster2	2.38536e-06	1.35	4.353	3.417	0.272	0.13	2.44653e-10
Cdc42ep2	cluster2	6.16999e-11	1.35	4.883	3.947	0.339	0.155	6.3282e-15
Slc50a1	cluster2	3.41227e-22	1.347	5.777	4.843	0.611	0.322	3.49976e-26
Arid5b	cluster2	4.69533e-19	1.346	5.321	4.388	0.448	0.188	4.81573e-23
Jcad	cluster2	1.82828e-26	1.346	4.566	3.633	0.322	0.086	1.87516e-30
Ceacam1	cluster2	5.6352e-12	1.345	4.901	3.969	0.402	0.191	5.77969e-16
Pdlim1	cluster2	4.34087e-22	1.342	5.892	4.962	0.628	0.342	4.45217e-26
Gnb4	cluster2	7.57975e-20	1.341	4.456	3.526	0.285	0.081	7.77411e-24
Plekha1	cluster2	0.00088791	1.34	4.128	3.199	0.259	0.139	9.10677e-08
Cavin1	cluster2	9.6098e-67	1.34	5.923	4.994	0.824	0.273	9.8562e-71
Smco4	cluster2	9.97376e-23	1.339	4.957	4.029	0.389	0.133	1.02295e-26
Fkbp7	cluster2	1.2672e-12	1.338	4.535	3.608	0.297	0.113	1.29969e-16
Zfp644	cluster2	0.00249104	1.332	4.856	3.933	0.276	0.159	2.55491e-07
Map4k2	cluster2	2.2819e-05	1.328	4.292	3.371	0.293	0.151	2.34041e-09
Tmem204	cluster2	1.98336e-33	1.325	5.389	4.47	0.431	0.118	2.03421e-37
Foxo1	cluster2	0.000242108	1.324	4.622	3.704	0.289	0.157	2.48316e-08
Ptov1	cluster2	3.61446e-14	1.324	5.236	4.319	0.414	0.193	3.70714e-18
Keap1	cluster2	1.09625e-10	1.324	4.62	3.702	0.347	0.161	1.12436e-14
Bicd2	cluster2	1.38806e-13	1.318	4.446	3.532	0.339	0.134	1.42365e-17
Nfic	cluster2	1.39158e-11	1.318	5.226	4.312	0.444	0.236	1.42726e-15
Gimap6	cluster2	1.37137e-30	1.314	6.308	5.397	0.669	0.287	1.40653e-34
Kitl	cluster2	1.69292e-25	1.314	4.77	3.859	0.314	0.079	1.73633e-29
Cbfa2t3	cluster2	1.42035e-13	1.307	5.286	4.38	0.469	0.231	1.45677e-17
Aard	cluster2	1.88943e-25	1.303	4.808	3.905	0.301	0.075	1.93787e-29
Thra	cluster2	1.94167e-16	1.301	5.147	4.245	0.402	0.171	1.99146e-20
Ccny	cluster2	1.53718e-15	1.3	4.933	4.032	0.427	0.201	1.5766e-19
Tmem165	cluster2	0.0262301	1.299	4.857	3.956	0.339	0.233	2.69027e-06
Atp13a2	cluster2	1.44915e-18	1.291	4.609	3.715	0.456	0.193	1.48631e-22
Fcho2	cluster2	2.08093e-11	1.289	4.617	3.724	0.439	0.225	2.13429e-15
H2-K1	cluster2	3.85388e-62	1.289	8.283	7.389	1	0.867	3.9527e-66
Gnaq	cluster2	1.17044e-10	1.289	4.712	3.819	0.343	0.158	1.20045e-14
Dst	cluster2	6.35339e-09	1.286	4.679	3.787	0.335	0.161	6.5163e-13
AC149090.1	cluster2	0.000449135	1.283	5.051	4.161	0.46	0.326	4.60651e-08
Ly6e	cluster2	7.14427e-56	1.28	8.437	7.55	1	0.698	7.32746e-60
Ifi35	cluster2	8.47649e-16	1.278	5.67	4.784	0.544	0.306	8.69383e-20
Trim37	cluster2	1.38403e-55	1.276	3.525	2.641	0.473	0.096	1.41952e-59
Sptan1	cluster2	1.60016e-12	1.273	4.95	4.068	0.456	0.24	1.64119e-16
Cebpd	cluster2	1.04887e-39	1.273	6.861	5.978	0.724	0.305	1.07577e-43
Cdc42ep4	cluster2	3.39275e-13	1.269	4.528	3.648	0.28	0.1	3.47975e-17
Dpf2	cluster2	1.21534e-06	1.267	4.88	4.001	0.364	0.204	1.2465e-10
Lgals3bp	cluster2	0.00785901	1.266	4.732	3.855	0.322	0.21	8.06052e-07
Oasl2	cluster2	3.72707e-12	1.263	4.529	3.653	0.301	0.119	3.82263e-16
Spr	cluster2	4.20664e-14	1.262	5.089	4.214	0.444	0.221	4.3145e-18
Grap	cluster2	1.27234e-28	1.261	5.744	4.87	0.515	0.193	1.30496e-32
Cd9	cluster2	3.02448e-55	1.26	7.312	6.439	0.967	0.492	3.10203e-59
Qk	cluster2	1.02285e-18	1.259	5.268	4.395	0.607	0.325	1.04908e-22
Xpnpep1	cluster2	9.3376e-05	1.259	4.233	3.361	0.272	0.14	9.57702e-09
Med4	cluster2	7.51648e-05	1.258	4.604	3.732	0.285	0.152	7.70921e-09
Strn3	cluster2	4.05131e-07	1.257	4.497	3.626	0.318	0.157	4.15518e-11
Laptm4a	cluster2	7.19069e-57	1.256	7.098	6.227	0.971	0.583	7.37507e-61
Trim16	cluster2	2.47734e-17	1.254	4.209	3.34	0.251	0.071	2.54087e-21
Maged1	cluster2	5.31903e-09	1.251	4.247	3.38	0.259	0.105	5.45541e-13
Klf3	cluster2	6.9595e-23	1.247	5.942	5.078	0.703	0.405	7.13795e-27
Shld1	cluster2	1.52075e-05	1.246	4.423	3.559	0.28	0.14	1.55975e-09
Ppm1a	cluster2	0.0011509	1.244	4.552	3.689	0.326	0.194	1.18041e-07
Sav1	cluster2	9.92835e-06	1.243	4.182	3.32	0.318	0.171	1.01829e-09
Rdx	cluster2	1.35589e-31	1.241	5.961	5.101	0.732	0.369	1.39066e-35
Nfat5	cluster2	7.36564e-05	1.235	4.439	3.584	0.28	0.143	7.55451e-09
Tapbp	cluster2	2.21402e-35	1.233	6.231	5.377	0.879	0.565	2.27079e-39
Ext2	cluster2	0.000395785	1.23	4.545	3.692	0.28	0.155	4.05933e-08
Arhgap5	cluster2	4.15179e-06	1.23	4.49	3.638	0.264	0.126	4.25825e-10
Aplp2	cluster2	4.0004e-37	1.227	6.322	5.471	0.862	0.475	4.10297e-41
Stx12	cluster2	8.87436e-14	1.227	5.013	4.162	0.423	0.207	9.10191e-18
Dram2	cluster2	1.68113e-21	1.224	5.308	4.459	0.536	0.249	1.72424e-25
Wasl	cluster2	2.69812e-05	1.223	4.393	3.545	0.255	0.124	2.76731e-09
Peg13	cluster2	8.25848e-13	1.222	3.816	2.968	0.297	0.112	8.47024e-17
Anxa3	cluster2	2.24974e-53	1.222	6.134	5.287	0.72	0.244	2.30742e-57
Gcc2	cluster2	2.44211e-21	1.221	4.627	3.781	0.402	0.148	2.50473e-25
Serpinb1a	cluster2	0.00235594	1.22	4.976	4.131	0.264	0.148	2.41635e-07
Ralb	cluster2	1.06091e-11	1.219	5.274	4.429	0.456	0.25	1.08812e-15
Serinc1	cluster2	2.59379e-20	1.214	5.558	4.716	0.649	0.374	2.66029e-24
Map7d1	cluster2	9.91243e-23	1.213	5.327	4.486	0.632	0.324	1.01666e-26
Rbm4b	cluster2	0.000618389	1.213	4.902	4.061	0.36	0.224	6.34246e-08
Cnn3	cluster2	1.01411e-38	1.21	5.703	4.864	0.623	0.221	1.04011e-42
Swap70	cluster2	0.00791151	1.206	4.531	3.695	0.264	0.149	8.11437e-07
Tusc3	cluster2	5.27035e-06	1.205	4.752	3.917	0.347	0.196	5.40549e-10
Rnpepl1	cluster2	2.68257e-08	1.204	4.972	4.137	0.452	0.269	2.75135e-12
Srpr	cluster2	1.06062e-11	1.203	5.102	4.269	0.456	0.243	1.08782e-15
Bvht	cluster2	1.8866e-33	1.2	4.928	4.096	0.364	0.089	1.93497e-37
Alas1	cluster2	3.26879e-09	1.197	4.878	4.049	0.364	0.184	3.3526e-13
Rbm18	cluster2	0.000173926	1.185	4.415	3.594	0.264	0.136	1.78386e-08
Nck1	cluster2	1.0263e-18	1.183	5.102	4.282	0.477	0.218	1.05261e-22
Cdk6	cluster2	0.00457322	1.182	4.15	3.331	0.268	0.147	4.69048e-07
Cdc37l1	cluster2	0.00986854	1.181	4.571	3.752	0.272	0.158	1.01216e-06
Pdlim7	cluster2	2.66806e-06	1.178	4.56	3.743	0.28	0.135	2.73647e-10
Xbp1	cluster2	2.86785e-23	1.173	6.01	5.196	0.741	0.444	2.94139e-27
Ginm1	cluster2	1.31377e-11	1.173	5.048	4.235	0.435	0.227	1.34746e-15
Guk1	cluster2	8.37601e-14	1.171	5.678	4.866	0.536	0.309	8.59078e-18
Ssbp4	cluster2	0.00205159	1.169	5.027	4.217	0.377	0.256	2.10419e-07
Wdr12	cluster2	5.06027e-36	1.167	3.474	2.665	0.385	0.09	5.19002e-40
Gtpbp2	cluster2	0.0146412	1.163	5.018	4.212	0.339	0.226	1.50166e-06
Dele1	cluster2	3.72516e-10	1.162	4.16	3.354	0.259	0.099	3.82068e-14
Phc2	cluster2	4.75544e-05	1.162	3.949	3.143	0.259	0.129	4.87738e-09
Zscan26	cluster2	9.69912e-07	1.162	3.712	2.907	0.301	0.146	9.94781e-11
Abhd17a	cluster2	1.3584e-05	1.159	5.065	4.262	0.397	0.242	1.39323e-09
Naa20	cluster2	1.8943e-17	1.159	5.066	4.263	0.506	0.241	1.94287e-21
Mesd	cluster2	0.000293377	1.159	4.773	3.97	0.293	0.162	3.009e-08
Ptpra	cluster2	6.98749e-08	1.158	4.876	4.073	0.427	0.241	7.16665e-12
Dhrs7	cluster2	1.81164e-13	1.157	5.627	4.825	0.502	0.276	1.85809e-17
Lats2	cluster2	2.52185e-07	1.156	4.218	3.417	0.322	0.158	2.58651e-11
H2-DMb1	cluster2	1.3212e-12	1.155	5.32	4.519	0.393	0.182	1.35508e-16
Saysd1	cluster2	0.00168745	1.153	4.756	3.957	0.255	0.14	1.73072e-07
Erg	cluster2	4.41836e-19	1.151	4.281	3.483	0.251	0.067	4.53166e-23
Abhd2	cluster2	3.70877e-09	1.15	3.686	2.889	0.351	0.17	3.80387e-13
Mxd4	cluster2	1.75423e-18	1.15	5.678	4.88	0.565	0.3	1.79921e-22
Mgat1	cluster2	3.77133e-06	1.148	4.887	4.091	0.406	0.237	3.86803e-10
Ccnd1	cluster2	1.54335e-14	1.146	4.868	4.073	0.318	0.116	1.58292e-18
Pura	cluster2	0.00613485	1.145	4.872	4.078	0.339	0.219	6.29216e-07
Tjp2	cluster2	1.3519e-13	1.145	3.806	3.012	0.251	0.08	1.38657e-17
Agpat4	cluster2	7.55058e-12	1.144	5.278	4.485	0.494	0.273	7.74419e-16
Fermt2	cluster2	5.9697e-64	1.142	5.939	5.147	0.715	0.201	6.12277e-68
Dusp3	cluster2	1.9804e-30	1.14	5.352	4.562	0.69	0.317	2.03118e-34
Myo18a	cluster2	6.21099e-09	1.14	3.752	2.962	0.276	0.116	6.37025e-13
Csnk1e	cluster2	4.68615e-06	1.137	4.706	3.918	0.331	0.179	4.80631e-10
Tubb4b	cluster2	4.28364e-24	1.137	6.003	5.215	0.598	0.28	4.39348e-28
Pls3	cluster2	3.60175e-10	1.132	4.28	3.495	0.255	0.097	3.6941e-14
Mapk3	cluster2	7.19892e-34	1.127	6.281	5.5	0.812	0.453	7.3835e-38
Tmem80	cluster2	0.00819249	1.127	4.135	3.354	0.293	0.173	8.40255e-07
Ccser2	cluster2	2.46294e-19	1.127	5.152	4.371	0.381	0.141	2.52609e-23
Utrn	cluster2	1.89242e-10	1.127	4.984	4.203	0.368	0.177	1.94095e-14
Psmb9	cluster2	1.37046e-14	1.126	6.01	5.23	0.636	0.423	1.4056e-18
Scoc	cluster2	1.65586e-08	1.125	4.631	3.851	0.322	0.153	1.69831e-12
Tia1	cluster2	0.0364784	1.124	4.593	3.814	0.289	0.18	3.74137e-06
Tspan14	cluster2	6.93396e-08	1.122	4.691	3.913	0.393	0.214	7.11175e-12
Rhoc	cluster2	1.05061e-32	1.12	6.151	5.375	0.69	0.309	1.07755e-36
Psmb10	cluster2	1.65157e-19	1.118	6.291	5.516	0.745	0.488	1.69392e-23
Nfkbia	cluster2	4.62039e-34	1.117	6.775	6.001	0.87	0.513	4.73886e-38
Pim3	cluster2	0.00152504	1.111	4.807	4.037	0.322	0.196	1.56415e-07
Sh3glb2	cluster2	0.0011446	1.111	4.654	3.885	0.255	0.139	1.17395e-07
Aopep	cluster2	0.000593345	1.11	4.921	4.152	0.301	0.172	6.08559e-08
Rnf141	cluster2	9.77711e-10	1.106	4.217	3.451	0.289	0.121	1.00278e-13
Rgs3	cluster2	1.52068e-08	1.102	4.743	3.979	0.351	0.172	1.55967e-12
Atp2c1	cluster2	0.00497633	1.102	4.193	3.429	0.31	0.185	5.10393e-07
Fam114a2	cluster2	0.00289634	1.099	4.794	4.032	0.297	0.174	2.9706e-07
H2-D1	cluster2	1.29663e-68	1.098	8.751	7.99	1	0.877	1.32988e-72
Rbms1	cluster2	4.05302e-17	1.093	5.919	5.161	0.72	0.496	4.15695e-21
Prss23	cluster2	5.93524e-40	1.089	5.259	4.504	0.314	0.055	6.08742e-44
Xdh	cluster2	2.32328e-19	1.089	4.537	3.783	0.594	0.289	2.38285e-23
Rras	cluster2	9.41539e-06	1.085	5.083	4.331	0.372	0.212	9.65681e-10
Ramp2;Vps25	cluster2	1.73136e-06	1.075	5.103	4.358	0.431	0.267	1.77576e-10
Prxl2c	cluster2	2.63732e-15	1.07	4.912	4.17	0.464	0.22	2.70494e-19
Carhsp1	cluster2	1.00268e-30	1.068	5.414	4.674	0.577	0.226	1.02839e-34
Ppp1r2	cluster2	2.83063e-26	1.066	6.302	5.563	0.791	0.478	2.90321e-30
Wasf2	cluster2	3.76267e-09	1.066	5.594	4.855	0.54	0.344	3.85915e-13
B230219D22Rik	cluster2	7.97234e-07	1.065	4.764	4.026	0.41	0.24	8.17676e-11
Zmiz1	cluster2	0.0445555	1.064	5.007	4.269	0.423	0.312	4.56979e-06
Psme2b	cluster2	0.000704046	1.064	3.597	2.86	0.544	0.391	7.22099e-08
Immt	cluster2	0.0161782	1.058	4.918	4.185	0.331	0.222	1.6593e-06
Inpp5k	cluster2	0.000819189	1.057	4.429	3.696	0.289	0.161	8.40194e-08
Tmco1	cluster2	4.23964e-24	1.054	5.811	5.081	0.757	0.451	4.34834e-28
Tspan31	cluster2	0.000558016	1.052	4.873	4.143	0.339	0.212	5.72324e-08
Gimap5	cluster2	4.48164e-15	1.052	5.179	4.45	0.448	0.206	4.59655e-19
Gng11	cluster2	6.71895e-62	1.051	6.573	5.845	0.816	0.234	6.89123e-66
Chmp6	cluster2	6.30276e-05	1.047	4.62	3.895	0.293	0.158	6.46437e-09
Rsu1	cluster2	2.53822e-18	1.045	5.711	4.986	0.649	0.377	2.60331e-22
AU020206	cluster2	5.10689e-06	1.044	4.741	4.018	0.347	0.19	5.23784e-10
Tax1bp3	cluster2	1.47741e-09	1.043	5.248	4.525	0.418	0.228	1.5153e-13
Tmem176a	cluster2	9.83601e-49	1.043	6.612	5.89	0.782	0.269	1.00882e-52
Zmynd11	cluster2	1.09049e-08	1.037	4.697	3.979	0.36	0.179	1.11845e-12
Tap2	cluster2	6.47002e-08	1.032	5.247	4.531	0.506	0.319	6.63591e-12
Rarg	cluster2	0.00303103	1.031	4.282	3.568	0.272	0.153	3.10875e-07
Chst12	cluster2	0.0211012	1.031	4.526	3.812	0.293	0.18	2.16422e-06
Plekha2	cluster2	3.42338e-05	1.03	4.673	3.959	0.385	0.228	3.51116e-09
Mtus1	cluster2	4.50222e-14	1.026	4.713	4.002	0.389	0.17	4.61766e-18
Snrpb	cluster2	7.5509e-22	1.026	6.77	6.059	0.862	0.673	7.74451e-26
Dapk3	cluster2	0.000913971	1.025	4.734	4.024	0.326	0.191	9.37406e-08
Pnisr	cluster2	1.00449e-11	1.024	5.753	5.043	0.586	0.379	1.03024e-15
Myo1c	cluster2	0.000120961	1.022	4.282	3.573	0.326	0.183	1.24062e-08
Emc4	cluster2	0.0133995	1.022	5.048	4.34	0.322	0.21	1.37431e-06
Kdelr2	cluster2	1.08485e-05	1.021	5.148	4.441	0.481	0.307	1.11267e-09
Cbx1	cluster2	3.92162e-06	1.021	5.269	4.562	0.423	0.258	4.02217e-10
Ppic	cluster2	6.72484e-16	1.019	5.063	4.357	0.393	0.158	6.89728e-20
Vps72	cluster2	0.000221563	1.018	4.576	3.87	0.318	0.179	2.27244e-08
Glmp	cluster2	5.81226e-09	1.018	5.407	4.701	0.51	0.319	5.96129e-13
Pnn	cluster2	0.000279602	1.014	5.125	4.422	0.41	0.267	2.86772e-08
Mvb12a	cluster2	0.0160181	1.013	5.013	4.311	0.339	0.225	1.64288e-06
Ankrd44	cluster2	6.23429e-07	1.013	5.393	4.69	0.561	0.368	6.39415e-11
Tsen34	cluster2	6.24603e-09	1.006	5.173	4.475	0.423	0.238	6.40619e-13
Mfng	cluster2	1.66733e-06	1.003	4.665	3.97	0.293	0.14	1.71008e-10
Rab6a	cluster2	1.41435e-05	1.002	5.24	4.545	0.456	0.307	1.45062e-09
Tsg101	cluster2	0.000412931	1.002	5	4.305	0.389	0.258	4.23519e-08
Sptlc2	cluster2	0.00300524	1.002	4.962	4.267	0.364	0.24	3.0823e-07
Lamp1	cluster2	2.25447e-39	0.998	7.146	6.454	0.954	0.622	2.31227e-43
Nudt9	cluster2	0.00150384	0.998	4.731	4.04	0.305	0.177	1.5424e-07
Nfia	cluster2	0.000172534	0.996	4.077	3.387	0.285	0.149	1.76958e-08
Sparc	cluster2	1.48862e-59	0.991	7.001	6.314	0.795	0.229	1.52679e-63
Cfl2	cluster2	9.49116e-12	0.991	4.915	4.228	0.406	0.193	9.73452e-16
Hmg20b	cluster2	3.6327e-05	0.991	5.064	4.377	0.389	0.236	3.72584e-09
Selenop	cluster2	2.37258e-42	0.989	7.247	6.561	0.954	0.584	2.43342e-46
Rab11a	cluster2	5.28283e-27	0.988	6.109	5.425	0.799	0.463	5.41829e-31
Mdfic	cluster2	0.00405476	0.987	4.408	3.724	0.264	0.15	4.15873e-07
Sbds	cluster2	1.45358e-11	0.987	5.543	4.859	0.51	0.282	1.49086e-15
Imp3	cluster2	0.0160525	0.984	5.473	4.791	0.444	0.321	1.64641e-06
Tcf3	cluster2	0.000154519	0.983	4.487	3.806	0.318	0.18	1.58481e-08
Ssr2	cluster2	2.7319e-10	0.983	5.697	5.016	0.523	0.323	2.80195e-14
Unc50	cluster2	7.94277e-05	0.979	5.046	4.368	0.414	0.265	8.14643e-09
Psmd7	cluster2	2.73276e-05	0.974	5.46	4.785	0.46	0.317	2.80283e-09
Abhd17c	cluster2	1.01124e-05	0.971	3.957	3.284	0.276	0.133	1.03717e-09
Mbnl2	cluster2	3.70009e-18	0.97	5.516	4.843	0.632	0.357	3.79497e-22
Actn4	cluster2	3.61549e-10	0.969	4.909	4.237	0.49	0.277	3.7082e-14
Mrps18a	cluster2	1.38379e-06	0.968	5.293	4.622	0.448	0.279	1.41928e-10
Dgkz	cluster2	0.00302611	0.967	4.126	3.456	0.31	0.183	3.1037e-07
Ppp2r2a	cluster2	0.00329614	0.965	4.594	3.925	0.314	0.186	3.38065e-07
Casp8	cluster2	0.00492346	0.963	4.849	4.181	0.393	0.266	5.0497e-07
Txnip	cluster2	5.02427e-23	0.958	6.732	6.068	0.895	0.656	5.1531e-27
Rab1a	cluster2	2.92449e-20	0.958	5.802	5.138	0.715	0.419	2.99947e-24
Malat1	cluster2	1.70575e-52	0.958	10.618	9.955	0.992	0.777	1.74948e-56
Capn2	cluster2	4.34836e-09	0.955	5.171	4.509	0.523	0.327	4.45986e-13
Irf2bpl	cluster2	6.02719e-05	0.952	4.414	3.754	0.351	0.2	6.18174e-09
Wls	cluster2	0.000734859	0.952	4.563	3.903	0.331	0.196	7.53702e-08
Rbms2	cluster2	6.09621e-06	0.951	4.593	3.934	0.276	0.135	6.25252e-10
Tra2a	cluster2	0.00407956	0.95	5.318	4.66	0.464	0.339	4.18417e-07
Rcn2	cluster2	7.40448e-08	0.948	4.734	4.077	0.393	0.211	7.59433e-12
Ube2e3	cluster2	6.5967e-06	0.946	4.927	4.271	0.423	0.259	6.76585e-10
Triobp	cluster2	0.00299006	0.944	4.621	3.967	0.331	0.205	3.06673e-07
Sipa1	cluster2	1.84583e-05	0.94	5.009	4.357	0.46	0.297	1.89316e-09
H1f0	cluster2	1.53234e-06	0.94	5.04	4.388	0.347	0.184	1.57164e-10
Cltb	cluster2	4.7085e-11	0.938	5.427	4.777	0.485	0.273	4.82923e-15
Pxn	cluster2	0.00112553	0.936	4.512	3.863	0.36	0.223	1.15439e-07
Adk	cluster2	2.02827e-10	0.935	4.824	4.176	0.393	0.195	2.08027e-14
Snrnp48	cluster2	0.002299	0.934	4.949	4.302	0.356	0.232	2.35795e-07
Psmc2	cluster2	4.19516e-07	0.933	5.208	4.561	0.456	0.279	4.30273e-11
Ltbr	cluster2	5.80291e-08	0.931	4.351	3.706	0.339	0.166	5.9517e-12
Idh3b	cluster2	0.00893283	0.928	4.911	4.268	0.377	0.256	9.16188e-07
Ifitm3	cluster2	2.43019e-37	0.926	8.406	7.764	1	0.532	2.4925e-41
Mrpl58	cluster2	0.000175674	0.926	5.268	4.626	0.389	0.257	1.80179e-08
Luc7l3	cluster2	0.00998962	0.923	4.996	4.357	0.377	0.253	1.02458e-06
Tmem59	cluster2	1.6452e-26	0.921	6.484	5.846	0.9	0.61	1.68738e-30
Pnpla2	cluster2	1.4892e-06	0.919	4.973	4.336	0.41	0.239	1.52739e-10
Abi3	cluster2	7.82523e-11	0.918	5.377	4.74	0.439	0.219	8.02588e-15
Rpn1	cluster2	0.00135073	0.918	5.052	4.416	0.414	0.293	1.38537e-07
Csnk1a1	cluster2	3.63754e-13	0.916	5.783	5.148	0.686	0.478	3.73081e-17
Csrp2	cluster2	1.60603e-15	0.916	5.17	4.535	0.322	0.113	1.64721e-19
Ube2g1	cluster2	0.0419441	0.915	4.449	3.814	0.289	0.18	4.30196e-06
Lrpap1	cluster2	1.8085e-06	0.915	5.056	4.422	0.406	0.243	1.85487e-10
Fus	cluster2	4.03493e-11	0.915	5.768	5.134	0.69	0.517	4.13839e-15
Ifitm2	cluster2	6.9059e-37	0.914	7.841	7.208	0.992	0.543	7.08298e-41
Vwf	cluster2	2.28646e-17	0.913	5.297	4.664	0.255	0.071	2.34509e-21
Nmi	cluster2	3.33229e-05	0.91	4.796	4.165	0.364	0.209	3.41773e-09
Gps1	cluster2	0.00115944	0.908	4.775	4.145	0.335	0.202	1.18917e-07
Rcsd1	cluster2	2.8495e-06	0.906	5.073	4.445	0.427	0.263	2.92257e-10
Mob4	cluster2	7.27765e-07	0.906	4.96	4.332	0.456	0.282	7.46426e-11
Tex264	cluster2	0.00915866	0.905	4.768	4.141	0.301	0.184	9.39349e-07
Grn	cluster2	1.83486e-14	0.901	5.74	5.115	0.661	0.413	1.88191e-18
Camk2d	cluster2	5.0379e-05	0.898	5.303	4.681	0.515	0.365	5.16708e-09
Polr2c	cluster2	5.78657e-06	0.896	5.244	4.622	0.439	0.273	5.93494e-10
Sgta	cluster2	0.0103694	0.895	4.846	4.225	0.351	0.233	1.06353e-06
Vdac3	cluster2	4.43601e-11	0.895	5.676	5.055	0.603	0.38	4.54975e-15
Ktn1	cluster2	4.3423e-05	0.893	4.27	3.651	0.322	0.179	4.45365e-09
Rbm39	cluster2	3.3786e-26	0.887	7.008	6.394	0.925	0.697	3.46523e-30
Tax1bp1	cluster2	4.03788e-11	0.886	5.965	5.351	0.644	0.45	4.14142e-15
Tmbim6	cluster2	1.97093e-25	0.882	6.891	6.279	0.95	0.765	2.02146e-29
Polr2e	cluster2	0.00491879	0.882	5.498	4.887	0.46	0.343	5.04492e-07
Ndfip2	cluster2	8.8403e-09	0.88	4.878	4.268	0.41	0.221	9.06698e-13
Prx	cluster2	1.21213e-31	0.877	4.457	3.849	0.305	0.062	1.24321e-35
Tmbim1	cluster2	1.8622e-10	0.877	5.163	4.555	0.481	0.263	1.90994e-14
Sept2;Sept2	cluster2	9.66534e-10	0.874	4.655	4.049	0.531	0.314	9.91317e-14
Top1	cluster2	1.045e-11	0.872	5.658	5.053	0.64	0.411	1.07179e-15
Gsk3b	cluster2	0.0395762	0.868	4.972	4.37	0.477	0.358	4.0591e-06
Smim10l1	cluster2	0.00484394	0.867	4.83	4.229	0.318	0.197	4.96815e-07
Dnajc8	cluster2	9.11019e-16	0.865	6.128	5.528	0.736	0.501	9.34379e-20
Tuba1a	cluster2	1.14526e-33	0.865	7.011	6.412	0.962	0.756	1.17462e-37
Cops4	cluster2	6.09282e-06	0.865	4.877	4.278	0.372	0.215	6.24904e-10
0610010K14Rik	cluster2	3.90012e-05	0.864	5.281	4.682	0.456	0.3	4.00013e-09
Gm42726	cluster2	1.26903e-09	0.863	2.489	1.891	0.552	0.352	1.30157e-13
Ablim1	cluster2	6.62064e-06	0.863	4.951	4.353	0.397	0.231	6.7904e-10
Car2	cluster2	6.33182e-17	0.863	5.39	4.792	0.448	0.185	6.49418e-21
Pon2	cluster2	5.56988e-11	0.862	5.549	4.952	0.556	0.345	5.7127e-15
Fubp1	cluster2	0.000802592	0.86	5.094	4.497	0.439	0.3	8.23172e-08
Elf2	cluster2	0.0232026	0.859	4.495	3.899	0.297	0.185	2.37975e-06
Mydgf	cluster2	0.000245794	0.858	5.171	4.576	0.435	0.287	2.52097e-08
Ccdc47	cluster2	0.000482975	0.856	4.535	3.942	0.339	0.203	4.95359e-08
Tmem243	cluster2	6.56548e-06	0.853	4.84	4.248	0.456	0.271	6.73383e-10
Timp3	cluster2	1.77208e-21	0.852	5.813	5.222	0.439	0.153	1.81751e-25
Vamp5	cluster2	8.9289e-06	0.85	5.087	4.498	0.368	0.207	9.15784e-10
Mgll	cluster2	0.00721116	0.846	5.175	4.589	0.293	0.17	7.39606e-07
Tgm2	cluster2	3.82305e-11	0.845	5.17	4.585	0.51	0.287	3.92108e-15
Ets1	cluster2	9.60891e-19	0.843	5.348	4.763	0.72	0.381	9.85529e-23
Hpcal1	cluster2	5.25436e-09	0.841	5.526	4.943	0.607	0.407	5.38909e-13
Tmed9	cluster2	1.81939e-18	0.837	6.154	5.574	0.787	0.535	1.86604e-22
Atrx	cluster2	0.0121544	0.834	5.051	4.473	0.397	0.265	1.2466e-06
Phactr2	cluster2	1.79041e-14	0.834	4.323	3.745	0.385	0.159	1.83632e-18
Psmd12	cluster2	0.000516395	0.83	4.662	4.087	0.326	0.19	5.29635e-08
Ano6	cluster2	0.0176431	0.828	3.793	3.219	0.251	0.138	1.80954e-06
Brd9	cluster2	0.000261812	0.825	4.211	3.639	0.368	0.214	2.68525e-08
Rbm42	cluster2	0.0129838	0.825	5.164	4.593	0.423	0.309	1.33167e-06
Tmod3	cluster2	5.394e-08	0.821	5.228	4.659	0.552	0.355	5.53231e-12
Gimap1	cluster2	8.34994e-17	0.82	5.825	5.257	0.598	0.292	8.56405e-21
Atraid	cluster2	2.35021e-07	0.818	5.549	4.981	0.49	0.312	2.41047e-11
Cyc1	cluster2	0.0195758	0.813	5.339	4.776	0.464	0.354	2.00777e-06
Pdia6	cluster2	3.78871e-14	0.812	5.979	5.416	0.699	0.455	3.88586e-18
Hibadh	cluster2	0.00041743	0.81	4.799	4.237	0.335	0.201	4.28133e-08
Pgrmc1	cluster2	2.20867e-12	0.806	5.159	4.6	0.49	0.26	2.26531e-16
Rap1a	cluster2	9.51444e-17	0.804	6.338	5.781	0.841	0.619	9.7584e-21
Snx3	cluster2	2.08589e-14	0.804	6.381	5.823	0.711	0.497	2.13937e-18
Gnai2	cluster2	1.04512e-18	0.8	6.783	6.228	0.858	0.638	1.07192e-22
Ccnl2	cluster2	1.47889e-08	0.8	4.985	4.431	0.561	0.364	1.51681e-12
Bnip3l	cluster2	3.20757e-10	0.799	6.075	5.521	0.724	0.537	3.28982e-14
Rcn1	cluster2	2.92796e-08	0.795	4.559	4.008	0.326	0.152	3.00304e-12
Tsc22d1	cluster2	3.25503e-15	0.794	5.59	5.04	0.448	0.193	3.3385e-19
Atp2b1	cluster2	9.73006e-08	0.792	5.854	5.305	0.619	0.441	9.97955e-12
Nisch	cluster2	1.16563e-10	0.789	5.446	4.899	0.607	0.381	1.19552e-14
Serpinh1	cluster2	4.56268e-42	0.78	6.13	5.589	0.682	0.21	4.67967e-46
Prmt1	cluster2	0.0190531	0.775	5.133	4.596	0.393	0.284	1.95416e-06
Dnajc3	cluster2	0.00184659	0.775	5.338	4.801	0.473	0.336	1.89393e-07
2022-03-02	cluster2	0.000923395	0.774	5.417	4.88	0.452	0.325	9.47072e-08
Cuedc2	cluster2	0.0139789	0.774	4.849	4.313	0.343	0.225	1.43373e-06
Gipc1	cluster2	0.00307912	0.771	4.545	4.011	0.289	0.164	3.15807e-07
B2m	cluster2	3.56429e-46	0.766	8.932	8.401	1	0.972	3.65568e-50
Selenof	cluster2	8.1077e-24	0.765	6.57	6.04	0.895	0.691	8.31558e-28
Eif4a3	cluster2	0.00040076	0.762	4.895	4.367	0.418	0.272	4.11036e-08
Cyb5a	cluster2	7.85836e-23	0.762	6.498	5.971	0.82	0.532	8.05986e-27
Psmb6	cluster2	5.74615e-08	0.759	6.167	5.641	0.607	0.437	5.89349e-12
Pea15a	cluster2	5.79022e-17	0.757	5.282	4.757	0.523	0.252	5.93868e-21
Klf6	cluster2	1.49343e-08	0.754	6.324	5.801	0.686	0.539	1.53173e-12
Tmem176b	cluster2	5.12313e-34	0.754	6.63	6.108	0.782	0.304	5.2545e-38
Bsg	cluster2	8.73305e-22	0.751	6.326	5.805	0.816	0.514	8.95697e-26
Atxn7l3b	cluster2	1.41166e-10	0.744	5.846	5.33	0.577	0.365	1.44786e-14
Rab5a	cluster2	3.2923e-06	0.743	5.075	4.56	0.494	0.315	3.37671e-10
Timm17a	cluster2	0.00447613	0.742	4.86	4.345	0.385	0.246	4.59091e-07
Sec62	cluster2	4.66483e-19	0.74	5.923	5.41	0.774	0.532	4.78445e-23
Mrpl53	cluster2	0.000172157	0.739	4.882	4.37	0.343	0.2	1.76571e-08
Bclaf1	cluster2	0.0119087	0.736	4.887	4.377	0.439	0.297	1.2214e-06
Srsf7	cluster2	0.00466177	0.735	5.393	4.884	0.502	0.375	4.78131e-07
Rsrp1	cluster2	1.70889e-19	0.734	6.491	5.982	0.87	0.644	1.7527e-23
Tm2d2	cluster2	0.00199724	0.734	5.232	4.723	0.444	0.308	2.04845e-07
Tmem223	cluster2	0.0434996	0.727	4.73	4.226	0.268	0.161	4.4615e-06
Oxr1	cluster2	0.00343132	0.726	4.146	3.643	0.301	0.172	3.5193e-07
Ube2l6	cluster2	0.043474	0.726	4.053	3.55	0.264	0.157	4.45887e-06
Vamp3	cluster2	0.0021323	0.722	4.963	4.462	0.406	0.278	2.18698e-07
Anapc5	cluster2	3.45931e-06	0.722	5.259	4.759	0.527	0.355	3.54801e-10
Arf1	cluster2	8.64631e-20	0.721	6.662	6.162	0.929	0.709	8.86801e-24
Cdk4	cluster2	0.00353317	0.712	5.065	4.571	0.427	0.295	3.62377e-07
Tmbim4	cluster2	3.59073e-07	0.712	5.508	5.015	0.54	0.363	3.6828e-11
Dpysl2	cluster2	8.39425e-29	0.711	5.735	5.242	0.858	0.472	8.60949e-33
Add3	cluster2	0.00798506	0.707	4.901	4.411	0.452	0.316	8.18981e-07
Hspa5	cluster2	3.66712e-11	0.701	6.305	5.82	0.707	0.493	3.76115e-15
Mid1ip1	cluster2	0.00628882	0.7	4.834	4.349	0.347	0.217	6.45007e-07
Son	cluster2	5.20087e-17	0.695	5.667	5.185	0.803	0.582	5.33422e-21
Serinc3	cluster2	9.49718e-24	0.69	5.808	5.329	0.975	0.747	9.74069e-28
Gltp	cluster2	5.08203e-06	0.69	5.78	5.302	0.632	0.474	5.21234e-10
Eva1b	cluster2	9.56368e-17	0.688	5.582	5.106	0.552	0.271	9.8089e-21
Slc29a1	cluster2	4.73091e-05	0.681	4.919	4.447	0.406	0.244	4.85221e-09
Tubb5	cluster2	3.52258e-19	0.679	6.452	5.982	0.803	0.526	3.61291e-23
Luc7l2	cluster2	2.09103e-05	0.679	5.568	5.097	0.64	0.475	2.14464e-09
Tmed10	cluster2	2.17609e-09	0.675	5.906	5.438	0.711	0.529	2.23189e-13
Gstm2	cluster2	2.56527e-12	0.675	4.81	4.343	0.351	0.147	2.63105e-16
Tuba1b	cluster2	3.72792e-24	0.666	6.313	5.851	0.904	0.62	3.82351e-28
Uqcrc1	cluster2	0.0133766	0.666	5.58	5.119	0.531	0.416	1.37195e-06
Ddx50	cluster2	9.25854e-05	0.664	5.223	4.763	0.46	0.304	9.49594e-09
Yif1b	cluster2	0.0318183	0.664	4.817	4.357	0.339	0.215	3.26341e-06
Irf2	cluster2	0.0108348	0.663	5.131	4.672	0.46	0.345	1.11126e-06
Cr1l	cluster2	0.00819468	0.657	4.984	4.529	0.427	0.294	8.4048e-07
Clic1	cluster2	1.07469e-16	0.656	6.961	6.507	0.883	0.663	1.10225e-20
Srsf2	cluster2	4.72597e-10	0.649	5.736	5.286	0.757	0.527	4.84715e-14
Rnf187	cluster2	3.49596e-05	0.649	5.736	5.286	0.628	0.483	3.5856e-09
Ceacam2	cluster2	1.06528e-10	0.645	3.785	3.338	0.385	0.174	1.0926e-14
Sod1	cluster2	3.84105e-05	0.644	5.336	4.89	0.498	0.339	3.93954e-09
Dnm2	cluster2	2.36027e-05	0.643	4.927	4.481	0.485	0.31	2.42079e-09
Nhlrc2	cluster2	6.34411e-05	0.643	4.59	4.144	0.305	0.164	6.50678e-09
Dctn2	cluster2	0.0113718	0.642	5.188	4.744	0.469	0.344	1.16634e-06
Arl1	cluster2	0.00441589	0.639	5.25	4.807	0.469	0.331	4.52911e-07
Itgb1	cluster2	1.71207e-13	0.638	5.651	5.209	0.766	0.515	1.75597e-17
Map1lc3a	cluster2	4.80895e-17	0.637	6.002	5.561	0.586	0.289	4.93225e-21
Myl12a	cluster2	5.83087e-21	0.636	7.253	6.812	0.987	0.869	5.98038e-25
Emc10	cluster2	0.000483712	0.636	5.61	5.17	0.561	0.422	4.96115e-08
Ctsl	cluster2	8.25342e-24	0.635	5.985	5.545	0.711	0.356	8.46504e-28
Dynll1	cluster2	5.3391e-24	0.634	7.284	6.844	0.967	0.717	5.476e-28
Sparcl1	cluster2	1.2649e-11	0.627	5.718	5.283	0.364	0.147	1.29733e-15
Degs1	cluster2	0.00349445	0.615	5.312	4.886	0.527	0.389	3.58405e-07
Srrm2	cluster2	0.000165862	0.614	5.982	5.556	0.661	0.538	1.70115e-08
Mprip	cluster2	1.04746e-05	0.614	4.48	4.055	0.331	0.171	1.07431e-09
Calr	cluster2	1.79024e-13	0.612	6.562	6.138	0.858	0.657	1.83614e-17
Ap2m1	cluster2	0.0308852	0.611	5.517	5.094	0.506	0.383	3.16771e-06
Gimap4	cluster2	1.33502e-13	0.609	5.845	5.423	0.569	0.276	1.36925e-17
Tceal8	cluster2	8.21363e-06	0.607	4.435	4.014	0.28	0.138	8.42424e-10
Cavin3	cluster2	5.19397e-10	0.604	5.122	4.703	0.326	0.136	5.32715e-14
Rab2a	cluster2	1.76545e-06	0.604	5.952	5.534	0.69	0.542	1.81072e-10
Ifnar2	cluster2	2.56073e-07	0.603	5.276	4.859	0.556	0.352	2.62639e-11
Ifi27	cluster2	4.81525e-09	0.602	5.803	5.386	0.603	0.374	4.93872e-13
Hsp90b1	cluster2	1.47352e-07	0.602	6.216	5.798	0.753	0.578	1.51131e-11
Gstp1	cluster2	1.39797e-13	0.599	5.959	5.544	0.828	0.597	1.43381e-17
Ywhae	cluster2	5.19732e-16	0.597	6.251	5.837	0.845	0.605	5.33058e-20
Nras	cluster2	0.012851	0.596	4.678	4.265	0.431	0.289	1.31806e-06
Anp32a	cluster2	1.00607e-10	0.596	6.383	5.97	0.824	0.656	1.03186e-14
Syngr2	cluster2	0.0111933	0.595	5.426	5.013	0.51	0.391	1.14803e-06
Dhrs3	cluster2	0.0426901	0.595	4.893	4.48	0.402	0.267	4.37847e-06
Mustn1	cluster2	3.8622e-19	0.594	4.68	4.268	0.268	0.074	3.96123e-23
Dad1	cluster2	1.54985e-11	0.588	6.498	6.091	0.841	0.669	1.58959e-15
Rab14	cluster2	2.1929e-08	0.587	5.887	5.48	0.695	0.504	2.24913e-12
Arl6ip5	cluster2	0.00256618	0.586	4.559	4.153	0.628	0.487	2.63198e-07
Slc25a4	cluster2	3.74269e-09	0.585	5.772	5.367	0.628	0.413	3.83866e-13
Rnf7	cluster2	6.23752e-05	0.584	5.6	5.195	0.603	0.459	6.39745e-09
Krt80	cluster2	0.0211538	0.581	4.535	4.132	0.318	0.196	2.16962e-06
Stx7	cluster2	0.0305211	0.58	5.164	4.762	0.485	0.368	3.13037e-06
Clu	cluster2	5.89471e-25	0.577	5.178	4.778	0.351	0.093	6.04586e-29
Pcbp1	cluster2	0.00126582	0.573	5.507	5.11	0.628	0.507	1.29827e-07
H2-T22	cluster2	5.96348e-07	0.571	5.518	5.123	0.598	0.411	6.11639e-11
Ndufc2	cluster2	0.000214425	0.562	5.669	5.279	0.615	0.479	2.19923e-08
Pcdhgc4;Pcdhga10;Pcdhga12;Pcdhga9;Pcdhgc5;Pcdhga11;Pcdhgb2;Pcdhgc3;Pcdhgb1;Pcdhgb6;Pcdhga1;Pcdhga2;Pcdhga7;Pcdhga5;Pcdhgb4;Pcdhga4;Pcdhgb5;Pcdhga6;Pcdhga8;Pcdhgb7;Pcdhga3	cluster2	5.07407e-07	0.562	4.088	3.699	0.289	0.129	5.20417e-11
Rab18	cluster2	1.10807e-06	0.562	5.301	4.911	0.565	0.391	1.13648e-10
Cyb5r3	cluster2	1.16497e-09	0.561	5.796	5.408	0.577	0.363	1.19484e-13
Hist1h2bc	cluster2	0.000204609	0.558	5.659	5.273	0.464	0.304	2.09855e-08
Klf13	cluster2	0.0119754	0.557	5.741	5.355	0.69	0.565	1.22824e-06
Ass1	cluster2	1.79071e-05	0.552	4.581	4.198	0.31	0.16	1.83662e-09
Coa3	cluster2	0.0220508	0.546	5.418	5.04	0.485	0.359	2.26162e-06
Phf11a	cluster2	2.01685e-10	0.544	2.931	2.554	0.289	0.116	2.06856e-14
Itm2c	cluster2	0.00437214	0.543	5.448	5.071	0.548	0.419	4.48425e-07
Ninj1	cluster2	0.000748987	0.541	5.166	4.791	0.331	0.189	7.68192e-08
Srsf5	cluster2	1.88041e-08	0.539	6.366	5.992	0.858	0.697	1.92863e-12
Saraf	cluster2	4.37174e-08	0.536	5.929	5.558	0.686	0.475	4.48384e-12
Pttg1	cluster2	8.08627e-06	0.535	5.299	4.928	0.498	0.323	8.29362e-10
Psmb7	cluster2	0.00709037	0.53	5.373	5.006	0.515	0.382	7.27218e-07
Cd47	cluster2	3.23826e-12	0.527	6.546	6.181	0.929	0.722	3.3213e-16
Ecm1	cluster2	3.83641e-05	0.525	4.899	4.535	0.255	0.118	3.93478e-09
Polr2m	cluster2	3.77604e-05	0.514	5.156	4.8	0.494	0.321	3.87286e-09
Rbm8a	cluster2	0.0122921	0.513	5.551	5.195	0.548	0.422	1.26072e-06
Rheb	cluster2	5.51722e-06	0.513	5.617	5.261	0.632	0.454	5.65869e-10
Ubald2	cluster2	0.00125907	0.503	5.537	5.189	0.623	0.465	1.29136e-07
Spcs1	cluster2	4.08752e-05	0.502	5.915	5.567	0.657	0.523	4.19233e-09
Trappc6b	cluster2	0.00259504	0.499	5.204	4.858	0.498	0.357	2.66158e-07
Cct3	cluster2	0.0338788	0.498	5.119	4.774	0.439	0.311	3.47474e-06
Ybx1	cluster2	3.77418e-25	0.491	7.401	7.06	0.979	0.79	3.87095e-29
Psme1	cluster2	0.00120202	0.49	6.04	5.701	0.619	0.489	1.23284e-07
Msn	cluster2	3.788e-05	0.487	6.374	6.036	0.812	0.685	3.88513e-09
Nenf	cluster2	5.6302e-06	0.487	5.49	5.153	0.46	0.274	5.77456e-10
Gstp2	cluster2	1.46047e-10	0.486	4.79	4.453	0.808	0.596	1.49792e-14
Gnb2	cluster2	1.47869e-09	0.484	6.895	6.559	0.87	0.666	1.51661e-13
Eif4a2	cluster2	3.50099e-07	0.482	6.125	5.791	0.808	0.645	3.59076e-11
Tmem256	cluster2	2.0917e-07	0.477	5.158	4.827	0.657	0.451	2.14534e-11
Gstm1	cluster2	1.19197e-26	0.476	6.657	6.327	0.795	0.413	1.22254e-30
Ddx5	cluster2	2.15031e-10	0.475	7.027	6.698	0.975	0.864	2.20544e-14
Tns1	cluster2	2.85111e-09	0.469	5.139	4.814	0.397	0.188	2.92422e-13
Rtn4	cluster2	9.36852e-05	0.466	5.534	5.21	0.64	0.485	9.60874e-09
Gnb1	cluster2	1.05583e-07	0.463	5.713	5.392	0.824	0.608	1.0829e-11
Ubb	cluster2	1.78879e-21	0.463	8.321	8	1	0.915	1.83466e-25
Psma3	cluster2	0.000762717	0.462	6.016	5.696	0.711	0.582	7.82274e-08
Tmem50a	cluster2	1.01383e-05	0.461	6.407	6.088	0.808	0.672	1.03983e-09
Ppib	cluster2	4.91115e-06	0.458	6.197	5.88	0.787	0.645	5.03708e-10
Chmp2a	cluster2	0.015484	0.456	5.902	5.585	0.623	0.521	1.5881e-06
Ywhaq	cluster2	3.59831e-08	0.456	5.953	5.636	0.766	0.569	3.69057e-12
App	cluster2	8.84971e-17	0.455	5.117	4.802	0.749	0.421	9.07662e-21
Sar1a	cluster2	0.000594385	0.452	5.121	4.808	0.481	0.326	6.09625e-08
S100a13	cluster2	4.37911e-08	0.451	5.908	5.595	0.762	0.585	4.4914e-12
Pdia3	cluster2	1.83068e-10	0.45	4.941	4.629	0.82	0.568	1.87762e-14
Hspb1	cluster2	5.4429e-23	0.447	6.159	5.849	0.54	0.196	5.58246e-27
Timp2	cluster2	4.79906e-08	0.445	5.544	5.236	0.544	0.319	4.92212e-12
2022-09-07	cluster2	0.0423013	0.444	5.725	5.417	0.611	0.508	4.3386e-06
Xist	cluster2	5.45909e-11	0.444	6.959	6.651	0.925	0.638	5.59906e-15
Cnbp	cluster2	1.04493e-07	0.444	6.171	5.864	0.82	0.672	1.07172e-11
Akr1a1	cluster2	3.66098e-09	0.437	6.37	6.067	0.841	0.64	3.75485e-13
Dnaja1	cluster2	0.00249433	0.429	5.99	5.693	0.674	0.542	2.55829e-07
Srsf3	cluster2	1.09767e-06	0.429	6.066	5.769	0.766	0.578	1.12581e-10
Tuba1c	cluster2	1.23374e-17	0.425	5.048	4.754	0.941	0.689	1.26538e-21
Gabarapl2	cluster2	0.000417372	0.42	5.947	5.656	0.707	0.583	4.28074e-08
Cd24a	cluster2	6.43834e-07	0.414	5.322	5.035	0.402	0.207	6.60342e-11
Tprgl	cluster2	0.000340929	0.413	5.727	5.441	0.653	0.501	3.49671e-08
Jund	cluster2	0.00254636	0.406	6.522	6.24	0.854	0.729	2.61166e-07
Rab7	cluster2	0.037863	0.402	5.596	5.318	0.649	0.525	3.88339e-06
Prdx2	cluster2	0.0102292	0.401	5.643	5.365	0.594	0.46	1.04915e-06
Sh3glb1	cluster2	7.18351e-10	0.395	6.157	5.884	0.858	0.621	7.36771e-14
Ifngr1	cluster2	3.85615e-06	0.39	6.115	5.844	0.757	0.588	3.95503e-10
Rbx1	cluster2	6.87963e-05	0.382	6.02	5.755	0.715	0.573	7.05603e-09
Selenok	cluster2	2.1456e-05	0.38	6.421	6.158	0.791	0.628	2.20062e-09
Ndufa4	cluster2	2.9829e-09	0.379	6.252	5.989	0.891	0.711	3.05939e-13
Psmb8	cluster2	0.00427626	0.379	6.437	6.175	0.791	0.623	4.38591e-07
S100a1	cluster2	4.91209e-06	0.375	5.363	5.102	0.423	0.232	5.03804e-10
Rac1	cluster2	4.96891e-07	0.374	6.52	6.261	0.904	0.686	5.09631e-11
Rhoa	cluster2	1.27345e-08	0.37	6.805	6.548	0.958	0.839	1.3061e-12
Gm8797	cluster2	2.66288e-16	0.362	5.856	5.605	1	0.924	2.73116e-20
Ear1	cluster3	3.87324e-262	6.674	6.744	2.118	0.983	0.127	3.97255e-266
Krt79	cluster3	0	6.41	6.401	1.958	0.772	0.009	0
Cidec	cluster3	0	6.364	5.403	0.992	0.746	0.018	0
Atp6v0d2	cluster3	0	6.163	6.053	1.782	0.862	0.013	0
Marco	cluster3	2.43799e-205	6.142	5.61	1.353	0.53	0.019	2.5005e-209
Gm41307	cluster3	1.82476e-197	6.04	4.819	0.632	0.457	0.011	1.87154e-201
Slc7a2	cluster3	0	6.011	5.321	1.154	0.754	0.026	0
Ltc4s	cluster3	0	6.003	6.559	2.398	0.897	0.017	0
Mrc1	cluster3	0	5.999	6.064	1.905	0.931	0.02	0
Cpne5	cluster3	6.41014e-287	5.877	4.966	0.892	0.634	0.013	6.5745e-291
Plet1	cluster3	0	5.771	6.83	2.83	0.974	0.021	0
Slc6a4	cluster3	7.34462e-159	5.692	4.208	0.263	0.349	0.006	7.53295e-163
Gal	cluster3	1.36577e-203	5.611	5.416	1.527	0.513	0.017	1.40079e-207
Olr1	cluster3	4.74554e-287	5.607	4.609	0.722	0.647	0.015	4.86722e-291
F7	cluster3	3.91685e-268	5.57	5.294	1.434	0.685	0.026	4.01729e-272
Mcoln3	cluster3	1.01245e-222	5.338	4.321	0.621	0.522	0.013	1.03841e-226
Tfec	cluster3	2.33395e-199	5.326	4.595	0.903	0.483	0.013	2.39379e-203
Siglecf	cluster3	1.08618e-260	5.313	4.882	1.2	0.612	0.016	1.11403e-264
Il18	cluster3	8.72052e-281	5.304	6.441	2.764	0.901	0.073	8.94412e-285
Slc9a4	cluster3	1.36767e-177	5.221	4.063	0.443	0.409	0.009	1.40274e-181
Chil3	cluster3	0	5.102	8.636	5.1	0.996	0.072	0
Prune2	cluster3	1.21859e-158	5.078	4.065	0.545	0.379	0.009	1.24984e-162
Fcor	cluster3	6.1216e-190	5.078	4.265	0.745	0.53	0.024	6.27856e-194
Krt19	cluster3	0	4.949	5.996	2.566	0.754	0.02	0
Gmpr	cluster3	3.37127e-178	4.887	4.583	1.196	0.431	0.011	3.45771e-182
AI504432	cluster3	1.0764e-232	4.833	5.018	1.668	0.672	0.035	1.104e-236
Nceh1	cluster3	8.46262e-298	4.805	6.04	2.709	0.875	0.052	8.67961e-302
Abcg1	cluster3	2.96526e-265	4.795	6.973	3.649	0.974	0.111	3.04129e-269
Clec4n	cluster3	3.11931e-286	4.792	5.709	2.387	0.823	0.046	3.19929e-290
Hebp1	cluster3	0	4.688	6.48	3.23	0.978	0.065	0
Kcnn3	cluster3	1.79469e-189	4.654	3.539	0.313	0.444	0.011	1.84071e-193
Wfdc10	cluster3	9.04097e-103	4.632	4.078	0.867	0.272	0.009	9.27279e-107
Cib2	cluster3	1.96966e-254	4.596	5.81	2.624	0.772	0.047	2.02017e-258
Tbc1d9	cluster3	1.76431e-153	4.594	4.736	1.552	0.496	0.03	1.80955e-157
Myo7a	cluster3	1.04776e-159	4.593	4.392	1.208	0.53	0.035	1.07463e-163
Gm10134	cluster3	9.60934e-94	4.577	3.682	0.509	0.289	0.015	9.85573e-98
Ly75	cluster3	9.67231e-211	4.547	4.643	1.491	0.582	0.026	9.92032e-215
C530008M17Rik	cluster3	3.71965e-126	4.547	3.608	0.456	0.297	0.006	3.81502e-130
Vstm2a	cluster3	1.37489e-125	4.533	3.514	0.372	0.276	0.004	1.41014e-129
Lrp12	cluster3	6.08226e-174	4.51	4.262	1.136	0.461	0.017	6.23822e-178
Shtn1	cluster3	8.78601e-264	4.5	4.982	1.863	0.776	0.044	9.01129e-268
Prkar2b	cluster3	1.19834e-256	4.383	4.951	1.913	0.724	0.035	1.22907e-260
Klhdc4	cluster3	4.27752e-239	4.362	6.337	3.313	0.935	0.109	4.3872e-243
Axl	cluster3	2.27207e-268	4.357	6.054	3.034	0.858	0.062	2.33032e-272
B3gnt7	cluster3	5.07702e-175	4.277	4.142	1.178	0.461	0.017	5.2072e-179
Tcf7l2	cluster3	9.964e-230	4.174	5.919	3.025	0.953	0.124	1.02195e-233
Cd200r4	cluster3	4.67813e-185	4.16	4.901	2.018	0.608	0.039	4.79809e-189
Ear2	cluster3	8.84213e-251	4.141	7.72	4.85	0.991	0.117	9.06885e-255
Trim29	cluster3	2.62102e-158	4.141	4.2	1.33	0.384	0.01	2.68823e-162
Clmn	cluster3	6.19201e-138	4.105	4.155	1.31	0.388	0.016	6.35078e-142
Adcy3	cluster3	8.85867e-116	4.045	4.981	2.177	0.496	0.05	9.08582e-120
Mt1	cluster3	1.08121e-243	4.039	7.084	4.285	0.948	0.102	1.10893e-247
Ctsk	cluster3	1.39419e-141	3.994	4.89	2.122	0.414	0.019	1.42994e-145
Fam89a	cluster3	1.25463e-91	3.977	4.097	1.34	0.289	0.015	1.2868e-95
Flvcr2	cluster3	2.47569e-95	3.965	3.325	0.577	0.272	0.011	2.53917e-99
Ffar4	cluster3	7.01266e-123	3.91	4.38	1.67	0.379	0.02	7.19248e-127
Hspa12a	cluster3	8.10186e-77	3.81	3.858	1.217	0.297	0.023	8.3096e-81
Hr	cluster3	3.40554e-104	3.795	3.209	0.579	0.267	0.008	3.49287e-108
Dab2	cluster3	1.45915e-206	3.794	5.71	3.08	0.849	0.093	1.49656e-210
Sort1	cluster3	5.00651e-174	3.742	5.306	2.712	0.793	0.099	5.13489e-178
Bhlhe41	cluster3	3.2692e-186	3.735	4.582	1.993	0.56	0.03	3.35302e-190
Net1	cluster3	1.97359e-157	3.728	5.428	2.844	0.612	0.054	2.0242e-161
A930007I19Rik	cluster3	2.25876e-59	3.72	3.801	1.222	0.267	0.026	2.31667e-63
Amz1	cluster3	3.52351e-127	3.694	4.93	2.369	0.573	0.063	3.61385e-131
Fabp5	cluster3	9.09176e-130	3.693	6.619	4.059	0.655	0.091	9.32488e-134
Itgax	cluster3	2.3217e-199	3.647	5.346	2.818	0.888	0.114	2.38123e-203
Pla2g15	cluster3	5.35253e-150	3.619	5.137	2.629	0.655	0.07	5.48977e-154
Perp	cluster3	9.91428e-205	3.589	5.184	2.696	0.608	0.032	1.01685e-208
Xlr	cluster3	1.18128e-75	3.574	4.139	1.662	0.328	0.03	1.21157e-79
Gpnmb	cluster3	9.48906e-111	3.571	4.663	2.188	0.405	0.03	9.73237e-115
Dmxl2	cluster3	2.85481e-231	3.567	5.113	2.641	0.69	0.037	2.92801e-235
Sirpa	cluster3	1.40386e-171	3.526	6.578	4.134	0.905	0.165	1.43986e-175
Cyb561a3	cluster3	2.14716e-165	3.5	5.907	3.481	0.733	0.084	2.20221e-169
Ms4a8a	cluster3	4.43051e-128	3.469	5.094	2.689	0.53	0.05	4.54411e-132
Mertk	cluster3	1.4405e-197	3.463	4.785	2.385	0.707	0.056	1.47744e-201
Slamf9	cluster3	1.12443e-137	3.43	4.925	2.548	0.539	0.046	1.15326e-141
Vav2	cluster3	1.35056e-47	3.413	4.014	1.648	0.276	0.037	1.38519e-51
Wfdc21	cluster3	2.31306e-247	3.36	6.04	3.712	0.828	0.056	2.37237e-251
Patj	cluster3	3.05077e-102	3.359	4.249	1.92	0.358	0.024	3.12899e-106
Sh3bgrl2	cluster3	1.9663e-75	3.347	3.752	1.432	0.302	0.024	2.01671e-79
Rufy4	cluster3	2.22579e-118	3.315	3.517	1.219	0.293	0.008	2.28286e-122
Sulf2	cluster3	1.80677e-156	3.296	4.769	2.485	0.737	0.091	1.8531e-160
Ptpn12	cluster3	3.83259e-160	3.288	5.761	3.482	0.918	0.18	3.93086e-164
Snx24	cluster3	2.59516e-98	3.286	3.926	1.648	0.392	0.033	2.66171e-102
Lpl	cluster3	4.16588e-190	3.28	6.764	4.49	0.97	0.164	4.27269e-194
Zfp703	cluster3	6.48388e-158	3.278	4.965	2.693	0.642	0.061	6.65013e-162
Sh2d1b1	cluster3	4.31801e-144	3.274	5.083	2.814	0.677	0.079	4.42873e-148
Pkib	cluster3	3.57945e-106	3.26	4.797	2.537	0.539	0.068	3.67123e-110
Tanc2	cluster3	1.85713e-74	3.252	3.684	1.43	0.284	0.022	1.90474e-78
Fabp1	cluster3	0	3.24	6.888	4.643	0.789	0.013	0
Csf2rb	cluster3	1.13474e-139	3.202	5.641	3.422	0.707	0.096	1.16383e-143
Ppp1r14b	cluster3	1.16787e-117	3.196	5.535	3.319	0.75	0.146	1.19782e-121
Mpeg1	cluster3	2.78742e-174	3.191	6.415	4.203	0.918	0.155	2.85889e-178
Lilra5	cluster3	3.51991e-105	3.185	4.417	2.209	0.457	0.044	3.61017e-109
Rxra	cluster3	3.88768e-84	3.144	4.59	2.411	0.466	0.064	3.98736e-88
Cd44	cluster3	6.74501e-155	3.143	7.085	4.906	0.987	0.283	6.91796e-159
Pik3ap1	cluster3	1.57263e-144	3.123	5.529	3.364	0.858	0.159	1.61296e-148
Lpin1	cluster3	1.36334e-186	3.123	5.252	3.087	0.815	0.09	1.3983e-190
Ttyh2	cluster3	2.10904e-111	3.108	3.589	1.435	0.379	0.024	2.16312e-115
Ramp1	cluster3	5.34569e-151	3.106	6.458	4.306	0.832	0.141	5.48276e-155
Ddhd1	cluster3	2.94788e-128	3.101	5.02	2.87	0.703	0.105	3.02347e-132
Abcd2	cluster3	4.2401e-143	3.094	4.555	2.41	0.582	0.053	4.34883e-147
Bcl2a1a	cluster3	5.06295e-166	3.093	5.85	3.706	0.841	0.123	5.19277e-170
Snx10	cluster3	1.52202e-147	3.084	5.798	3.661	0.871	0.159	1.56105e-151
Sh3pxd2b	cluster3	3.79275e-97	3.076	3.989	1.857	0.371	0.028	3.89e-101
AU020206	cluster3	1.42617e-166	3.065	5.741	3.617	0.879	0.14	1.46274e-170
Wdfy4	cluster3	8.51172e-85	3.049	4.661	2.547	0.513	0.079	8.72997e-89
Man1c1	cluster3	2.69148e-37	3.04	4.054	1.947	0.297	0.054	2.7605e-41
Clec1b	cluster3	1.98307e-92	3.03	4.401	2.3	0.302	0.017	2.03392e-96
Reps2	cluster3	1.09012e-62	3.029	4.094	1.995	0.297	0.031	1.11807e-66
Alox5	cluster3	1.08351e-179	3.026	4.745	2.648	0.634	0.046	1.11129e-183
Noct	cluster3	1.23483e-73	3.019	4.43	2.337	0.379	0.046	1.2665e-77
Slc15a3	cluster3	5.8109e-137	3.01	4.853	2.767	0.685	0.091	5.95989e-141
Csf2rb2	cluster3	2.93983e-51	3	3.269	1.19	0.254	0.027	3.01521e-55
Dapk1	cluster3	3.61509e-171	2.998	4.784	2.706	0.741	0.08	3.70779e-175
Tlr2	cluster3	2.0341e-154	2.98	4.986	2.921	0.698	0.079	2.08626e-158
Cd200r1	cluster3	1.72566e-98	2.97	3.88	1.821	0.362	0.026	1.76991e-102
Ncoa4	cluster3	4.38933e-131	2.943	5.532	3.492	0.836	0.166	4.50187e-135
Lsr	cluster3	2.16403e-114	2.941	4.555	2.516	0.517	0.054	2.21952e-118
Matn2	cluster3	5.4617e-99	2.925	3.785	1.757	0.315	0.017	5.60175e-103
Acaa1b	cluster3	2.09935e-82	2.899	5.233	3.223	0.793	0.26	2.15318e-86
Trerf1	cluster3	4.64626e-59	2.894	4.196	2.19	0.362	0.052	4.76539e-63
Igflr1	cluster3	3.15807e-47	2.89	4.442	2.438	0.319	0.051	3.23905e-51
Acox1	cluster3	9.68368e-90	2.888	4.878	2.876	0.513	0.074	9.93198e-94
Runx1	cluster3	5.33877e-144	2.887	5.636	3.635	0.853	0.145	5.47567e-148
Plekhm2	cluster3	3.52367e-71	2.886	3.99	1.989	0.362	0.043	3.61402e-75
Arl11	cluster3	5.85765e-94	2.863	4.589	2.605	0.457	0.051	6.00784e-98
Spint1	cluster3	3.60565e-90	2.85	3.867	1.891	0.341	0.026	3.6981e-94
Rab44	cluster3	2.92076e-86	2.846	3.858	1.885	0.341	0.028	2.99565e-90
Tgfbr1	cluster3	6.89443e-87	2.844	5.009	3.037	0.634	0.128	7.07121e-91
Nlrx1	cluster3	9.26365e-66	2.839	3.946	1.978	0.332	0.038	9.50118e-70
Tmem268	cluster3	1.80185e-43	2.83	3.911	1.949	0.284	0.043	1.84806e-47
Fpr1	cluster3	8.69286e-159	2.821	4.202	2.246	0.483	0.025	8.91576e-163
Soat1	cluster3	8.93779e-98	2.805	4.999	3.055	0.707	0.147	9.16697e-102
Myof	cluster3	9.49173e-130	2.792	4.666	2.73	0.629	0.077	9.73511e-134
Bst1	cluster3	6.06887e-160	2.791	5.167	3.232	0.694	0.071	6.22449e-164
Irf2bp2	cluster3	3.0932e-109	2.785	5.247	3.316	0.819	0.197	3.17252e-113
Il1rn	cluster3	4.9326e-188	2.751	5.228	3.321	0.737	0.066	5.05907e-192
Tbxas1	cluster3	1.26387e-107	2.75	4.031	2.124	0.44	0.038	1.29627e-111
Abcc5	cluster3	5.72889e-95	2.731	4.642	2.749	0.573	0.09	5.87578e-99
Naaa	cluster3	6.71957e-128	2.713	5.609	3.728	0.853	0.165	6.89187e-132
Cd164	cluster3	5.80419e-133	2.711	6.31	4.431	0.974	0.271	5.95301e-137
Pald1	cluster3	1.24157e-118	2.704	4.726	2.852	0.608	0.078	1.2734e-122
Fam129a	cluster3	1.04173e-118	2.693	5.42	3.554	0.767	0.144	1.06844e-122
Adarb1	cluster3	2.77605e-100	2.68	4.614	2.756	0.461	0.048	2.84723e-104
Atxn1	cluster3	1.56231e-82	2.669	4.536	2.687	0.547	0.094	1.60237e-86
Aprt	cluster3	4.12551e-123	2.664	6.707	4.86	0.927	0.271	4.2313e-127
Ccl6	cluster3	3.92149e-150	2.657	8.588	6.747	0.991	0.247	4.02204e-154
Cluh	cluster3	4.99732e-33	2.655	3.997	2.156	0.259	0.046	5.12546e-37
Phgdh	cluster3	7.88601e-88	2.643	4.81	2.978	0.534	0.08	8.08822e-92
Rps6ka3	cluster3	8.32093e-70	2.631	4.654	2.83	0.547	0.111	8.53429e-74
Adipor2	cluster3	6.80849e-148	2.627	5.666	3.845	0.918	0.176	6.98307e-152
Tnfaip2	cluster3	1.0723e-159	2.627	5.789	3.968	0.944	0.181	1.0998e-163
Rab32	cluster3	2.47574e-109	2.621	5.072	3.255	0.655	0.102	2.53922e-113
Plin2	cluster3	3.45626e-117	2.616	6.522	4.709	0.918	0.246	3.54489e-121
Furin	cluster3	3.3673e-100	2.605	5.148	3.343	0.754	0.164	3.45364e-104
Creb5	cluster3	1.73037e-108	2.603	4.541	2.737	0.474	0.045	1.77474e-112
Frmd4a	cluster3	6.71531e-109	2.592	4.811	3.015	0.586	0.078	6.8875e-113
Mfsd12	cluster3	2.50849e-51	2.59	3.632	1.836	0.302	0.041	2.57281e-55
Samd8	cluster3	1.0973e-69	2.574	4.312	2.528	0.44	0.068	1.12544e-73
Cd274	cluster3	1.48335e-82	2.568	4.056	2.276	0.427	0.051	1.52138e-86
Gpr155	cluster3	1.73196e-52	2.558	3.272	1.5	0.254	0.026	1.77637e-56
Sipa1l3	cluster3	2.02803e-26	2.557	3.905	2.132	0.297	0.075	2.08003e-30
Trem2	cluster3	7.19578e-49	2.556	4.311	2.539	0.328	0.051	7.38029e-53
Nek6	cluster3	2.298e-55	2.553	3.987	2.217	0.297	0.036	2.35693e-59
Plekhb2	cluster3	1.85927e-96	2.539	5.027	3.267	0.651	0.118	1.90695e-100
Tent4b	cluster3	4.59576e-33	2.538	4.097	2.338	0.28	0.054	4.7136e-37
Slc16a10	cluster3	2.31329e-59	2.536	4.133	2.376	0.422	0.073	2.3726e-63
Clec4b1	cluster3	5.20251e-44	2.518	3.901	2.155	0.28	0.041	5.3359e-48
Zfp992	cluster3	2.63923e-31	2.516	3.141	1.397	0.272	0.054	2.7069e-35
Ptp4a1;Ptp4a1	cluster3	4.49343e-51	2.515	4.427	2.683	0.681	0.245	4.60864e-55
Sgpl1	cluster3	7.17162e-78	2.507	4.756	3.019	0.556	0.106	7.35551e-82
Nol4l	cluster3	1.3799e-39	2.502	3.398	1.664	0.276	0.044	1.41528e-43
Man2a2	cluster3	3.02424e-49	2.499	4.112	2.38	0.362	0.063	3.10178e-53
Acot1	cluster3	8.46388e-59	2.496	4.424	2.694	0.315	0.037	8.6809e-63
Gramd4	cluster3	3.4426e-37	2.496	4.147	2.417	0.362	0.083	3.53087e-41
Lyrm4	cluster3	2.10247e-71	2.477	3.702	1.985	0.366	0.043	2.15638e-75
Lepr	cluster3	4.45526e-89	2.472	4.004	2.29	0.427	0.046	4.56949e-93
Bcl2a1d	cluster3	1.47503e-153	2.47	6.433	4.721	0.974	0.195	1.51285e-157
Kazald1	cluster3	1.72248e-97	2.469	4.517	2.806	0.491	0.058	1.76665e-101
Kctd12b	cluster3	1.22526e-61	2.462	3.374	1.667	0.259	0.022	1.25668e-65
Card11	cluster3	2.3619e-101	2.462	4.658	2.951	0.556	0.075	2.42246e-105
Cenpb	cluster3	2.53923e-103	2.461	5.038	3.332	0.681	0.127	2.60434e-107
Ear10	cluster3	1.4895e-104	2.453	1.996	0.296	0.427	0.039	1.52769e-108
Lmo4	cluster3	9.94863e-111	2.439	5.918	4.227	0.953	0.306	1.02037e-114
Ctsd	cluster3	1.27736e-108	2.434	8.071	6.384	0.996	0.549	1.31011e-112
Bcar3	cluster3	1.74292e-98	2.433	4.211	2.525	0.418	0.038	1.78761e-102
Tlr4	cluster3	1.55554e-63	2.431	3.464	1.779	0.302	0.031	1.59542e-67
Runx2	cluster3	1.90141e-54	2.421	4.037	2.359	0.366	0.058	1.95016e-58
Rassf4	cluster3	9.62978e-111	2.421	5.384	3.706	0.78	0.151	9.8767e-115
Cdk6	cluster3	2.88113e-76	2.416	4.795	3.12	0.582	0.117	2.95501e-80
Atp13a3	cluster3	5.00507e-121	2.415	4.796	3.122	0.72	0.117	5.1334e-125
Acox3	cluster3	2.09179e-50	2.414	4.668	2.995	0.427	0.086	2.14542e-54
Trim25	cluster3	5.08705e-72	2.414	5.039	3.366	0.612	0.139	5.21748e-76
Nln	cluster3	3.32601e-85	2.412	4.155	2.483	0.422	0.048	3.41129e-89
Pnpla7	cluster3	2.55917e-101	2.405	4.493	2.826	0.578	0.082	2.62479e-105
Dennd4b	cluster3	3.80769e-31	2.403	3.754	2.088	0.272	0.053	3.90532e-35
Klhl9	cluster3	1.94188e-89	2.395	4.523	2.863	0.677	0.138	1.99167e-93
Cebpa	cluster3	4.37556e-102	2.386	4.839	3.185	0.677	0.118	4.48776e-106
Uhmk1	cluster3	2.30853e-43	2.384	4.653	3.001	0.431	0.105	2.36772e-47
Gmds	cluster3	1.99804e-59	2.37	4.427	2.784	0.371	0.054	2.04927e-63
Kmt5a	cluster3	2.63118e-67	2.368	4.593	2.952	0.517	0.101	2.69864e-71
Slco2b1	cluster3	1.26249e-70	2.367	3.302	1.662	0.267	0.019	1.29486e-74
Cndp2	cluster3	1.84913e-73	2.366	5.473	3.833	0.707	0.187	1.89654e-77
Cox6b2	cluster3	7.22338e-65	2.359	4.95	3.315	0.474	0.086	7.40859e-69
Abhd12	cluster3	3.66785e-111	2.356	5.367	3.734	0.862	0.194	3.7619e-115
Washc5	cluster3	6.55643e-35	2.351	3.792	2.163	0.272	0.048	6.72455e-39
Ubash3b	cluster3	3.10663e-84	2.335	4.732	3.114	0.565	0.095	3.18629e-88
Pparg	cluster3	2.01763e-85	2.333	4.085	2.468	0.448	0.055	2.06937e-89
Pld3	cluster3	4.19376e-136	2.323	5.533	3.923	0.909	0.178	4.30129e-140
Pfkfb4	cluster3	2.27079e-64	2.321	4.42	2.811	0.448	0.075	2.32901e-68
Cybb	cluster3	8.73412e-129	2.319	6.662	5.055	0.953	0.205	8.95807e-133
Ftl1-ps1	cluster3	1.31952e-115	2.315	6.521	4.916	0.996	0.875	1.35335e-119
Anxa4	cluster3	1.75973e-109	2.314	5.181	3.578	0.767	0.151	1.80485e-113
Fam91a1	cluster3	2.87145e-34	2.312	4.021	2.419	0.306	0.063	2.94508e-38
Ftl1	cluster3	1.14997e-119	2.309	10.287	8.687	1	0.917	1.17946e-123
Vkorc1l1	cluster3	2.91919e-55	2.306	4.074	2.475	0.366	0.057	2.99404e-59
Bcl2a1c	cluster3	2.69534e-73	2.303	2.697	1.101	0.414	0.056	2.76445e-77
Tnfrsf21	cluster3	5.23539e-72	2.301	4.584	2.989	0.569	0.114	5.36963e-76
Baz1a	cluster3	1.14474e-106	2.296	5.469	3.877	0.81	0.173	1.17409e-110
Renbp	cluster3	8.65635e-76	2.29	4.112	2.525	0.453	0.064	8.8783e-80
Snx27	cluster3	1.6234e-46	2.288	4.58	2.994	0.444	0.1	1.66503e-50
Hsd3b7	cluster3	8.23019e-119	2.288	4.866	3.28	0.681	0.101	8.44122e-123
Chil4	cluster3	3.73375e-130	2.277	1.69	0.111	0.384	0.018	3.82949e-134
Slc36a4	cluster3	6.80053e-63	2.269	3.561	1.988	0.306	0.032	6.9749e-67
Mgat4b	cluster3	5.09328e-69	2.262	4.991	3.423	0.526	0.101	5.22387e-73
Wdfy3	cluster3	6.33029e-70	2.262	4.146	2.579	0.448	0.07	6.49261e-74
2022-09-09	cluster3	3.409e-94	2.261	5.864	4.297	0.918	0.293	3.49641e-98
Afap1	cluster3	4.77287e-64	2.258	4.022	2.457	0.388	0.055	4.89525e-68
Tmem141	cluster3	1.96662e-29	2.253	4.273	2.711	0.254	0.049	2.01704e-33
Mvd	cluster3	6.13539e-39	2.25	3.989	2.429	0.319	0.06	6.2927e-43
Lgals3	cluster3	2.21796e-115	2.246	7.6	6.043	0.966	0.25	2.27483e-119
Hnrnpa0	cluster3	1.72448e-50	2.241	4.691	3.138	0.595	0.183	1.7687e-54
Dock10	cluster3	4.85007e-84	2.235	5.368	3.819	0.823	0.243	4.97443e-88
Mink1	cluster3	1.15212e-40	2.229	4.326	2.781	0.444	0.115	1.18166e-44
Mroh1	cluster3	2.78035e-29	2.221	3.645	2.105	0.284	0.061	2.85164e-33
Abhd17c	cluster3	1.98258e-65	2.22	4.631	3.092	0.53	0.11	2.03342e-69
Bcl2a1b	cluster3	5.63394e-118	2.219	6.275	4.737	0.948	0.247	5.7784e-122
Wdfy2	cluster3	4.49303e-43	2.215	3.546	2.011	0.297	0.047	4.60824e-47
Myo9b	cluster3	5.60853e-59	2.208	4.82	3.29	0.504	0.11	5.75234e-63
Abca1	cluster3	2.18968e-43	2.189	4.085	2.568	0.341	0.063	2.24583e-47
Tmem154	cluster3	4.17521e-100	2.188	4.103	2.587	0.474	0.051	4.28226e-104
Eepd1	cluster3	2.33684e-46	2.183	3.881	2.367	0.267	0.034	2.39676e-50
Tnfsf13	cluster3	1.95052e-79	2.182	5.551	4.039	0.741	0.183	2.00053e-83
Rab8b	cluster3	3.35125e-68	2.182	4.714	3.202	0.647	0.164	3.43718e-72
Pcyox1	cluster3	1.41432e-70	2.18	4.248	2.738	0.474	0.079	1.45058e-74
Sgk1	cluster3	1.7299e-103	2.179	6.472	4.961	0.909	0.252	1.77425e-107
Cstb	cluster3	1.88011e-86	2.178	6.71	5.201	0.944	0.413	1.92831e-90
Nlrp3	cluster3	2.80903e-35	2.169	3.996	2.492	0.284	0.052	2.88106e-39
Pank3	cluster3	5.34291e-39	2.162	3.881	2.383	0.328	0.063	5.47991e-43
Cd302	cluster3	5.73333e-99	2.158	5.716	4.22	0.858	0.214	5.88033e-103
Tmem106a	cluster3	2.40678e-51	2.153	4.388	2.895	0.435	0.086	2.46849e-55
Itpripl2	cluster3	3.06033e-130	2.146	5.213	3.725	0.832	0.15	3.1388e-134
Epcam	cluster3	8.99221e-104	2.137	4.574	3.092	0.44	0.04	9.22278e-108
Mcemp1	cluster3	1.17108e-129	2.135	6.172	4.692	0.828	0.141	1.20111e-133
Npc1	cluster3	1.03648e-89	2.134	4.37	2.891	0.569	0.089	1.06306e-93
Deptor	cluster3	1.30243e-35	2.132	3.866	2.389	0.28	0.05	1.33582e-39
Larp4b	cluster3	3.14651e-62	2.13	5.32	3.844	0.668	0.19	3.22719e-66
Mob3b	cluster3	1.4694e-27	2.129	4.052	2.576	0.302	0.071	1.50707e-31
Tmem189	cluster3	5.95008e-61	2.126	4.689	3.216	0.539	0.12	6.10264e-65
Hvcn1	cluster3	7.64262e-146	2.111	5.016	3.553	0.767	0.098	7.83859e-150
Pygo2	cluster3	4.9735e-64	2.109	4.075	2.614	0.47	0.084	5.10102e-68
Map3k5	cluster3	7.29492e-45	2.107	4.248	2.787	0.392	0.082	7.48197e-49
Unc119	cluster3	1.50101e-83	2.102	5.889	4.432	0.828	0.239	1.5395e-87
Zfp993	cluster3	3.31893e-48	2.094	2.812	1.361	0.435	0.097	3.40403e-52
Gab2	cluster3	5.67294e-45	2.089	3.72	2.272	0.332	0.057	5.8184e-49
Idh1	cluster3	1.70303e-89	2.089	5.468	4.02	0.763	0.179	1.7467e-93
Tep1	cluster3	1.41714e-36	2.086	4.551	3.105	0.448	0.122	1.45348e-40
Fth1	cluster3	8.58519e-105	2.083	10.073	8.629	1	0.914	8.80533e-109
Adgre1	cluster3	3.81659e-102	2.082	4.412	2.969	0.616	0.091	3.91445e-106
Cpt1a	cluster3	3.71084e-67	2.071	4.777	3.341	0.603	0.139	3.80599e-71
Cks1b	cluster3	7.33532e-41	2.07	4.501	3.066	0.289	0.046	7.52341e-45
Slc49a4	cluster3	1.15961e-29	2.064	3.839	2.409	0.31	0.071	1.18935e-33
Colgalt1	cluster3	3.1591e-111	2.057	5.365	3.939	0.858	0.184	3.2401e-115
Atp6v1b2	cluster3	3.41925e-95	2.051	5.602	4.18	0.884	0.246	3.50692e-99
Mapk6	cluster3	1.55451e-55	2.047	4.191	2.772	0.409	0.073	1.59437e-59
Lrp1	cluster3	1.90672e-86	2.041	5.525	4.111	0.746	0.168	1.95561e-90
Ciao2a	cluster3	6.18176e-70	2.04	6.126	4.711	0.849	0.315	6.34027e-74
Fndc3b	cluster3	3.85511e-69	2.037	4.346	2.933	0.5	0.088	3.95396e-73
Cd300lf	cluster3	6.1938e-111	2.036	4.663	3.251	0.664	0.105	6.35261e-115
S100a1	cluster3	2.04213e-89	2.032	6.301	4.893	0.789	0.198	2.0945e-93
Fpr2	cluster3	7.99604e-118	2.029	4.651	3.244	0.539	0.056	8.20106e-122
Iqgap1	cluster3	3.13919e-80	2.028	6.763	5.358	0.961	0.498	3.21968e-84
Gm26917	cluster3	4.03223e-30	2.026	5.048	3.643	0.871	0.511	4.13563e-34
Zfand2a	cluster3	1.16683e-40	2.023	3.851	2.449	0.284	0.045	1.19674e-44
Nav2	cluster3	2.52229e-43	2.007	4.057	2.666	0.315	0.052	2.58696e-47
Ski	cluster3	3.28042e-77	2.001	5.063	3.676	0.711	0.17	3.36453e-81
Lipa	cluster3	9.86146e-80	2	5.307	3.92	0.78	0.199	1.01143e-83
Dpep2;Dpep2	cluster3	1.34622e-55	1.997	3.976	2.592	0.397	0.066	1.38074e-59
Ids	cluster3	1.31835e-41	1.994	4.04	2.658	0.414	0.099	1.35215e-45
Coro2a	cluster3	3.46862e-20	1.992	3.75	2.37	0.267	0.072	3.55756e-24
Laptm5	cluster3	4.13294e-100	1.991	7.395	6.014	0.991	0.444	4.23891e-104
Gda	cluster3	5.33482e-119	1.979	5.698	4.326	0.875	0.184	5.47161e-123
Foxj2	cluster3	2.73265e-21	1.973	3.655	2.288	0.267	0.069	2.80272e-25
C2cd2l	cluster3	1.06282e-44	1.969	3.657	2.292	0.297	0.045	1.09007e-48
Slc12a7	cluster3	3.75687e-58	1.963	3.766	2.406	0.371	0.055	3.8532e-62
Scimp	cluster3	1.49676e-48	1.956	4.587	3.231	0.388	0.071	1.53514e-52
Iqsec1	cluster3	1.11382e-82	1.942	4.631	3.285	0.647	0.129	1.14238e-86
Ctss	cluster3	7.2144e-98	1.941	7.491	6.146	0.996	0.306	7.39939e-102
F10	cluster3	3.76219e-55	1.931	4.234	2.896	0.401	0.069	3.85866e-59
Ucp2	cluster3	5.25384e-92	1.928	7.367	6.031	0.991	0.55	5.38855e-96
Emc1	cluster3	2.25872e-21	1.926	3.997	2.661	0.293	0.083	2.31664e-25
Fosl2	cluster3	6.3423e-73	1.924	4.974	3.64	0.629	0.142	6.50492e-77
Mavs	cluster3	5.07593e-36	1.923	3.922	2.589	0.328	0.067	5.20608e-40
Gns	cluster3	1.03861e-91	1.92	5.228	3.898	0.828	0.205	1.06524e-95
Serpine1	cluster3	8.92722e-91	1.915	4.026	2.699	0.414	0.041	9.15613e-95
Pik3cg	cluster3	3.03955e-20	1.903	3.814	2.495	0.267	0.071	3.11749e-24
Sh3bp2	cluster3	4.77427e-25	1.902	3.788	2.47	0.263	0.058	4.89669e-29
Cd9	cluster3	2.31717e-81	1.901	7.662	6.344	0.996	0.491	2.37659e-85
Agps	cluster3	1.27007e-37	1.899	4.235	2.919	0.414	0.103	1.30263e-41
Ctnnbip1	cluster3	1.08888e-38	1.898	4.622	3.306	0.362	0.08	1.1168e-42
Atp6v0a1	cluster3	7.77307e-56	1.896	3.635	2.321	0.384	0.062	7.97238e-60
Capn15	cluster3	2.91409e-24	1.894	4.294	2.981	0.259	0.058	2.98881e-28
Capn1	cluster3	2.46475e-66	1.89	4.633	3.324	0.651	0.159	2.52795e-70
C5ar1	cluster3	2.31053e-129	1.885	5.086	3.78	0.728	0.101	2.36978e-133
Trf	cluster3	4.76402e-115	1.884	6.518	5.212	0.931	0.228	4.88618e-119
Blvra	cluster3	2.97025e-66	1.882	5.17	3.865	0.659	0.162	3.04641e-70
Chp1	cluster3	7.77013e-75	1.875	5.475	4.175	0.828	0.258	7.96937e-79
Larp1	cluster3	2.54705e-37	1.875	3.734	2.434	0.414	0.104	2.61236e-41
Diaph2	cluster3	1.05662e-50	1.873	4.303	3.005	0.435	0.089	1.08371e-54
Tmem238	cluster3	7.69165e-51	1.867	5.322	4.028	0.496	0.118	7.88887e-55
Nipa2	cluster3	1.0071e-56	1.866	4.55	3.256	0.573	0.138	1.03293e-60
Egln1	cluster3	1.13203e-20	1.852	3.693	2.409	0.254	0.065	1.16106e-24
Clec4a2	cluster3	2.56072e-50	1.849	4.867	3.586	0.409	0.077	2.62638e-54
Hmga1b	cluster3	9.83723e-41	1.848	4.366	3.085	0.478	0.129	1.00895e-44
Gsap	cluster3	1.4182e-73	1.844	4.911	3.634	0.655	0.146	1.45456e-77
Tor1aip2	cluster3	5.38329e-63	1.841	4.737	3.461	0.599	0.143	5.52132e-67
Trio	cluster3	3.93012e-30	1.84	3.816	2.54	0.302	0.067	4.03089e-34
Atp6v1a	cluster3	1.00228e-52	1.837	5.106	3.833	0.621	0.181	1.02798e-56
Plcb2	cluster3	4.38902e-28	1.835	3.499	2.227	0.259	0.052	4.50156e-32
Gpr137b	cluster3	2.76898e-57	1.82	4.794	3.532	0.616	0.164	2.83998e-61
Manba	cluster3	4.69333e-21	1.819	3.718	2.457	0.272	0.071	4.81367e-25
Gpcpd1	cluster3	5.27651e-79	1.819	5.712	4.451	0.866	0.282	5.41181e-83
Plek	cluster3	2.00856e-78	1.818	5.747	4.487	0.858	0.265	2.06007e-82
Sowahc	cluster3	1.14474e-32	1.81	3.697	2.442	0.332	0.073	1.17409e-36
Ddi2	cluster3	2.43932e-29	1.81	4.489	3.235	0.427	0.13	2.50187e-33
Tmem245	cluster3	8.90058e-37	1.809	4.044	2.79	0.366	0.081	9.12879e-41
Gm10282	cluster3	4.25921e-58	1.809	2.664	1.41	0.556	0.134	4.36842e-62
Dse	cluster3	5.68357e-16	1.805	3.659	2.408	0.267	0.082	5.8293e-20
Plxnc1	cluster3	3.63814e-30	1.792	3.556	2.313	0.254	0.047	3.73143e-34
Hmox1	cluster3	1.32812e-22	1.791	4.554	3.312	0.284	0.071	1.36217e-26
Acss1	cluster3	1.75694e-17	1.789	3.863	2.623	0.259	0.073	1.80199e-21
Dtnbp1	cluster3	1.10399e-20	1.787	4.651	3.412	0.358	0.118	1.1323e-24
4931406C07Rik	cluster3	4.10283e-42	1.785	3.652	2.414	0.297	0.047	4.20803e-46
Tgfbi	cluster3	9.36818e-94	1.784	5.874	4.637	0.78	0.164	9.60839e-98
Gm5617	cluster3	1.01496e-19	1.782	4.529	3.293	0.328	0.105	1.04098e-23
Pnpla8	cluster3	1.94054e-72	1.773	5.184	3.955	0.698	0.172	1.9903e-76
Fam168b	cluster3	3.12706e-31	1.773	4.626	3.398	0.474	0.154	3.20724e-35
Bola2	cluster3	2.94023e-63	1.768	5.562	4.336	0.862	0.39	3.01562e-67
Abr	cluster3	2.52417e-69	1.76	4.645	3.425	0.603	0.131	2.58889e-73
Arhgap39	cluster3	1.84785e-26	1.755	3.603	2.387	0.263	0.056	1.89523e-30
Fkbp5	cluster3	2.95467e-29	1.755	3.741	2.524	0.28	0.058	3.03043e-33
Dhrs7b	cluster3	2.85503e-71	1.754	4.606	3.39	0.552	0.104	2.92824e-75
Sidt2	cluster3	1.90139e-46	1.753	4.215	2.999	0.496	0.123	1.95014e-50
Ralgds	cluster3	1.25302e-39	1.751	4.077	2.864	0.332	0.063	1.28515e-43
Tbc1d13	cluster3	4.6598e-42	1.749	3.254	2.042	0.293	0.047	4.77928e-46
Rp2	cluster3	1.07474e-15	1.747	3.704	2.493	0.323	0.115	1.1023e-19
Zhx1	cluster3	1.95978e-21	1.745	3.931	2.721	0.289	0.078	2.01004e-25
P2ry14	cluster3	4.43907e-96	1.744	4.12	2.911	0.431	0.042	4.55289e-100
Gdpd3	cluster3	3.15693e-32	1.743	3.031	1.823	0.319	0.07	3.23787e-36
[truncated: 13,137 more rows]

## Sheet: 10Xv2_GSM3926540
gene	cluster	p_val_adj	avg_logFC	within_avg_exp	without_avg_exp	pct.1	pct.2	p_val
Sftpc	cluster0	0	6.917	12.516	7.722	0.984	0.015	0
Sftpa1	cluster0	0	6.665	10.362	5.743	0.991	0.026	0
Sftpb	cluster0	0	6.622	9.344	4.754	0.997	0.036	0
Cxcl15	cluster0	0	6.557	8.447	3.902	0.992	0.031	0
Sftpd	cluster0	0	6.515	8.641	4.125	0.992	0.032	0
Slc34a2	cluster0	0	6.25	7.852	3.52	0.984	0.072	0
Chil1	cluster0	0	6.248	8.114	3.783	0.979	0.097	0
Hc	cluster0	0	6.139	6.47	2.214	0.926	0.035	0
Mlc1	cluster0	0	6.066	5.066	0.861	0.612	0.011	0
Bex2	cluster0	0	6.019	6.411	2.239	0.778	0.026	0
Lamp3	cluster0	0	5.999	6.494	2.335	0.94	0.034	0
S100g	cluster0	0	5.957	7.235	3.106	0.959	0.074	0
Itih4	cluster0	0	5.954	5.281	1.154	0.511	0.013	0
Egfl6	cluster0	0	5.947	5.415	1.292	0.785	0.017	0
Pla2g1b	cluster0	0	5.899	6.026	1.937	0.821	0.031	0
Lgi3	cluster0	0	5.896	6.139	2.053	0.894	0.031	0
Cst8	cluster0	1.00098e-247	5.86	4.846	0.784	0.392	0.009	1.08708e-251
Sfta2	cluster0	0	5.849	6.942	2.889	0.978	0.064	0
Lcn2	cluster0	0	5.698	7.292	3.342	0.932	0.064	0
Bex4	cluster0	0	5.639	6.383	2.474	0.916	0.038	0
Ppp1r14c	cluster0	0	5.435	5.976	2.209	0.872	0.04	0
Rbpjl	cluster0	4.78297e-299	5.365	4.78	1.061	0.478	0.013	5.19436e-303
Slco4c1	cluster0	2.55989e-235	5.354	4.291	0.58	0.372	0.008	2.78007e-239
Rprm	cluster0	1.01654e-192	5.302	4.302	0.627	0.309	0.006	1.10398e-196
Atp6v1c2	cluster0	0	5.268	5.144	1.492	0.642	0.028	0
Muc1	cluster0	0	5.242	5.788	2.155	0.848	0.039	0
Etv5	cluster0	0	5.221	5.574	1.955	0.796	0.031	0
Chia1	cluster0	5.35284e-208	5.167	4.965	1.383	0.367	0.015	5.81324e-212
Ank3	cluster0	0	5.133	5.013	1.455	0.676	0.027	0
Mal	cluster0	4.92455e-250	5.127	4.62	1.066	0.424	0.016	5.34813e-254
Lrp2	cluster0	8.90769e-230	5.048	4.398	0.899	0.389	0.013	9.67385e-234
Acoxl	cluster0	0	5.041	5.056	1.562	0.568	0.012	0
Scd1	cluster0	0	5.038	7.482	3.989	0.964	0.128	0
Ociad2	cluster0	6.75655e-267	5.018	4.613	1.135	0.453	0.017	7.33769e-271
Kcnj15	cluster0	6.96916e-256	5.017	4.507	1.029	0.445	0.018	7.56859e-260
Krt23	cluster0	2.96356e-177	4.984	4.091	0.637	0.304	0.01	3.21847e-181
Nrn1	cluster0	3.64775e-156	4.933	4.365	0.946	0.259	0.006	3.9615e-160
Sgpp2	cluster0	2.0564e-170	4.903	3.85	0.452	0.278	0.006	2.23327e-174
Irx1	cluster0	0	4.894	5.221	1.829	0.652	0.028	0
Fasn	cluster0	0	4.874	5.807	2.428	0.804	0.051	0
Urah	cluster0	1.59596e-213	4.836	4.483	1.131	0.399	0.021	1.73323e-217
Tfcp2l1	cluster0	1.63018e-180	4.815	4.001	0.663	0.309	0.01	1.77039e-184
Arhgef38	cluster0	1.33217e-206	4.738	4.211	0.926	0.356	0.012	1.44675e-210
Snhg11	cluster0	3.02967e-278	4.698	4.77	1.514	0.467	0.016	3.29026e-282
Bex1	cluster0	9.37963e-233	4.693	4.013	0.761	0.377	0.009	1.01864e-236
Fgfr2	cluster0	0	4.657	4.852	1.624	0.559	0.03	0
Apoc1	cluster0	0	4.654	6.017	2.791	0.761	0.055	0
Dram1	cluster0	0	4.651	6.08	2.856	0.916	0.06	0
Vsig2	cluster0	1.11215e-242	4.633	4.66	1.449	0.424	0.017	1.2078e-246
Tmprss4	cluster0	1.30534e-167	4.6	4.153	0.964	0.309	0.014	1.41761e-171
Epn3	cluster0	3.57448e-172	4.565	3.95	0.786	0.318	0.015	3.88192e-176
Pi4k2b	cluster0	0	4.54	5.259	2.112	0.715	0.047	0
Il33	cluster0	0	4.526	5.274	2.137	0.631	0.028	0
Kcne2	cluster0	1.32214e-151	4.512	4.024	0.896	0.266	0.009	1.43587e-155
Fam178b	cluster0	1.07103e-153	4.499	4.136	1.017	0.267	0.009	1.16315e-157
C6	cluster0	4.57822e-138	4.48	3.746	0.641	0.253	0.011	4.972e-142
Irx2	cluster0	4.40324e-257	4.464	4.525	1.431	0.462	0.022	4.78197e-261
Npw	cluster0	0	4.448	5.531	2.448	0.747	0.047	0
Lpcat1	cluster0	0	4.382	6.54	3.503	0.96	0.11	0
Smim6	cluster0	0	4.359	5.937	2.916	0.812	0.049	0
Pdzk1ip1	cluster0	7.99332e-291	4.229	4.98	2.049	0.563	0.037	8.68084e-295
Arfgef3	cluster0	5.49435e-142	4.109	3.644	0.796	0.253	0.009	5.96693e-146
Rap1gap	cluster0	1.46981e-136	4.1	3.906	1.064	0.267	0.014	1.59623e-140
Met	cluster0	4.97592e-138	4.089	3.973	1.139	0.285	0.018	5.40391e-142
Nkx2-1	cluster0	0	4.072	5.339	2.517	0.747	0.049	0
Anpep	cluster0	3.1024e-212	4.048	4.388	1.582	0.429	0.029	3.36924e-216
Ptprf	cluster0	0	4.035	5.853	3.056	0.84	0.071	0
Kcnc3	cluster0	3.71712e-210	4.034	4.182	1.386	0.362	0.012	4.03683e-214
Syngr1	cluster0	2.00188e-176	4.025	4.377	1.587	0.348	0.02	2.17407e-180
Cldn3	cluster0	0	4.024	6.246	3.457	0.924	0.055	0
Pon1	cluster0	4.18538e-171	4.014	4.595	1.813	0.347	0.021	4.54537e-175
Abca3	cluster0	0	4.006	5.905	3.128	0.845	0.086	0
Acot7	cluster0	0	4.006	6.071	3.295	0.845	0.094	0
Myo5c	cluster0	2.18377e-212	3.996	4.389	1.619	0.437	0.031	2.3716e-216
Bmp1	cluster0	0	3.964	5.389	2.641	0.642	0.043	0
Wfdc2	cluster0	0	3.964	8.389	5.641	1	0.196	0
Car8	cluster0	0	3.926	5.498	2.776	0.782	0.051	0
Scgb1c1	cluster0	7.2456e-271	3.904	4.713	2.007	0.521	0.031	7.86881e-275
Snx25	cluster0	1.02989e-214	3.899	4.2	1.498	0.407	0.021	1.11847e-218
Elovl1	cluster0	0	3.89	7.105	4.408	0.943	0.206	0
Sfta3-ps	cluster0	2.44152e-222	3.885	4.509	1.817	0.449	0.031	2.65151e-226
Adgrg1	cluster0	4.9306e-155	3.878	4.111	1.423	0.329	0.023	5.35469e-159
Lrg1	cluster0	7.48365e-289	3.876	6.496	3.809	0.674	0.076	8.12734e-293
Prss8	cluster0	8.10112e-197	3.865	4.418	1.739	0.418	0.032	8.79791e-201
Irx3	cluster0	2.08583e-270	3.855	4.839	2.167	0.551	0.041	2.26524e-274
Atp1b1	cluster0	0	3.819	6.466	3.819	0.957	0.11	0
Cbr2	cluster0	0	3.813	8.447	5.804	0.986	0.059	0
Npc2	cluster0	0	3.78	8.906	6.286	0.995	0.411	0
Atp7b	cluster0	1.37757e-152	3.777	4.005	1.387	0.313	0.02	1.49606e-156
Sec14l4	cluster0	2.8823e-170	3.766	4.385	1.775	0.38	0.031	3.13022e-174
Ppp1r9a	cluster0	5.51772e-257	3.757	4.857	2.253	0.53	0.04	5.99232e-261
Lyz2	cluster0	0	3.74	10.696	8.103	0.987	0.246	0
Irx5	cluster0	7.76518e-170	3.734	4.227	1.638	0.366	0.027	8.43308e-174
Cpm	cluster0	0	3.69	5.556	2.999	0.733	0.056	0
Tspan11	cluster0	1.33258e-232	3.664	4.57	2.03	0.448	0.025	1.4472e-236
Clip4	cluster0	8.6352e-117	3.633	3.895	1.377	0.264	0.021	9.37793e-121
Napsa	cluster0	0	3.619	7.831	5.323	0.986	0.284	0
Aox3	cluster0	6.99122e-199	3.617	4.778	2.271	0.457	0.042	7.59255e-203
Fgfbp1	cluster0	2.85109e-114	3.615	3.91	1.405	0.272	0.024	3.09632e-118
Sdc1	cluster0	0	3.606	5.467	2.967	0.758	0.069	0
Mmp15	cluster0	6.18348e-238	3.578	4.702	2.222	0.513	0.042	6.71534e-242
Crb3	cluster0	7.93418e-250	3.548	4.894	2.435	0.524	0.04	8.61661e-254
Me1	cluster0	2.51129e-198	3.505	4.427	1.998	0.46	0.044	2.72729e-202
Mapk13	cluster0	1.10942e-109	3.49	3.756	1.338	0.264	0.024	1.20485e-113
Rmdn2	cluster0	3.64972e-207	3.478	4.283	1.872	0.405	0.023	3.96364e-211
Tmem116	cluster0	2.36502e-115	3.448	3.806	1.416	0.252	0.018	2.56844e-119
Tfrc	cluster0	5.03974e-170	3.438	4.377	1.995	0.378	0.031	5.47322e-174
Foxa2	cluster0	1.69902e-119	3.421	3.92	1.548	0.296	0.029	1.84516e-123
Ang	cluster0	9.11447e-270	3.391	5.46	3.109	0.652	0.076	9.89843e-274
Smim22	cluster0	2.69071e-259	3.387	4.743	2.396	0.585	0.055	2.92214e-263
5330417C22Rik	cluster0	4.87256e-117	3.375	3.597	1.258	0.275	0.023	5.29166e-121
Rtkn	cluster0	2.56749e-115	3.36	3.744	1.414	0.263	0.02	2.78832e-119
Atp11a	cluster0	2.82706e-298	3.346	5.051	2.732	0.672	0.069	3.07023e-302
Rab25	cluster0	3.25244e-188	3.345	4.43	2.111	0.429	0.038	3.53219e-192
Baiap2l1	cluster0	3.01817e-113	3.32	3.728	1.427	0.277	0.026	3.27777e-117
Aldh1a7	cluster0	7.40531e-131	3.292	4.07	1.788	0.324	0.031	8.04225e-135
Acot1	cluster0	1.01611e-252	3.283	4.965	2.689	0.59	0.06	1.1035e-256
Fabp5	cluster0	0	3.28	7.39	5.117	0.927	0.186	0
Prr15l	cluster0	3.47189e-255	3.274	4.763	2.493	0.559	0.048	3.77052e-259
Prrg3	cluster0	4.45167e-185	3.251	4.454	2.2	0.399	0.03	4.83456e-189
Acsl4	cluster0	6.82652e-280	3.24	4.884	2.638	0.65	0.069	7.41369e-284
Plekhb1	cluster0	1.7291e-123	3.219	4.049	1.818	0.316	0.033	1.87782e-127
Dipk1b	cluster0	9.7382e-125	3.202	3.981	1.761	0.277	0.02	1.05758e-128
Prnp	cluster0	0	3.177	5.36	3.158	0.777	0.089	0
Zdhhc3	cluster0	8.9357e-242	3.166	5.654	3.459	0.698	0.113	9.70428e-246
Tc2n	cluster0	7.62602e-162	3.16	3.959	1.769	0.353	0.026	8.28195e-166
Pcbd1	cluster0	3.11557e-115	3.138	3.957	1.782	0.277	0.024	3.38354e-119
Gpt	cluster0	2.89567e-110	3.126	3.717	1.55	0.259	0.022	3.14473e-114
Abcd3	cluster0	0	3.123	5.347	3.183	0.748	0.093	0
Fkbp11	cluster0	1.80244e-188	3.075	4.916	2.785	0.448	0.042	1.95747e-192
Rab27b	cluster0	2.48136e-157	3.075	3.977	1.846	0.334	0.022	2.69479e-161
Pon3	cluster0	2.49793e-200	3.054	4.858	2.741	0.524	0.063	2.71279e-204
Gde1	cluster0	0	3.04	6.142	4.035	0.916	0.172	0
Azin2	cluster0	2.04113e-128	3.015	4.009	1.919	0.318	0.03	2.21669e-132
Mid1ip1	cluster0	4.11459e-298	3.014	6.012	3.923	0.843	0.152	4.46849e-302
Dcxr	cluster0	0	3.003	6.058	3.977	0.872	0.132	0
Grb14	cluster0	6.26251e-179	2.991	4.564	2.49	0.432	0.042	6.80116e-183
Matn4	cluster0	5.75981e-210	2.976	4.661	2.598	0.486	0.044	6.25522e-214
Stard10	cluster0	4.13574e-162	2.97	4.659	2.601	0.456	0.06	4.49146e-166
Fdps	cluster0	4.113e-274	2.954	5.969	3.921	0.79	0.138	4.46676e-278
Hp	cluster0	0	2.946	6.704	4.662	0.805	0.066	0
Gclc	cluster0	2.10381e-223	2.93	5.317	3.286	0.642	0.096	2.28476e-227
Cebpa	cluster0	7.98644e-271	2.89	5.119	3.116	0.725	0.101	8.67337e-275
Cox6a2	cluster0	5.00107e-303	2.868	5.105	3.117	0.568	0.031	5.43123e-307
Slc15a2	cluster0	3.4371e-145	2.85	4.277	2.302	0.364	0.036	3.73273e-149
Slc12a2	cluster0	6.38651e-185	2.847	4.41	2.437	0.453	0.046	6.93582e-189
Cldn7	cluster0	7.44745e-197	2.847	4.702	2.728	0.502	0.055	8.08802e-201
Rnase4	cluster0	0	2.783	6.59	4.661	0.926	0.193	0
St6galnac2	cluster0	1.63761e-147	2.775	4.341	2.418	0.373	0.037	1.77846e-151
Cldn18	cluster0	0	2.758	6.339	4.427	0.93	0.065	0
Ccdc141	cluster0	9.93602e-185	2.738	4.517	2.619	0.437	0.041	1.07906e-188
Atp8a1	cluster0	3.76151e-269	2.645	5.312	3.478	0.723	0.1	4.08505e-273
Mme	cluster0	1.03601e-187	2.624	4.447	2.628	0.468	0.048	1.12512e-191
Slc39a8	cluster0	3.94207e-257	2.622	4.822	3.004	0.563	0.045	4.28113e-261
Krt18	cluster0	4.7894e-247	2.603	5.377	3.573	0.62	0.069	5.20135e-251
Wwc1	cluster0	1.39015e-110	2.602	4.007	2.203	0.326	0.042	1.50972e-114
Scd2	cluster0	4.539e-298	2.585	5.6	3.809	0.761	0.1	4.92941e-302
Slc25a10	cluster0	4.06399e-77	2.582	3.742	1.952	0.255	0.038	4.41354e-81
Klf5	cluster0	1.50591e-110	2.576	4.116	2.33	0.334	0.045	1.63543e-114
Itga9	cluster0	1.80846e-97	2.523	4.017	2.268	0.29	0.037	1.96401e-101
Chchd10	cluster0	0	2.508	7.15	5.412	0.978	0.239	0
Cdh1	cluster0	4.43777e-195	2.508	4.575	2.837	0.54	0.068	4.81947e-199
Tmem42	cluster0	2.58171e-152	2.503	4.666	2.93	0.437	0.057	2.80377e-156
Myh14	cluster0	1.02827e-185	2.488	4.646	2.922	0.481	0.052	1.11672e-189
Adam19	cluster0	2.99712e-126	2.486	4.168	2.444	0.343	0.039	3.25491e-130
Epcam	cluster0	5.59673e-200	2.478	4.872	3.154	0.57	0.078	6.07812e-204
Slc31a1	cluster0	5.84613e-182	2.474	4.916	3.201	0.536	0.078	6.34897e-186
Aqp5	cluster0	0	2.463	6.115	4.408	0.869	0.069	0
Cat	cluster0	7.0856e-261	2.454	5.488	3.787	0.839	0.169	7.69505e-265
Cystm1	cluster0	0	2.453	5.801	4.101	0.834	0.099	0
Iah1	cluster0	1.18891e-219	2.436	5.54	3.852	0.742	0.151	1.29117e-223
Gpam	cluster0	8.2707e-129	2.42	4.509	2.832	0.41	0.062	8.98208e-133
Gstt3	cluster0	4.88846e-107	2.408	4.031	2.361	0.328	0.045	5.30893e-111
Lrrk2	cluster0	6.30127e-164	2.404	4.436	2.77	0.459	0.058	6.84325e-168
Prps2	cluster0	9.73715e-147	2.392	4.357	2.698	0.437	0.06	1.05747e-150
Alcam	cluster0	4.76726e-281	2.378	5.936	4.288	0.884	0.17	5.1773e-285
Pmvk	cluster0	3.40536e-142	2.375	5.498	3.851	0.578	0.13	3.69826e-146
Cmtm8	cluster0	2.29679e-243	2.374	5.268	3.623	0.676	0.092	2.49435e-247
Rac3	cluster0	4.93912e-137	2.371	4.504	2.861	0.422	0.062	5.36395e-141
Gsta4	cluster0	5.47112e-168	2.343	4.715	3.091	0.487	0.064	5.94171e-172
Mecom	cluster0	8.05912e-114	2.338	4.201	2.58	0.408	0.072	8.7523e-118
Avpi1	cluster0	5.40913e-255	2.338	5.992	4.372	0.839	0.176	5.87438e-259
Cxcl17	cluster0	9.2178e-131	2.331	4.343	2.728	0.339	0.034	1.00106e-134
Nedd4l	cluster0	2.01273e-82	2.33	4.078	2.463	0.28	0.043	2.18585e-86
Idi1	cluster0	1.3818e-155	2.311	4.541	2.939	0.473	0.066	1.50065e-159
Soat1	cluster0	2.57201e-185	2.298	5.012	3.42	0.63	0.116	2.79324e-189
Tmem164	cluster0	7.23064e-136	2.291	4.262	2.674	0.411	0.056	7.85256e-140
Tceal9	cluster0	8.71873e-243	2.276	6.477	4.899	0.94	0.293	9.46865e-247
Acat2	cluster0	1.6187e-106	2.275	3.994	2.417	0.315	0.04	1.75793e-110
Errfi1	cluster0	4.46519e-193	2.272	5.331	3.756	0.676	0.13	4.84925e-197
Smim1	cluster0	4.69069e-163	2.272	4.859	3.284	0.521	0.083	5.09415e-167
Tmem50b	cluster0	2.48684e-136	2.254	4.605	3.042	0.479	0.084	2.70074e-140
Yae1d1	cluster0	1.89495e-160	2.247	4.81	3.253	0.538	0.091	2.05794e-164
Exosc7	cluster0	1.07642e-199	2.231	5.409	3.863	0.693	0.135	1.169e-203
Gja1	cluster0	4.74004e-105	2.198	3.957	2.433	0.293	0.033	5.14774e-109
Rai14	cluster0	5.69174e-115	2.178	4.359	2.849	0.375	0.057	6.18129e-119
Gdpd1	cluster0	4.62365e-65	2.177	3.963	2.454	0.258	0.048	5.02135e-69
Nectin2	cluster0	2.94475e-78	2.165	3.835	2.335	0.288	0.049	3.19803e-82
Hacd3	cluster0	7.28364e-112	2.164	4.2	2.7	0.381	0.062	7.91013e-116
Srebf1	cluster0	2.40186e-75	2.153	3.752	2.26	0.272	0.045	2.60845e-79
Tst	cluster0	1.64034e-167	2.142	5.076	3.591	0.584	0.103	1.78143e-171
Snx7	cluster0	8.56668e-110	2.131	3.973	2.496	0.345	0.048	9.30352e-114
Krtcap3	cluster0	1.26001e-87	2.121	4.009	2.538	0.285	0.041	1.36838e-91
Cyp4v3	cluster0	1.39749e-89	2.112	4.036	2.572	0.315	0.051	1.51769e-93
Sord	cluster0	2.00069e-117	2.111	4.34	2.877	0.415	0.07	2.17278e-121
Tmem163	cluster0	2.92052e-188	2.107	4.598	3.137	0.489	0.051	3.17172e-192
Agpat2	cluster0	2.03796e-114	2.072	4.487	3.051	0.413	0.071	2.21325e-118
Fdft1	cluster0	1.26572e-89	2.07	3.983	2.549	0.324	0.055	1.37459e-93
Krt8	cluster0	1.92198e-166	2.045	4.965	3.547	0.491	0.065	2.08729e-170
Enpep	cluster0	5.75108e-160	2.035	4.186	2.776	0.432	0.048	6.24574e-164
Ldhb	cluster0	5.48064e-227	2.03	5.5	4.093	0.725	0.12	5.95205e-231
Spint2	cluster0	4.51789e-268	2.026	6.19	4.786	0.938	0.213	4.90648e-272
Sqle	cluster0	1.24757e-74	2.006	3.965	2.574	0.28	0.048	1.35487e-78
Acly	cluster0	5.64926e-174	1.998	5.053	3.668	0.653	0.132	6.13516e-178
Fads1	cluster0	1.80964e-84	1.987	4.157	2.78	0.328	0.06	1.96529e-88
Adk	cluster0	2.24182e-182	1.966	5.109	3.746	0.714	0.156	2.43464e-186
Ralgapa2	cluster0	1.23526e-88	1.965	4.228	2.866	0.34	0.061	1.34151e-92
Msmo1	cluster0	1.06506e-125	1.963	4.735	3.375	0.473	0.089	1.15666e-129
Ctsh	cluster0	5.60538e-206	1.962	6.854	5.495	0.957	0.341	6.08751e-210
Lpin2	cluster0	1.0982e-159	1.959	4.901	3.543	0.559	0.098	1.19266e-163
Nucb2	cluster0	2.9034e-142	1.949	5.067	3.717	0.612	0.146	3.15312e-146
Tmem243	cluster0	8.03846e-240	1.946	5.819	4.47	0.9	0.224	8.72987e-244
Alad	cluster0	3.82728e-138	1.944	4.757	3.409	0.513	0.096	4.15648e-142
Cd63	cluster0	7.2079e-235	1.936	6.958	5.616	0.975	0.298	7.82786e-239
Pgm1	cluster0	3.49137e-67	1.936	3.672	2.33	0.255	0.044	3.79167e-71
Bex3	cluster0	2.25181e-173	1.925	5.542	4.208	0.742	0.185	2.4455e-177
D230025D16Rik	cluster0	1.96268e-101	1.921	4.24	2.908	0.378	0.068	2.13149e-105
Rbm47	cluster0	4.53045e-65	1.913	3.634	2.308	0.285	0.058	4.92012e-69
Gata6	cluster0	5.86797e-70	1.912	3.876	2.551	0.282	0.053	6.37268e-74
Scamp1	cluster0	1.42759e-84	1.912	3.938	2.613	0.326	0.059	1.55038e-88
Renbp	cluster0	1.27802e-82	1.911	4.35	3.025	0.372	0.08	1.38795e-86
H2afj	cluster0	3.242e-198	1.905	6.74	5.42	0.967	0.461	3.52085e-202
Pgs1	cluster0	6.75316e-109	1.904	4.574	3.255	0.426	0.081	7.33401e-113
Abhd14b	cluster0	2.29327e-89	1.896	4.123	2.809	0.342	0.062	2.49052e-93
Sdc4	cluster0	4.2617e-206	1.894	6.005	4.692	0.853	0.22	4.62826e-210
Tmem97	cluster0	8.23182e-77	1.879	3.966	2.663	0.288	0.049	8.93986e-81
Uhrf1bp1l	cluster0	3.10885e-82	1.873	4.241	2.943	0.337	0.065	3.37625e-86
Abhd2	cluster0	6.38867e-139	1.847	5.105	3.825	0.609	0.14	6.93817e-143
Stimate	cluster0	4.51227e-99	1.809	4.1	2.846	0.359	0.061	4.90038e-103
Scnn1a	cluster0	4.95504e-119	1.806	4.163	2.911	0.397	0.061	5.38124e-123
Hmgcs1	cluster0	1.97233e-106	1.805	4.63	3.379	0.478	0.106	2.14197e-110
Tgoln1	cluster0	1.12683e-150	1.801	5.746	4.498	0.783	0.245	1.22375e-154
Coq8b	cluster0	2.60076e-74	1.762	4.173	2.952	0.34	0.075	2.82446e-78
Pcyt2	cluster0	4.2201e-79	1.757	4.149	2.931	0.343	0.07	4.58308e-83
Tmem238	cluster0	1.02618e-141	1.754	5.171	3.955	0.62	0.144	1.11445e-145
Mal2	cluster0	2.46036e-103	1.744	4.06	2.851	0.328	0.046	2.67198e-107
Ctsc	cluster0	6.3903e-195	1.721	6.075	4.883	0.897	0.271	6.93994e-199
Ptgs1	cluster0	4.52828e-127	1.711	4.549	3.363	0.47	0.082	4.91777e-131
Mgst1	cluster0	2.48246e-207	1.704	6.476	5.295	0.948	0.301	2.69598e-211
Cyp51	cluster0	2.24525e-64	1.696	3.948	2.772	0.283	0.057	2.43837e-68
Mbip	cluster0	5.02185e-128	1.691	4.569	3.396	0.467	0.083	5.4538e-132
Vamp8	cluster0	1.54492e-189	1.684	7	5.833	0.987	0.486	1.6778e-193
Siva1	cluster0	1.50681e-127	1.645	5.409	4.268	0.641	0.171	1.63641e-131
Trap1	cluster0	2.02608e-49	1.632	3.891	2.76	0.256	0.06	2.20035e-53
Adssl1	cluster0	1.19236e-88	1.615	4.057	2.938	0.331	0.056	1.29492e-92
Deptor	cluster0	7.92005e-61	1.612	3.92	2.802	0.302	0.069	8.60127e-65
Chsy1	cluster0	1.76677e-75	1.605	3.897	2.785	0.294	0.052	1.91874e-79
Eps8	cluster0	1.32613e-59	1.605	4.033	2.92	0.297	0.068	1.4402e-63
Ces1d	cluster0	1.28216e-237	1.584	5.656	4.559	0.782	0.131	1.39244e-241
Socs2	cluster0	2.75889e-164	1.579	5.466	4.372	0.755	0.193	2.99619e-168
Clic3	cluster0	2.41987e-254	1.575	5.37	4.279	0.655	0.077	2.62801e-258
Ldlr	cluster0	1.00416e-74	1.521	4.413	3.359	0.396	0.097	1.09053e-78
Mtch1	cluster0	1.43591e-133	1.52	5.714	4.661	0.816	0.286	1.55942e-137
Secisbp2l	cluster0	3.4232e-86	1.514	4.259	3.209	0.416	0.095	3.71763e-90
Zfp467	cluster0	1.27361e-69	1.512	4.228	3.18	0.34	0.077	1.38316e-73
Cgnl1	cluster0	1.59209e-44	1.506	3.875	2.831	0.256	0.065	1.72903e-48
Ccnd1	cluster0	1.31082e-90	1.505	5.021	3.978	0.517	0.142	1.42356e-94
Selenbp1	cluster0	1.4984e-212	1.495	6.315	5.278	0.918	0.23	1.62728e-216
Nupr1	cluster0	2.08475e-150	1.494	6.185	5.15	0.802	0.231	2.26406e-154
Selenbp2	cluster0	4.87397e-116	1.491	3.825	2.792	0.511	0.109	5.29319e-120
Scp2	cluster0	3.88065e-143	1.475	6.518	5.496	0.948	0.504	4.21443e-147
Chka	cluster0	9.09158e-99	1.464	4.95	3.935	0.533	0.142	9.87357e-103
Insig1	cluster0	2.00557e-93	1.461	4.585	3.573	0.487	0.122	2.17807e-97
Acsl5	cluster0	4.47895e-108	1.455	4.892	3.884	0.574	0.152	4.86419e-112
Rgcc	cluster0	2.28921e-167	1.444	6.287	5.286	0.815	0.229	2.48611e-171
Naxe	cluster0	2.10908e-120	1.409	5.339	4.362	0.703	0.21	2.29049e-124
Bri3	cluster0	4.33264e-142	1.389	6.692	5.729	0.968	0.505	4.7053e-146
Mical2	cluster0	8.3508e-45	1.388	3.817	2.854	0.252	0.063	9.06907e-49
Idh2	cluster0	2.10128e-92	1.373	4.998	4.046	0.587	0.181	2.28202e-96
Spry2	cluster0	1.89315e-50	1.347	3.829	2.896	0.258	0.059	2.05599e-54
Dbi	cluster0	3.83469e-130	1.337	6.757	5.83	0.957	0.491	4.16452e-134
Tnfaip1	cluster0	1.58126e-100	1.334	4.652	3.727	0.5	0.12	1.71727e-104
Ddt	cluster0	3.49118e-98	1.326	5.167	4.248	0.592	0.173	3.79146e-102
Ccz1	cluster0	2.51848e-77	1.326	4.649	3.731	0.479	0.14	2.7351e-81
Sort1	cluster0	3.8153e-55	1.311	4.428	3.52	0.38	0.115	4.14346e-59
Oat	cluster0	1.10237e-139	1.298	5.31	4.41	0.772	0.227	1.19719e-143
Spry1	cluster0	3.05692e-63	1.298	3.746	2.846	0.304	0.066	3.31985e-67
Tspan1	cluster0	4.80492e-79	1.295	4.068	3.17	0.29	0.047	5.2182e-83
Gsap	cluster0	1.56414e-53	1.29	4.156	3.262	0.329	0.088	1.69868e-57
Fkbp4	cluster0	6.03861e-117	1.285	5.368	4.477	0.718	0.228	6.558e-121
Rab9	cluster0	4.39867e-85	1.282	4.667	3.778	0.495	0.136	4.77701e-89
Ctnnb1	cluster0	2.3199e-130	1.272	5.651	4.769	0.839	0.292	2.51944e-134
Tbcel	cluster0	9.68643e-43	1.259	4.01	3.138	0.282	0.08	1.05196e-46
Fgf1	cluster0	4.31838e-44	1.258	3.803	2.931	0.256	0.065	4.68981e-48
Cdc42bpa	cluster0	6.34949e-51	1.258	3.835	2.963	0.285	0.071	6.89562e-55
Slc25a39	cluster0	1.31422e-42	1.25	3.972	3.105	0.299	0.089	1.42726e-46
Atp6v1a	cluster0	3.86798e-82	1.246	4.759	3.895	0.533	0.163	4.20067e-86
Bcam	cluster0	1.90849e-182	1.233	5.394	4.539	0.731	0.151	2.07264e-186
Hdc	cluster0	6.23178e-99	1.231	4.22	3.367	0.331	0.049	6.76779e-103
Fam129b	cluster0	5.54904e-39	1.231	3.803	2.95	0.28	0.084	6.02633e-43
Phldb2	cluster0	9.95374e-82	1.226	4.334	3.485	0.426	0.104	1.08099e-85
Apc	cluster0	1.16928e-45	1.214	4.059	3.217	0.32	0.095	1.26985e-49
Slc25a1	cluster0	4.04995e-55	1.213	3.936	3.095	0.293	0.069	4.3983e-59
Tspan2	cluster0	2.34876e-42	1.212	3.708	2.868	0.258	0.068	2.55078e-46
Gstt1	cluster0	7.34945e-108	1.209	5.025	4.188	0.57	0.144	7.98159e-112
Anxa4	cluster0	3.6324e-77	1.204	4.687	3.852	0.522	0.162	3.94483e-81
Taok3	cluster0	2.36091e-85	1.202	5.153	4.32	0.628	0.215	2.56398e-89
Galk1	cluster0	5.42462e-67	1.2	4.32	3.488	0.388	0.102	5.8912e-71
Tpm1	cluster0	1.05449e-137	1.194	5.621	4.794	0.785	0.232	1.14519e-141
Lbp	cluster0	3.88369e-44	1.187	3.856	3.033	0.264	0.069	4.21774e-48
Tceal8	cluster0	8.55292e-104	1.183	4.642	3.823	0.565	0.148	9.28857e-108
Hk2	cluster0	6.31424e-39	1.173	3.536	2.723	0.275	0.081	6.85734e-43
Plxnb2	cluster0	1.1055e-33	1.172	4.137	3.325	0.296	0.103	1.20059e-37
Aig1	cluster0	3.48169e-69	1.171	4.675	3.863	0.468	0.141	3.78116e-73
Mettl26	cluster0	1.88548e-63	1.16	4.414	3.61	0.402	0.114	2.04765e-67
Fkbp2	cluster0	1.24162e-105	1.159	5.663	4.86	0.791	0.291	1.34842e-109
Gpx8	cluster0	2.77853e-49	1.155	4.278	3.478	0.34	0.1	3.01752e-53
AU021092	cluster0	2.42662e-111	1.153	4.288	3.489	0.381	0.059	2.63534e-115
Laptm4b	cluster0	4.947e-38	1.152	3.849	3.051	0.263	0.077	5.3725e-42
Tmem245	cluster0	2.56592e-63	1.147	4.328	3.532	0.4	0.115	2.78662e-67
Wls	cluster0	3.04319e-89	1.13	4.638	3.855	0.559	0.161	3.30494e-93
Hsd17b10	cluster0	1.19214e-81	1.123	5.233	4.455	0.63	0.224	1.29468e-85
Ankrd40	cluster0	8.45725e-30	1.12	3.88	3.104	0.274	0.096	9.18468e-34
Creg1	cluster0	2.44629e-109	1.119	5.75	4.974	0.805	0.287	2.6567e-113
Naxd	cluster0	3.29124e-67	1.119	4.833	4.058	0.511	0.169	3.57432e-71
Cyb5b	cluster0	1.69833e-85	1.118	4.782	4.007	0.538	0.159	1.8444e-89
Tmem159	cluster0	6.71322e-55	1.117	4.341	3.567	0.392	0.122	7.29064e-59
Camk2n1	cluster0	2.94807e-85	1.115	4.933	4.161	0.589	0.185	3.20164e-89
Ager	cluster0	0	1.111	7.314	6.544	0.922	0.047	0
Rnf145	cluster0	8.23851e-30	1.107	3.763	2.996	0.258	0.087	8.94712e-34
Pnpla2	cluster0	1.26861e-67	1.102	4.53	3.766	0.449	0.132	1.37772e-71
Abhd5	cluster0	1.54851e-57	1.101	4.044	3.281	0.334	0.087	1.6817e-61
Npc1	cluster0	4.08888e-48	1.101	4.024	3.261	0.324	0.092	4.44057e-52
Tmem205	cluster0	2.17364e-87	1.098	5.207	4.446	0.606	0.193	2.3606e-91
Bsg	cluster0	3.44775e-126	1.083	6.495	5.744	0.976	0.497	3.7443e-130
Cadm1	cluster0	8.77444e-148	1.08	4.97	4.221	0.647	0.138	9.52915e-152
Tmem254c	cluster0	1.73892e-62	1.054	4.044	3.313	0.445	0.136	1.88849e-66
Tmem254b	cluster0	7.64856e-86	1.05	4.651	3.923	0.579	0.18	8.30643e-90
Lsr	cluster0	2.16945e-40	1.048	3.757	3.031	0.275	0.079	2.35605e-44
Smpd1	cluster0	8.99582e-46	1.044	4.205	3.481	0.335	0.104	9.76957e-50
Acot13	cluster0	1.64804e-65	1.037	4.659	3.94	0.451	0.136	1.78979e-69
mt-Nd4l	cluster0	5.04404e-79	1.036	4.271	3.553	0.543	0.17	5.47789e-83
Swt1	cluster0	1.51372e-89	1.035	4.811	4.094	0.544	0.155	1.64392e-93
Fdx1	cluster0	4.89083e-83	1.031	4.823	4.108	0.566	0.173	5.3115e-87
Mob1b	cluster0	8.47533e-34	1.024	3.798	3.089	0.258	0.08	9.20431e-38
Abhd11	cluster0	2.89832e-44	1.019	3.818	3.111	0.274	0.072	3.14761e-48
Usp8	cluster0	2.60733e-69	1.019	4.446	3.74	0.453	0.132	2.83159e-73
Arl2	cluster0	2.68883e-44	1.017	4.314	3.609	0.347	0.113	2.9201e-48
Clu	cluster0	4.8428e-104	1.017	4.879	4.174	0.492	0.111	5.25934e-108
Etfb	cluster0	4.31898e-91	1.008	6.001	5.302	0.862	0.387	4.69046e-95
Stard3nl	cluster0	8.52135e-75	1.007	4.868	4.17	0.595	0.207	9.25429e-79
mt-Nd2	cluster0	3.44749e-91	1.001	7.303	6.609	0.989	0.8	3.74402e-95
Bnip3	cluster0	9.3614e-48	0.996	4.02	3.329	0.326	0.095	1.01666e-51
Rnf181	cluster0	1.80693e-44	0.995	3.987	3.298	0.324	0.099	1.96235e-48
Mapkapk2	cluster0	6.93808e-35	0.993	4.228	3.54	0.316	0.112	7.53484e-39
Eif4h	cluster0	4.11172e-77	0.989	5.41	4.724	0.729	0.299	4.46538e-81
Nkd1	cluster0	1.17903e-106	0.983	4.895	4.214	0.525	0.12	1.28044e-110
Hmgcr	cluster0	2.03748e-43	0.981	3.847	3.167	0.283	0.079	2.21273e-47
Cdpf1	cluster0	4.88075e-43	0.981	4.211	3.531	0.315	0.097	5.30055e-47
Spr	cluster0	2.88439e-68	0.978	4.852	4.174	0.535	0.179	3.13248e-72
Eci1	cluster0	1.52653e-67	0.976	4.707	4.031	0.481	0.152	1.65783e-71
Hmox1	cluster0	1.32151e-53	0.969	3.849	3.177	0.299	0.074	1.43518e-57
Mtfr1l	cluster0	6.19305e-61	0.959	4.467	3.803	0.46	0.149	6.72573e-65
Glrx	cluster0	3.57071e-57	0.953	4.176	3.516	0.375	0.107	3.87784e-61
Atp2a2	cluster0	6.87801e-38	0.951	4.066	3.407	0.337	0.117	7.4696e-42
Foxo3	cluster0	2.96105e-36	0.95	4.015	3.357	0.288	0.092	3.21573e-40
Tcea3	cluster0	2.73559e-41	0.944	4.1	3.446	0.312	0.096	2.97088e-45
Per3	cluster0	1.89977e-44	0.941	4.102	3.45	0.354	0.116	2.06317e-48
H1f0	cluster0	1.2845e-59	0.939	4.914	4.263	0.528	0.192	1.39499e-63
Oxct1	cluster0	1.27877e-41	0.938	4.439	3.789	0.384	0.139	1.38876e-45
Acaa1a	cluster0	1.92994e-71	0.932	5.251	4.605	0.693	0.284	2.09594e-75
Slc25a51	cluster0	9.26392e-41	0.931	4.225	3.579	0.347	0.117	1.00607e-44
Higd1a	cluster0	3.71324e-84	0.929	5.61	4.966	0.807	0.346	4.03262e-88
Gpx4	cluster0	1.54772e-88	0.919	7.088	6.451	0.975	0.668	1.68085e-92
Brd7	cluster0	2.05452e-57	0.917	4.614	3.979	0.497	0.178	2.23123e-61
Pigyl	cluster0	8.43881e-53	0.917	4.744	4.109	0.486	0.179	9.16465e-57
Tmem63b	cluster0	3.38911e-47	0.916	3.821	3.186	0.272	0.069	3.68062e-51
Suclg1	cluster0	7.36507e-64	0.912	5.164	4.532	0.597	0.23	7.99855e-68
Hint2	cluster0	6.85151e-72	0.906	5.168	4.54	0.614	0.22	7.44083e-76
Lmo7	cluster0	1.40188e-110	0.906	4.481	3.853	0.453	0.086	1.52246e-114
mt-Nd5	cluster0	1.89787e-75	0.9	5.447	4.823	0.782	0.337	2.06111e-79
Ccdc107	cluster0	5.47364e-44	0.897	4.517	3.895	0.416	0.152	5.94444e-48
Ppic	cluster0	4.5779e-80	0.892	5.052	4.434	0.606	0.197	4.97166e-84
Ift20	cluster0	2.38002e-77	0.886	5.587	4.973	0.737	0.298	2.58473e-81
Acaa2	cluster0	9.03331e-66	0.882	5.117	4.506	0.622	0.236	9.81028e-70
Mpv17l2	cluster0	1.5951e-42	0.879	4.298	3.689	0.353	0.119	1.7323e-46
Ppa2	cluster0	2.09939e-51	0.872	4.219	3.615	0.389	0.124	2.27996e-55
Hras	cluster0	3.19294e-46	0.866	4.743	4.142	0.46	0.174	3.46757e-50
Mrps34;Nme3	cluster0	8.42467e-49	0.866	4.488	3.887	0.405	0.136	9.1493e-53
Lurap1l	cluster0	1.637e-50	0.858	3.792	3.197	0.293	0.074	1.7778e-54
P4ha1	cluster0	5.66629e-38	0.854	3.877	3.284	0.291	0.09	6.15366e-42
Map1lc3a	cluster0	8.43171e-84	0.851	6.002	5.411	0.84	0.353	9.15694e-88
Maged1	cluster0	7.37671e-26	0.848	4.025	3.437	0.29	0.111	8.0112e-30
Gfpt1	cluster0	5.07464e-33	0.847	3.789	3.201	0.283	0.094	5.51112e-37
Hadh	cluster0	4.53667e-57	0.847	4.676	4.088	0.511	0.183	4.92687e-61
Serpinb6b	cluster0	6.72825e-77	0.844	4.658	4.073	0.427	0.108	7.30696e-81
Herpud1	cluster0	5.42888e-74	0.844	5.467	4.882	0.756	0.32	5.89583e-78
Nav2	cluster0	1.93177e-44	0.843	4.07	3.486	0.343	0.109	2.09793e-48
Poldip2	cluster0	1.59663e-27	0.839	4.102	3.521	0.283	0.105	1.73396e-31
Cndp2	cluster0	4.15143e-44	0.836	4.536	3.957	0.422	0.154	4.5085e-48
Atxn10	cluster0	1.2331e-63	0.827	4.845	4.272	0.56	0.201	1.33917e-67
Pgd	cluster0	1.31285e-33	0.825	4.287	3.715	0.354	0.135	1.42577e-37
Anxa3	cluster0	5.74314e-108	0.819	5.437	4.869	0.699	0.204	6.23712e-112
Por	cluster0	1.13009e-59	0.819	4.942	4.374	0.57	0.212	1.22729e-63
Sult1a1	cluster0	1.01478e-37	0.807	4.029	3.469	0.282	0.085	1.10206e-41
Btg3	cluster0	1.47316e-85	0.8	4.773	4.219	0.584	0.175	1.59987e-89
Wwp1	cluster0	1.31803e-38	0.796	3.99	3.438	0.321	0.104	1.4314e-42
Selenoh	cluster0	1.85596e-57	0.794	5.136	4.586	0.579	0.226	2.01559e-61
Anapc13	cluster0	1.11465e-65	0.793	5.236	4.687	0.747	0.33	1.21052e-69
Cops7a	cluster0	7.23745e-35	0.785	4.115	3.571	0.358	0.135	7.85995e-39
Akt2	cluster0	8.22886e-25	0.779	3.876	3.336	0.267	0.1	8.93664e-29
Echs1	cluster0	5.30211e-42	0.77	4.396	3.862	0.408	0.151	5.75815e-46
Dstn	cluster0	3.02914e-83	0.769	6.084	5.551	0.899	0.416	3.28968e-87
Gtf2i	cluster0	1.65839e-35	0.766	4.38	3.849	0.351	0.129	1.80104e-39
Mrpl14	cluster0	1.97372e-70	0.766	5.317	4.787	0.699	0.275	2.14349e-74
Dag1	cluster0	6.32315e-38	0.762	4.233	3.705	0.366	0.131	6.86702e-42
Srebf2	cluster0	1.57419e-31	0.749	4.244	3.725	0.362	0.144	1.70959e-35
Id2	cluster0	6.75485e-96	0.744	5.812	5.297	0.84	0.326	7.33584e-100
Acox1	cluster0	1.86648e-26	0.741	3.706	3.192	0.252	0.089	2.02702e-30
Gprc5a	cluster0	4.21913e-137	0.739	4.356	3.844	0.443	0.065	4.58203e-141
Mcfd2	cluster0	8.12897e-40	0.733	4.187	3.679	0.358	0.125	8.82816e-44
Car2	cluster0	4.10813e-71	0.73	4.373	3.867	0.418	0.107	4.46148e-75
Emb	cluster0	2.35015e-106	0.729	5.329	4.824	0.726	0.223	2.55229e-110
Vmp1	cluster0	2.80924e-41	0.725	4.2	3.698	0.399	0.146	3.05087e-45
Nfix	cluster0	2.64897e-50	0.723	4.648	4.147	0.498	0.186	2.87681e-54
Plin3	cluster0	1.08646e-31	0.723	4.138	3.637	0.361	0.142	1.17991e-35
Azin1	cluster0	6.8011e-31	0.716	4.121	3.624	0.348	0.136	7.38607e-35
Akr7a5	cluster0	2.81004e-32	0.71	3.992	3.5	0.312	0.111	3.05174e-36
Ramp1	cluster0	2.51962e-95	0.708	5.615	5.124	0.714	0.229	2.73634e-99
Hsd17b4	cluster0	3.8199e-32	0.704	4.136	3.648	0.334	0.126	4.14846e-36
Erg28	cluster0	1.0006e-25	0.684	4.279	3.805	0.329	0.135	1.08667e-29
Clstn1	cluster0	8.28926e-33	0.682	4.111	3.638	0.305	0.106	9.00224e-37
Mthfd1	cluster0	1.9243e-57	0.673	3.894	3.427	0.283	0.062	2.08982e-61
Emc6	cluster0	1.32772e-65	0.67	5.192	4.727	0.665	0.26	1.44192e-69
Bambi	cluster0	1.37955e-57	0.67	4.31	3.845	0.388	0.112	1.49821e-61
Arpc1a	cluster0	3.86003e-53	0.667	5.113	4.651	0.657	0.286	4.19204e-57
Arl6ip1	cluster0	1.07194e-57	0.659	6.249	5.793	0.919	0.535	1.16414e-61
Phlda1	cluster0	6.10791e-50	0.659	5.097	4.641	0.568	0.23	6.63326e-54
Eif3b	cluster0	8.52238e-39	0.656	4.434	3.979	0.429	0.169	9.25541e-43
Coq7	cluster0	3.38034e-29	0.654	3.798	3.344	0.252	0.083	3.67109e-33
Cers2	cluster0	6.02654e-59	0.648	4.846	4.398	0.566	0.211	6.5449e-63
Baiap2	cluster0	3.59947e-28	0.647	4.029	3.581	0.291	0.108	3.90907e-32
Dcaf11	cluster0	1.3915e-44	0.643	4.143	3.698	0.361	0.117	1.51118e-48
Cbx5	cluster0	6.38568e-16	0.633	4.051	3.613	0.267	0.121	6.93493e-20
Bphl	cluster0	7.59019e-28	0.631	3.925	3.488	0.256	0.088	8.24304e-32
Prdx6	cluster0	4.97654e-118	0.627	6.443	6.008	0.804	0.246	5.40459e-122
Acadl	cluster0	1.57799e-36	0.622	4.498	4.067	0.443	0.184	1.71371e-40
Ndufc2	cluster0	1.00087e-58	0.621	5.747	5.317	0.861	0.434	1.08695e-62
Tspo	cluster0	2.33011e-50	0.619	6.514	6.085	0.946	0.588	2.53053e-54
Rbms3	cluster0	7.03616e-25	0.618	3.78	3.352	0.285	0.109	7.64136e-29
Polr1c	cluster0	4.4165e-25	0.616	4.214	3.787	0.324	0.134	4.79638e-29
Tmem30a	cluster0	2.06952e-51	0.615	4.802	4.376	0.587	0.237	2.24753e-55
Gstt2	cluster0	8.41933e-29	0.611	3.872	3.449	0.264	0.089	9.1435e-33
Cyp2b10	cluster0	7.62469e-63	0.608	4.262	3.84	0.293	0.062	8.28051e-67
Spg21	cluster0	3.73954e-40	0.607	4.647	4.226	0.498	0.211	4.06118e-44
Cisd3	cluster0	1.29589e-27	0.603	4.056	3.638	0.285	0.104	1.40735e-31
Selenos	cluster0	2.33692e-53	0.601	5.582	5.166	0.747	0.351	2.53793e-57
Nenf	cluster0	4.14911e-62	0.597	5.693	5.279	0.791	0.34	4.50598e-66
Atp1a1	cluster0	1.43078e-59	0.595	5.26	4.848	0.71	0.308	1.55384e-63
Cfap20	cluster0	6.81969e-39	0.582	4.188	3.785	0.377	0.135	7.40626e-43
Vamp5	cluster0	2.71328e-32	0.578	4.701	4.3	0.438	0.188	2.94666e-36
Med8	cluster0	1.03802e-32	0.576	4.313	3.914	0.375	0.147	1.1273e-36
Tecr	cluster0	7.02872e-52	0.573	5.317	4.92	0.718	0.331	7.63327e-56
Retreg2	cluster0	1.98609e-18	0.568	3.896	3.502	0.271	0.116	2.15691e-22
Prdx4	cluster0	2.76214e-34	0.567	4.526	4.133	0.429	0.177	2.99972e-38
Mpst	cluster0	5.98668e-27	0.561	4.151	3.762	0.323	0.129	6.5016e-31
mt-Co1	cluster0	2.98789e-55	0.55	8.778	8.397	0.997	0.989	3.24488e-59
Uqcr11	cluster0	9.47508e-48	0.544	5.954	5.576	0.919	0.529	1.02901e-51
Dynll2	cluster0	3.90207e-31	0.544	4.542	4.166	0.453	0.199	4.23769e-35
Nckap5	cluster0	1.08854e-45	0.541	4.034	3.659	0.321	0.092	1.18217e-49
Hmgn1	cluster0	3.29426e-46	0.527	5.949	5.584	0.84	0.442	3.5776e-50
P4hb	cluster0	3.58357e-43	0.519	5.037	4.678	0.598	0.263	3.8918e-47
Arrdc1	cluster0	8.18941e-24	0.518	3.749	3.39	0.256	0.094	8.8938e-28
Mamdc4;Phpt1	cluster0	4.11884e-31	0.512	4.407	4.052	0.438	0.191	4.47311e-35
Pafah1b3	cluster0	1.54284e-34	0.512	4.411	4.056	0.364	0.138	1.67554e-38
Paxx	cluster0	1.00342e-28	0.51	3.899	3.545	0.266	0.09	1.08973e-32
Ptov1	cluster0	6.19167e-37	0.507	4.531	4.18	0.456	0.186	6.72423e-41
Stmn1	cluster0	1.18374e-78	0.497	5.609	5.265	0.699	0.254	1.28556e-82
Sptlc2	cluster0	2.86307e-39	0.491	4.287	3.946	0.419	0.157	3.10933e-43
Gas6	cluster0	2.40038e-93	0.49	5.06	4.72	0.666	0.201	2.60684e-97
Atp6v1g1	cluster0	1.61595e-42	0.488	6.301	5.963	0.938	0.574	1.75494e-46
Fam173a	cluster0	3.2899e-41	0.488	4.818	4.48	0.511	0.209	3.57288e-45
Snx4	cluster0	9.69107e-17	0.485	3.969	3.633	0.278	0.126	1.05246e-20
1110008P14Rik	cluster0	2.05931e-47	0.484	4.672	4.336	0.486	0.183	2.23643e-51
App	cluster0	2.23242e-59	0.483	5.595	5.26	0.837	0.389	2.42444e-63
Dgcr6	cluster0	4.09375e-26	0.481	4.236	3.902	0.332	0.134	4.44586e-30
Pdia6	cluster0	5.77908e-41	0.481	5.312	4.979	0.68	0.331	6.27615e-45
Tmem256	cluster0	2.01117e-42	0.478	5.507	5.176	0.815	0.439	2.18415e-46
Zfhx3	cluster0	3.48369e-25	0.477	4.098	3.768	0.369	0.16	3.78333e-29
Oaz2	cluster0	1.86275e-63	0.474	5.418	5.09	0.728	0.3	2.02297e-67
mt-Nd4	cluster0	2.93666e-31	0.466	7.698	7.375	0.992	0.929	3.18924e-35
Akr1b3	cluster0	5.36492e-39	0.466	5.366	5.043	0.671	0.334	5.82637e-43
Mpc2	cluster0	7.28921e-44	0.465	5.508	5.186	0.758	0.375	7.91617e-48
Ssr2	cluster0	6.20005e-44	0.464	5.147	4.825	0.646	0.29	6.73333e-48
Mrps9	cluster0	7.20714e-20	0.464	3.98	3.658	0.263	0.107	7.82704e-24
Tpi1	cluster0	8.02922e-32	0.463	4.688	4.368	0.494	0.223	8.71983e-36
Tax1bp3	cluster0	6.49028e-28	0.461	4.581	4.261	0.451	0.208	7.04853e-32
Ndufa7	cluster0	1.57175e-37	0.459	5.909	5.591	0.892	0.532	1.70694e-41
Cited2	cluster0	1.85505e-55	0.457	5.257	4.94	0.666	0.275	2.0146e-59
Chpt1	cluster0	2.03637e-27	0.455	4.046	3.73	0.359	0.148	2.21153e-31
Mpc1	cluster0	2.64154e-47	0.452	5.37	5.057	0.771	0.361	2.86875e-51
Timm8b	cluster0	3.25671e-29	0.452	4.837	4.524	0.511	0.243	3.53683e-33
Tuba4a	cluster0	4.17793e-44	0.448	4.284	3.973	0.372	0.121	4.53728e-48
Mthfs	cluster0	4.33703e-23	0.446	3.7	3.391	0.316	0.135	4.71006e-27
Chd3	cluster0	1.17559e-45	0.443	4.625	4.318	0.481	0.18	1.27671e-49
Polr2e	cluster0	3.15654e-43	0.434	5.136	4.835	0.62	0.277	3.42804e-47
Pls3	cluster0	4.94621e-21	0.433	3.743	3.443	0.275	0.111	5.37164e-25
Dnpep	cluster0	3.71573e-18	0.432	3.936	3.637	0.272	0.118	4.03533e-22
Tm2d3	cluster0	4.86703e-22	0.43	4.303	4.005	0.321	0.138	5.28566e-26
Dhrs3	cluster0	3.02507e-30	0.427	4.311	4.014	0.4	0.169	3.28526e-34
Atp6v1b2	cluster0	3.07408e-44	0.421	4.482	4.19	0.484	0.184	3.33849e-48
Fbxo6	cluster0	6.9674e-15	0.42	3.914	3.623	0.267	0.124	7.56669e-19
Ndufb11	cluster0	5.3154e-35	0.415	5.87	5.582	0.87	0.506	5.77259e-39
Ppib	cluster0	1.57791e-32	0.411	6.012	5.727	0.873	0.537	1.71363e-36
H2-Ke6	cluster0	2.12437e-37	0.408	4.446	4.163	0.424	0.166	2.3071e-41
Bola1	cluster0	3.99869e-11	0.407	3.977	3.695	0.266	0.134	4.34263e-15
Cnpy2	cluster0	5.22436e-33	0.403	5.041	4.761	0.582	0.276	5.67372e-37
Ddhd1	cluster0	7.86464e-25	0.398	3.876	3.6	0.28	0.105	8.5411e-29
Sod1	cluster0	2.09727e-36	0.39	5.066	4.796	0.625	0.292	2.27766e-40
Ifi30	cluster0	3.20774e-54	0.381	5.133	4.87	0.617	0.243	3.48364e-58
Dock9	cluster0	4.41505e-27	0.377	3.715	3.454	0.259	0.089	4.79479e-31
Cxcl16	cluster0	8.40044e-17	0.377	4.089	3.828	0.275	0.122	9.12298e-21
Khk	cluster0	3.81573e-20	0.374	3.827	3.567	0.258	0.103	4.14393e-24
Cd200	cluster0	2.0925e-94	0.374	4.885	4.626	0.66	0.195	2.27248e-98
Plekhb2	cluster0	9.06868e-19	0.369	3.797	3.541	0.258	0.105	9.8487e-23
Mrpl28	cluster0	1.15056e-20	0.366	4.534	4.28	0.383	0.183	1.24952e-24
Tmem223	cluster0	1.64448e-22	0.363	4.357	4.106	0.345	0.152	1.78592e-26
Fcer2a	cluster1	4.45169e-125	4.391	5.575	2.531	0.306	0.021	4.83459e-129
Gm31243	cluster1	2.11819e-230	4.333	6.324	3.32	0.567	0.045	2.30038e-234
Ighd	cluster1	6.4115e-263	4.31	6.501	3.513	0.612	0.044	6.96296e-267
Fcmr	cluster1	1.65541e-226	3.825	6.679	4.028	0.601	0.054	1.79779e-230
Bank1	cluster1	1.43995e-172	3.755	6.142	3.54	0.488	0.047	1.56381e-176
H2-Ob	cluster1	4.70859e-154	3.629	6.259	3.744	0.548	0.079	5.11358e-158
H2-DMb2	cluster1	3.31297e-213	3.599	6.829	4.334	0.766	0.128	3.59793e-217
Cd79a	cluster1	0	3.509	8.01	5.577	0.972	0.104	0
Ebf1	cluster1	8.00109e-303	3.499	7.329	4.904	0.89	0.11	8.68928e-307
H2-Oa	cluster1	3.05692e-98	3.451	6.079	3.687	0.446	0.081	3.31986e-102
Iglc3	cluster1	4.00816e-210	3.316	6.898	4.6	0.667	0.081	4.35291e-214
Ralgps2	cluster1	3.00749e-73	3.249	5.886	3.634	0.402	0.089	3.26617e-77
Cd55	cluster1	5.52733e-33	3.097	5.453	3.307	0.314	0.105	6.00275e-37
Mef2c	cluster1	9.02388e-126	3.07	6.849	4.721	0.722	0.215	9.80004e-130
Igkc	cluster1	0	3.051	9.677	7.562	0.939	0.078	0
Gm8369	cluster1	3.2052e-73	3.022	5.917	3.822	0.377	0.074	3.48089e-77
Fcrla	cluster1	9.45131e-69	3.012	5.532	3.444	0.32	0.055	1.02642e-72
Mzb1	cluster1	3.02716e-114	2.956	5.977	3.928	0.421	0.057	3.28753e-118
Cd79b	cluster1	5.0469e-255	2.944	7.662	5.621	0.879	0.137	5.48099e-259
Ccr7	cluster1	2.70781e-134	2.922	6.669	4.643	0.598	0.11	2.94071e-138
Iglc2	cluster1	8.01909e-167	2.814	7.183	5.232	0.601	0.083	8.70883e-171
Cd69	cluster1	2.38211e-57	2.751	5.673	3.767	0.322	0.067	2.587e-61
Lamb3	cluster1	1.29516e-28	2.736	5.972	4.075	0.364	0.15	1.40656e-32
Siglecg	cluster1	7.16821e-75	2.722	5.904	4.018	0.372	0.069	7.78476e-79
Cd37	cluster1	2.70777e-134	2.718	6.95	5.066	0.741	0.198	2.94067e-138
Ms4a1	cluster1	3.1253e-212	2.681	6.872	5.014	0.664	0.073	3.39411e-216
Ighm	cluster1	1.61414e-228	2.649	7.899	6.063	0.945	0.208	1.75298e-232
Ly86	cluster1	1.91344e-36	2.519	5.831	4.085	0.372	0.128	2.07802e-40
Man1a	cluster1	4.48056e-13	2.48	5.129	3.41	0.262	0.123	4.86594e-17
Sell	cluster1	1.00259e-44	2.464	5.538	3.831	0.336	0.089	1.08883e-48
Pxk	cluster1	5.18422e-12	2.461	5.465	3.759	0.256	0.122	5.63012e-16
Ly6d	cluster1	1.05957e-200	2.299	7.489	5.896	0.791	0.128	1.1507e-204
Rhoh	cluster1	1.84306e-40	2.297	5.838	4.246	0.358	0.109	2.00159e-44
Cd74	cluster1	6.4425e-157	2.29	10.208	8.62	1	0.654	6.99664e-161
H2-Aa	cluster1	7.47555e-172	2.274	8.764	7.188	0.959	0.344	8.11853e-176
Tgif1	cluster1	2.20036e-16	2.244	5.423	3.867	0.292	0.13	2.38962e-20
H2-Eb1	cluster1	1.02762e-171	2.24	8.308	6.755	0.915	0.272	1.116e-175
Ltb	cluster1	1.27143e-103	2.164	6.656	5.156	0.656	0.168	1.38079e-107
Serpinb1a	cluster1	5.77645e-19	2.15	5.597	4.107	0.27	0.104	6.2733e-23
Pou2f2	cluster1	1.10345e-29	2.112	5.603	4.139	0.311	0.102	1.19836e-33
H2-Ab1	cluster1	1.22811e-171	2.1	8.655	7.2	0.961	0.328	1.33374e-175
Dusp2	cluster1	1.72476e-30	2.087	5.717	4.271	0.35	0.124	1.87311e-34
Stk17b	cluster1	3.57681e-50	2.064	6.332	4.901	0.603	0.278	3.88446e-54
Pold4	cluster1	7.67776e-10	1.998	6.168	4.784	0.386	0.262	8.33814e-14
Il2rg	cluster1	6.9521e-23	1.959	5.466	4.107	0.369	0.164	7.55007e-27
Vpreb3	cluster1	1.04065e-15	1.955	5.774	4.419	0.27	0.114	1.13015e-19
Apobec3	cluster1	1.40508e-29	1.954	5.952	4.598	0.488	0.249	1.52593e-33
Gm26740	cluster1	1.06721e-15	1.933	5.433	4.094	0.267	0.111	1.15901e-19
Ptprcap	cluster1	2.91389e-57	1.919	6.46	5.13	0.556	0.193	3.16452e-61
Shisa5	cluster1	5.3902e-77	1.849	7.37	6.088	0.879	0.563	5.85383e-81
Snx2	cluster1	1.06487e-07	1.843	5.712	4.435	0.358	0.244	1.15647e-11
H2-DMa	cluster1	2.66883e-48	1.84	6.722	5.447	0.65	0.326	2.89838e-52
Arhgap45	cluster1	1.10598e-23	1.802	5.798	4.549	0.446	0.228	1.20111e-27
Cnp	cluster1	9.80957e-05	1.783	5.542	4.306	0.267	0.171	1.06533e-08
Rcsd1	cluster1	1.18362e-12	1.782	5.29	4.055	0.275	0.127	1.28543e-16
Cd2	cluster1	1.56714e-26	1.734	5.877	4.675	0.375	0.151	1.70193e-30
Ets1	cluster1	5.2656e-24	1.732	5.755	4.554	0.435	0.209	5.71851e-28
Rel	cluster1	4.57373e-09	1.706	5.515	4.332	0.3	0.168	4.96713e-13
Tsc22d3	cluster1	1.53078e-22	1.696	6.508	5.333	0.59	0.415	1.66245e-26
Arhgdib	cluster1	1.61167e-60	1.621	7.031	5.907	0.791	0.426	1.75029e-64
Btg1	cluster1	6.2068e-72	1.588	7.4	6.3	0.92	0.671	6.74066e-76
Slfn2	cluster1	2.40974e-11	1.572	5.822	4.732	0.372	0.22	2.61701e-15
Fam107b	cluster1	2.00832e-08	1.569	5.141	4.053	0.284	0.156	2.18106e-12
Gimap6	cluster1	1.41239e-27	1.558	6.129	5.049	0.482	0.227	1.53387e-31
Ptp4a3	cluster1	6.80874e-14	1.543	5.671	4.602	0.353	0.184	7.39438e-18
Ifi203	cluster1	6.07672e-06	1.543	5.405	4.336	0.287	0.173	6.59939e-10
Unc93b1	cluster1	2.93593e-08	1.541	5.538	4.47	0.342	0.212	3.18846e-12
Mndal	cluster1	6.7725e-09	1.528	5.521	4.462	0.314	0.179	7.35501e-13
Crlf3	cluster1	0.000957371	1.521	5.48	4.425	0.289	0.196	1.03972e-07
Rps27	cluster1	4.68261e-155	1.508	9.121	8.075	1	0.98	5.08538e-159
Smim14	cluster1	2.56658e-11	1.483	6.339	5.311	0.559	0.485	2.78734e-15
Rps27rt	cluster1	5.13312e-52	1.428	6.241	5.251	0.846	0.736	5.57463e-56
Arhgef1	cluster1	0.00018938	1.427	5.423	4.434	0.364	0.274	2.05668e-08
Sp100	cluster1	0.000103778	1.42	5.366	4.382	0.303	0.199	1.12704e-08
Ptpn6	cluster1	0.0367279	1.41	5.448	4.47	0.267	0.188	3.9887e-06
Coro1a	cluster1	2.31264e-60	1.404	7.159	6.186	0.843	0.419	2.51156e-64
Serp1	cluster1	1.48365e-22	1.402	6.327	5.355	0.647	0.48	1.61126e-26
Gimap1	cluster1	7.54634e-18	1.36	5.666	4.723	0.391	0.19	8.19542e-22
H3f3a	cluster1	2.70416e-73	1.291	7.775	6.88	0.97	0.881	2.93675e-77
Limd2	cluster1	1.71126e-12	1.282	6.355	5.466	0.537	0.392	1.85845e-16
Slc38a2	cluster1	0.000112818	1.277	6.214	5.329	0.488	0.435	1.22522e-08
Ly6e	cluster1	1.20635e-67	1.258	8.012	7.14	0.967	0.753	1.31011e-71
Rps20	cluster1	1.9584e-95	1.247	8.392	7.528	1	0.925	2.12684e-99
Gm11808	cluster1	2.98298e-83	1.243	7.196	6.334	0.989	0.884	3.23956e-87
Rps24	cluster1	1.48564e-113	1.242	8.821	7.96	1	0.953	1.61342e-117
Kxd1;Uba52	cluster1	4.56123e-110	1.24	8.594	7.734	1	0.965	4.95355e-114
Uba52	cluster1	2.84989e-10	1.223	5.463	4.615	0.581	0.536	3.09502e-14
Rpl18a	cluster1	2.06749e-124	1.219	9.4	8.555	1	0.981	2.24532e-128
Fau	cluster1	2.51118e-116	1.202	9.105	8.272	1	0.974	2.72718e-120
Rpl12	cluster1	1.42906e-63	1.196	7.911	7.082	0.956	0.827	1.55198e-67
Gmfg	cluster1	5.20134e-15	1.191	6.477	5.652	0.545	0.373	5.64872e-19
Foxp1	cluster1	8.62401e-11	1.189	6.329	5.505	0.584	0.482	9.36577e-15
Cd52	cluster1	1.18144e-62	1.185	7.514	6.692	0.915	0.467	1.28305e-66
Vps37b	cluster1	4.58641e-05	1.17	5.635	4.824	0.289	0.178	4.9809e-09
Cd53	cluster1	1.86356e-12	1.162	6.026	5.22	0.485	0.313	2.02385e-16
Eef1g	cluster1	1.62672e-29	1.161	7.182	6.378	0.837	0.755	1.76664e-33
Rps15a	cluster1	5.68142e-101	1.151	8.663	7.865	1	0.953	6.17009e-105
Rps13	cluster1	3.13575e-85	1.137	8.499	7.712	0.994	0.937	3.40546e-89
Gm10260	cluster1	2.89562e-15	1.119	5.599	4.824	0.647	0.595	3.14467e-19
Ypel3	cluster1	0.00874719	1.105	6.372	5.606	0.515	0.506	9.49956e-07
Rps7	cluster1	1.77963e-89	1.081	8.726	7.977	1	0.95	1.9327e-93
Rps15	cluster1	3.79457e-81	1.081	8.491	7.742	0.997	0.962	4.12095e-85
Rpl4	cluster1	2.8448e-62	1.081	8.132	7.383	0.978	0.91	3.08949e-66
Rac2	cluster1	1.18216e-28	1.05	6.538	5.81	0.645	0.354	1.28384e-32
Rpl13a	cluster1	3.1733e-94	1.049	9.222	8.495	1	0.978	3.44624e-98
Rpl13	cluster1	2.63659e-104	1.037	9.387	8.668	1	0.982	2.86337e-108
Rpl8	cluster1	1.09241e-75	1.037	8.651	7.932	0.992	0.954	1.18637e-79
Gm11361	cluster1	1.81932e-16	1.025	5.559	4.849	0.672	0.615	1.9758e-20
Rps18	cluster1	5.57321e-86	1.024	8.927	8.217	1	0.958	6.05258e-90
Rpl17	cluster1	5.24306e-83	1.021	8.747	8.039	0.994	0.956	5.69402e-87
Rps5	cluster1	1.37066e-88	1.02	8.928	8.221	1	0.962	1.48855e-92
Rpl19	cluster1	1.01806e-82	1.02	8.64	7.933	0.997	0.954	1.10563e-86
Rps19	cluster1	2.98093e-100	1.015	9.205	8.501	1	0.975	3.23733e-104
Rpl27a	cluster1	2.26765e-76	0.985	8.365	7.682	0.989	0.954	2.4627e-80
Rpsa	cluster1	1.51014e-56	0.984	8.163	7.481	0.975	0.892	1.64003e-60
Eif3f	cluster1	1.05763e-13	0.982	7.068	6.387	0.76	0.748	1.1486e-17
Rpl10a	cluster1	1.91516e-51	0.965	8.072	7.403	0.975	0.916	2.07989e-55
Rpl21	cluster1	3.31219e-79	0.962	8.76	8.093	0.994	0.965	3.59708e-83
Rps25	cluster1	2.98791e-65	0.96	8.224	7.558	0.992	0.947	3.24491e-69
Gm2000	cluster1	6.37345e-37	0.96	6.502	5.837	0.901	0.849	6.92165e-41
Rpl27	cluster1	1.31503e-59	0.953	8.092	7.431	0.983	0.934	1.42814e-63
Rps16	cluster1	3.00304e-83	0.949	8.842	8.184	1	0.969	3.26134e-87
Rpl35	cluster1	1.33869e-73	0.915	8.504	7.87	1	0.967	1.45383e-77
Rps26	cluster1	9.87673e-49	0.912	7.697	7.065	0.97	0.91	1.07262e-52
Rpl9	cluster1	2.11116e-69	0.911	8.436	7.805	0.997	0.957	2.29275e-73
Rpl6	cluster1	2.96448e-67	0.904	8.432	7.805	1	0.963	3.21947e-71
Srgn	cluster1	9.55758e-12	0.896	6.494	5.873	0.595	0.416	1.03797e-15
Rps10	cluster1	1.04723e-50	0.895	7.997	7.376	0.983	0.913	1.1373e-54
Rpl14	cluster1	1.45493e-65	0.894	8.513	7.894	0.994	0.954	1.58007e-69
Rbm39	cluster1	1.29502e-08	0.884	7.021	6.408	0.747	0.795	1.40641e-12
Rpl18	cluster1	9.52458e-62	0.87	8.358	7.755	0.989	0.942	1.03438e-65
Rps3	cluster1	4.72088e-68	0.861	8.554	7.958	0.994	0.948	5.12694e-72
Rpl11	cluster1	1.29288e-58	0.857	8.467	7.873	0.994	0.961	1.40408e-62
Rpl32	cluster1	2.04521e-68	0.857	8.838	8.244	1	0.965	2.22112e-72
Ddx5	cluster1	8.76569e-28	0.854	7.254	6.662	0.92	0.902	9.51965e-32
Rps6	cluster1	6.09072e-66	0.844	8.611	8.026	0.994	0.962	6.6146e-70
Rps9	cluster1	2.55788e-65	0.841	8.78	8.197	1	0.959	2.77789e-69
Rps28	cluster1	5.4758e-68	0.831	8.298	7.723	1	0.948	5.94679e-72
Rpl34	cluster1	1.06823e-57	0.83	8.197	7.622	0.992	0.954	1.16012e-61
Rpl23	cluster1	4.2429e-57	0.826	8.569	7.996	1	0.968	4.60784e-61
Rps29	cluster1	2.36791e-75	0.825	8.616	8.044	1	0.984	2.57158e-79
Rps21	cluster1	1.32691e-27	0.825	7.278	6.707	0.937	0.905	1.44104e-31
Rpl26	cluster1	5.29003e-56	0.819	8.527	7.959	0.994	0.962	5.74503e-60
Rps23	cluster1	6.53598e-67	0.816	8.837	8.271	1	0.973	7.09816e-71
Rpl22	cluster1	1.27093e-14	0.801	7.223	6.667	0.843	0.858	1.38024e-18
Rpl38	cluster1	4.68449e-38	0.796	7.709	7.157	0.983	0.947	5.08742e-42
Rpl39	cluster1	1.86999e-42	0.795	7.763	7.212	0.994	0.934	2.03083e-46
Ptpn18	cluster1	0.0223067	0.791	5.934	5.386	0.452	0.376	2.42254e-06
Rpl36	cluster1	1.25873e-44	0.787	7.825	7.279	0.994	0.946	1.367e-48
Rps4x	cluster1	2.63854e-58	0.787	8.713	8.167	0.997	0.966	2.86549e-62
Rpl37a	cluster1	9.93978e-62	0.777	8.601	8.063	1	0.981	1.07947e-65
Rpl3	cluster1	9.39609e-44	0.777	8.173	7.635	0.989	0.927	1.02043e-47
Rps3a1	cluster1	2.48989e-57	0.774	8.535	7.999	0.994	0.949	2.70405e-61
Rps11	cluster1	2.66451e-48	0.773	8.671	8.135	1	0.961	2.89369e-52
Rplp2	cluster1	3.95081e-53	0.768	8.287	7.755	0.997	0.96	4.29062e-57
Rpl30	cluster1	7.27801e-31	0.768	7.6	7.068	0.937	0.896	7.90401e-35
Rpl36a	cluster1	7.47728e-26	0.76	7.474	6.947	0.931	0.9	8.12041e-30
Jund	cluster1	1.98835e-05	0.756	6.736	6.212	0.741	0.774	2.15938e-09
Rpl23a	cluster1	7.37113e-52	0.747	8.59	8.072	1	0.971	8.00514e-56
Rpl35a	cluster1	3.3117e-50	0.744	8.292	7.777	1	0.962	3.59655e-54
Rps2	cluster1	4.05924e-35	0.738	7.963	7.451	0.981	0.937	4.40838e-39
Rpl7	cluster1	4.22177e-34	0.704	8.092	7.604	0.981	0.937	4.5849e-38
Rpl37	cluster1	1.02459e-42	0.696	8.095	7.612	0.994	0.967	1.11272e-46
Rps14	cluster1	1.32579e-57	0.693	9.186	8.706	1	0.982	1.43983e-61
Lsp1	cluster1	3.29624e-05	0.659	6.147	5.69	0.504	0.37	3.57975e-09
Rpl5	cluster1	3.06234e-12	0.654	7.307	6.854	0.879	0.835	3.32574e-16
Rps8	cluster1	4.55348e-43	0.628	8.579	8.144	0.994	0.972	4.94513e-47
Rpl29	cluster1	4.45413e-12	0.605	7.531	7.112	0.882	0.899	4.83724e-16
Junb	cluster1	5.84144e-12	0.602	7.489	7.072	0.851	0.786	6.34388e-16
Rps17	cluster1	8.35246e-21	0.596	7.765	7.352	0.978	0.938	9.07087e-25
Rps12	cluster1	7.54412e-18	0.595	7.808	7.396	0.945	0.914	8.19301e-22
Rpl15	cluster1	7.03479e-25	0.578	8.007	7.607	0.981	0.945	7.63987e-29
Rack1	cluster1	1.2363e-05	0.571	7.203	6.807	0.807	0.813	1.34264e-09
Rplp0	cluster1	6.22944e-35	0.567	8.51	8.117	1	0.958	6.76524e-39
Rps27a	cluster1	2.07607e-29	0.554	8.593	8.209	0.992	0.963	2.25464e-33
Eef1a1	cluster1	1.06418e-26	0.527	8.462	8.097	1	0.972	1.15571e-30
Eef2	cluster1	4.94276e-06	0.504	6.933	6.583	0.832	0.859	5.3679e-10
Rpl31	cluster1	1.53401e-13	0.502	7.464	7.116	0.945	0.92	1.66595e-17
Rpl28	cluster1	6.25228e-08	0.47	7.524	7.198	0.928	0.923	6.79006e-12
Rpl24	cluster1	5.42819e-09	0.467	7.812	7.489	0.939	0.948	5.89508e-13
Irf8	cluster1	0.00213489	0.462	5.7	5.38	0.331	0.221	2.31852e-07
Ctss	cluster1	1.8974e-10	0.445	6.285	5.977	0.537	0.326	2.0606e-14
Sh3bgrl3	cluster1	0.000384565	0.434	7.199	6.898	0.796	0.755	4.17642e-08
Gm10076	cluster1	7.08116e-09	0.42	6.739	6.448	0.931	0.913	7.69023e-13
Tpt1	cluster1	8.55338e-14	0.413	8.081	7.794	0.978	0.96	9.28907e-18
Rpl41	cluster1	8.30715e-24	0.405	8.527	8.246	1	0.993	9.02166e-28
mt-Co2	cluster1	1.46e-10	0.393	8.215	7.942	0.975	0.977	1.58557e-14
mt-Co3	cluster1	5.14702e-24	0.371	8.98	8.723	0.997	0.991	5.58972e-28
Npr3	cluster2	2.08348e-101	5.427	5.608	1.846	0.286	0.022	2.26268e-105
Sox17	cluster2	1.13233e-146	5.283	5.588	1.926	0.349	0.021	1.22973e-150
Hey1	cluster2	2.83579e-89	5.026	5.437	1.954	0.286	0.027	3.07971e-93
Gpihbp1	cluster2	0	5.016	7.714	4.237	0.887	0.069	0
Plvap	cluster2	0	5.005	7.378	3.909	0.841	0.078	0
Sema3g	cluster2	6.94736e-95	4.849	5.241	1.88	0.262	0.02	7.54492e-99
Palmd	cluster2	5.08736e-59	4.84	5.366	2.011	0.256	0.036	5.52493e-63
Clec14a	cluster2	0	4.839	7.14	3.786	0.811	0.069	0
Acer2	cluster2	1.09563e-158	4.749	6.151	2.859	0.482	0.047	1.18986e-162
Gja4	cluster2	6.71159e-114	4.743	5.78	2.493	0.336	0.029	7.28886e-118
Glp1r	cluster2	1.05546e-147	4.662	5.847	2.615	0.392	0.029	1.14625e-151
Cyyr1	cluster2	1.13488e-233	4.655	6.334	3.107	0.615	0.049	1.23249e-237
Sema3c	cluster2	5.43917e-196	4.646	6.652	3.431	0.621	0.07	5.90701e-200
Kit	cluster2	4.20065e-77	4.615	5.175	1.976	0.269	0.029	4.56195e-81
Bmp6	cluster2	1.08119e-89	4.608	5.176	1.982	0.282	0.026	1.17419e-93
Clec1a	cluster2	3.33073e-228	4.599	6.904	3.716	0.631	0.056	3.61721e-232
Wfdc1	cluster2	2.51193e-80	4.496	5.545	2.428	0.306	0.037	2.72799e-84
Lyve1	cluster2	3.67304e-257	4.486	6.966	3.856	0.704	0.062	3.98896e-261
Tek	cluster2	2.61591e-150	4.469	5.91	2.812	0.465	0.046	2.84091e-154
Hpgd	cluster2	3.48955e-276	4.463	7.54	4.446	0.887	0.12	3.78969e-280
Pcdh17	cluster2	1.13714e-126	4.384	5.883	2.844	0.419	0.044	1.23495e-130
Fendrr	cluster2	7.96704e-67	4.37	5.495	2.466	0.269	0.034	8.6523e-71
Adgrl4	cluster2	3.63354e-151	4.365	6.121	3.096	0.482	0.049	3.94606e-155
Tspan7	cluster2	0	4.333	7.384	4.381	0.88	0.092	0
Cd93	cluster2	3.74292e-241	4.321	6.955	3.96	0.714	0.073	4.06485e-245
Tm4sf1	cluster2	1.21648e-239	4.319	7.5	4.507	0.827	0.12	1.32111e-243
Hilpda	cluster2	3.14407e-175	4.288	7.187	4.215	0.714	0.124	3.4145e-179
Tmem100	cluster2	0	4.27	7.69	4.731	0.924	0.097	0
Ramp2	cluster2	0	4.246	8.207	5.264	0.967	0.119	0
Rasip1	cluster2	3.36791e-176	4.231	6.265	3.333	0.585	0.068	3.65759e-180
Cldn5	cluster2	0	4.209	8.353	5.435	0.97	0.111	0
Egfl7	cluster2	5.38368e-284	4.161	7.813	4.929	0.927	0.131	5.84675e-288
Ptprb	cluster2	4.49216e-210	4.121	7.216	4.36	0.857	0.17	4.87855e-214
BC028528	cluster2	2.69422e-211	4.071	6.901	4.079	0.804	0.13	2.92596e-215
Plpp1	cluster2	2.3106e-152	4.046	7.2	4.396	0.678	0.127	2.50934e-156
Ldb2	cluster2	7.27324e-67	4.012	5.354	2.573	0.312	0.048	7.89883e-71
Myct1	cluster2	1.11124e-101	4.002	5.861	3.086	0.395	0.051	1.20682e-105
Ushbp1	cluster2	1.56967e-87	4.002	5.57	2.796	0.349	0.046	1.70468e-91
Nsg1	cluster2	9.30749e-81	3.998	5.463	2.692	0.322	0.041	1.0108e-84
Calcrl	cluster2	6.35294e-231	3.995	6.912	4.143	0.748	0.088	6.89937e-235
Foxf1	cluster2	2.19001e-203	3.937	6.198	3.469	0.671	0.079	2.37838e-207
Itga1	cluster2	1.56368e-202	3.936	6.635	3.906	0.674	0.081	1.69817e-206
Myzap	cluster2	1.98101e-123	3.911	5.824	3.113	0.468	0.06	2.1514e-127
Tie1	cluster2	4.04452e-97	3.894	5.429	2.73	0.372	0.047	4.39239e-101
Smad6	cluster2	4.84235e-85	3.888	5.497	2.802	0.382	0.059	5.25885e-89
Gata2	cluster2	1.99625e-95	3.887	5.575	2.881	0.359	0.044	2.16796e-99
Pltp	cluster2	5.61195e-184	3.874	7.111	4.426	0.824	0.174	6.09465e-188
Cxcl12	cluster2	1.51981e-73	3.867	6.244	3.564	0.405	0.079	1.65053e-77
Rasgef1a	cluster2	1.18681e-54	3.834	5.725	3.068	0.336	0.07	1.28889e-58
Ctla2a	cluster2	2.71209e-245	3.833	7.88	5.223	0.887	0.136	2.94536e-249
Hmcn1	cluster2	8.64692e-97	3.822	6.118	3.469	0.512	0.103	9.39066e-101
Cemip2	cluster2	4.48247e-111	3.782	6.023	3.401	0.465	0.067	4.86802e-115
Flt1	cluster2	5.1816e-128	3.754	6.47	3.868	0.538	0.082	5.62728e-132
Eng	cluster2	1.85137e-172	3.728	6.769	4.185	0.678	0.102	2.01061e-176
Thbd	cluster2	7.15158e-148	3.646	6.801	4.273	0.708	0.144	7.7667e-152
Slco2a1	cluster2	4.49286e-137	3.637	6.812	4.291	0.704	0.157	4.87931e-141
Stmn2	cluster2	6.04149e-113	3.577	6.343	3.864	0.435	0.055	6.56113e-117
Ace	cluster2	1.05746e-151	3.565	6.541	4.07	0.621	0.093	1.14842e-155
Esam	cluster2	5.95046e-128	3.54	6.686	4.233	0.678	0.155	6.46227e-132
Arap3	cluster2	9.90695e-83	3.515	5.37	2.933	0.365	0.054	1.07591e-86
Acvrl1	cluster2	1.57896e-183	3.511	6.942	4.509	0.791	0.145	1.71477e-187
Rnf144a	cluster2	1.16328e-45	3.508	5.581	3.15	0.319	0.074	1.26334e-49
Cav2	cluster2	4.95841e-122	3.493	5.806	3.385	0.611	0.124	5.38489e-126
Cdh5	cluster2	4.4012e-235	3.475	6.499	4.09	0.738	0.078	4.77975e-239
Podxl	cluster2	1.40603e-84	3.471	5.568	3.162	0.365	0.052	1.52697e-88
Epas1	cluster2	4.65422e-151	3.47	7.274	4.869	0.837	0.239	5.05454e-155
Bvht	cluster2	2.13843e-44	3.467	5.353	2.95	0.256	0.047	2.32236e-48
Efnb1	cluster2	2.85883e-41	3.455	5.327	2.933	0.312	0.077	3.10472e-45
Afap1l1	cluster2	7.73407e-81	3.42	5.904	3.533	0.462	0.095	8.39929e-85
Cav1	cluster2	4.80568e-156	3.407	6.798	4.436	0.731	0.142	5.21903e-160
Fmo1	cluster2	3.93675e-112	3.385	6.166	3.82	0.525	0.089	4.27536e-116
Iigp1	cluster2	9.17141e-103	3.381	6.82	4.477	0.505	0.089	9.96026e-107
Fas	cluster2	2.25122e-54	3.379	5.821	3.479	0.395	0.099	2.44485e-58
Ankrd33b	cluster2	4.86388e-41	3.371	5.53	3.193	0.269	0.057	5.28224e-45
Aqp1	cluster2	5.4698e-209	3.369	7.177	4.842	0.774	0.109	5.94027e-213
Ehd4	cluster2	1.31946e-172	3.367	7.528	5.194	0.87	0.218	1.43295e-176
Pitpnc1	cluster2	2.21707e-99	3.363	6.292	3.961	0.545	0.112	2.40776e-103
Lysmd2	cluster2	9.73826e-38	3.363	5.484	3.153	0.289	0.07	1.05759e-41
Itga6	cluster2	2.81709e-47	3.346	5.474	3.155	0.322	0.072	3.05939e-51
Hyal2	cluster2	4.50105e-43	3.337	5.544	3.231	0.299	0.067	4.8882e-47
Slc9a3r2	cluster2	4.28094e-97	3.331	6.925	4.616	0.688	0.217	4.64915e-101
Cavin2	cluster2	1.91861e-168	3.318	7.392	5.092	0.837	0.191	2.08363e-172
Ecscr	cluster2	4.95345e-171	3.314	6.675	4.378	0.621	0.078	5.3795e-175
Pcdh1	cluster2	4.74324e-55	3.282	5.311	3.036	0.282	0.047	5.15121e-59
Casc4	cluster2	1.37985e-34	3.281	5.792	3.518	0.326	0.095	1.49853e-38
Arhgap29	cluster2	1.08212e-24	3.28	5.466	3.192	0.276	0.088	1.17519e-28
Scn7a	cluster2	3.19751e-54	3.272	6.048	3.78	0.409	0.104	3.47253e-58
Ly6c1	cluster2	7.52919e-175	3.25	7.281	5.029	0.814	0.176	8.17679e-179
Ier3	cluster2	1.31999e-101	3.237	7.791	5.548	0.784	0.294	1.43352e-105
Plk2	cluster2	2.40898e-46	3.233	6.096	3.855	0.419	0.126	2.61618e-50
Adgrf5	cluster2	3.70051e-95	3.231	6.676	4.437	0.668	0.204	4.0188e-99
S100a16	cluster2	4.55511e-95	3.226	6.815	4.579	0.688	0.223	4.94691e-99
Emcn	cluster2	2.54715e-53	3.214	5.557	3.329	0.292	0.052	2.76624e-57
Elk3	cluster2	1.58304e-27	3.202	5.267	3.047	0.286	0.088	1.7192e-31
Galnt18	cluster2	5.17185e-40	3.198	5.589	3.372	0.316	0.08	5.61669e-44
Tcn2	cluster2	1.63396e-52	3.191	6.223	4.011	0.505	0.177	1.7745e-56
Bmpr2	cluster2	1.86269e-75	3.187	6.11	3.902	0.525	0.139	2.0229e-79
Gm12216	cluster2	1.22755e-16	3.185	6.057	3.85	0.299	0.13	1.33314e-20
4931406P16Rik	cluster2	4.61833e-37	3.18	5.684	3.48	0.365	0.114	5.01556e-41
Clec2d	cluster2	4.79686e-50	3.157	5.897	3.709	0.425	0.124	5.20945e-54
Jup	cluster2	5.69797e-46	3.129	5.889	3.72	0.465	0.166	6.18806e-50
Ly6a	cluster2	2.37138e-185	3.127	8.323	6.155	0.963	0.277	2.57535e-189
Sash1	cluster2	1.17465e-20	3.125	5.403	3.237	0.266	0.093	1.27569e-24
Pecam1	cluster2	4.24792e-142	3.114	6.468	4.309	0.678	0.124	4.61329e-146
Klf7	cluster2	1.36979e-81	3.113	6.582	4.425	0.601	0.176	1.48761e-85
Id1	cluster2	1.32024e-81	3.104	6.685	4.534	0.565	0.151	1.4338e-85
Klhl5	cluster2	1.00889e-31	3.063	5.508	3.385	0.322	0.098	1.09566e-35
Slfn5	cluster2	1.50847e-69	3.061	5.833	3.711	0.452	0.102	1.63822e-73
Impdh1	cluster2	9.55844e-39	3.054	5.277	3.16	0.296	0.07	1.03806e-42
Icam2	cluster2	8.28984e-161	3.045	7.024	4.914	0.721	0.127	9.00287e-165
Tjp1	cluster2	7.82022e-22	3.036	5.275	3.171	0.282	0.1	8.49286e-26
Ppp1r16b	cluster2	4.21298e-46	3.034	5.632	3.529	0.362	0.092	4.57535e-50
Rtl8a	cluster2	4.75255e-50	3.01	6.186	4.1	0.508	0.187	5.16133e-54
Lxn	cluster2	1.12478e-20	2.99	5.626	3.554	0.299	0.115	1.22153e-24
Notch1	cluster2	3.81383e-22	2.983	5.325	3.257	0.276	0.093	4.14187e-26
Nostrin	cluster2	4.24902e-45	2.971	5.781	3.721	0.329	0.077	4.61449e-49
Scarb1	cluster2	2.18801e-22	2.965	5.184	3.129	0.266	0.087	2.3762e-26
Cyth3	cluster2	1.24395e-39	2.963	5.704	3.65	0.375	0.114	1.35094e-43
Tinagl1	cluster2	1.0357e-25	2.959	5.723	3.671	0.332	0.122	1.12478e-29
Ddah2	cluster2	2.08353e-35	2.958	5.961	3.911	0.422	0.157	2.26273e-39
Nckap5	cluster2	4.60627e-19	2.949	5.347	3.302	0.296	0.116	5.00247e-23
Ece1	cluster2	6.80894e-43	2.936	5.877	3.842	0.425	0.138	7.3946e-47
Cd36	cluster2	1.02394e-114	2.907	7.053	5.038	0.857	0.351	1.11202e-118
Cd200	cluster2	4.05245e-46	2.85	6.247	4.272	0.558	0.248	4.40101e-50
S1pr1	cluster2	1.73463e-71	2.825	5.988	4.03	0.498	0.122	1.88383e-75
Rtl8b	cluster2	2.01646e-40	2.81	5.578	3.631	0.435	0.151	2.1899e-44
Mfap2	cluster2	1.38541e-63	2.806	6.144	4.199	0.465	0.118	1.50457e-67
Rtp4	cluster2	7.0532e-17	2.785	5.561	3.63	0.252	0.092	7.65986e-21
Luzp1	cluster2	7.13913e-31	2.756	5.955	4.044	0.389	0.144	7.75318e-35
Sbno2	cluster2	1.37664e-26	2.716	5.932	4.049	0.355	0.134	1.49504e-30
Tspan13	cluster2	8.12466e-122	2.709	7.028	5.15	0.811	0.24	8.82348e-126
Cyp4b1	cluster2	4.59391e-106	2.682	6.548	4.689	0.558	0.106	4.98904e-110
Casz1	cluster2	4.28492e-22	2.674	5.176	3.323	0.299	0.108	4.65347e-26
Cracr2b	cluster2	4.56934e-18	2.671	5.407	3.556	0.322	0.14	4.96236e-22
Socs3	cluster2	2.36639e-35	2.671	6.323	4.472	0.478	0.202	2.56993e-39
Adgre5	cluster2	5.67046e-53	2.658	6.212	4.369	0.535	0.184	6.15819e-57
Dlc1	cluster2	5.93781e-37	2.649	6.021	4.185	0.432	0.155	6.44853e-41
Arhgap31	cluster2	8.48193e-46	2.62	6.307	4.49	0.581	0.261	9.21148e-50
Prkch	cluster2	2.82714e-25	2.609	5.186	3.378	0.269	0.08	3.0703e-29
Slc43a3	cluster2	2.98779e-62	2.599	6.413	4.612	0.545	0.166	3.24477e-66
Gpr146	cluster2	5.47435e-09	2.594	5.348	3.55	0.256	0.127	5.94521e-13
Zbtb16	cluster2	7.68796e-16	2.59	5.358	3.562	0.276	0.112	8.34922e-20
Kank3	cluster2	1.22968e-43	2.589	5.795	4	0.445	0.146	1.33545e-47
Ccdc85b	cluster2	3.51592e-42	2.577	6.595	4.809	0.591	0.287	3.81833e-46
Gcc2	cluster2	1.86488e-14	2.575	5.476	3.691	0.309	0.142	2.02528e-18
H2-Q4	cluster2	1.02782e-36	2.558	5.789	4.016	0.482	0.197	1.11623e-40
Dusp3	cluster2	1.00235e-23	2.557	5.877	4.104	0.419	0.191	1.08856e-27
Tspan9	cluster2	3.01845e-15	2.54	5.145	3.384	0.262	0.104	3.27808e-19
St3gal6	cluster2	4.67879e-13	2.538	5.523	3.764	0.292	0.136	5.08122e-17
Pakap	cluster2	3.74389e-39	2.522	5.973	4.225	0.435	0.149	4.06591e-43
Smagp	cluster2	4.78578e-28	2.517	5.895	4.15	0.422	0.176	5.19742e-32
Adrb2	cluster2	4.7984e-36	2.495	5.624	3.895	0.439	0.163	5.21112e-40
Pxdc1	cluster2	6.35263e-42	2.489	5.875	4.15	0.389	0.112	6.89904e-46
Cebpd	cluster2	5.56361e-55	2.489	7.008	5.283	0.671	0.308	6.04215e-59
Rapgef5	cluster2	4.57382e-13	2.484	5.203	3.481	0.269	0.116	4.96722e-17
Afdn	cluster2	4.42043e-06	2.453	5.339	3.638	0.266	0.152	4.80065e-10
Snrk	cluster2	3.061e-24	2.421	5.631	3.953	0.389	0.163	3.32428e-28
Nkd1	cluster2	2.06967e-16	2.41	5.74	4.069	0.355	0.173	2.24768e-20
Irf1	cluster2	1.32933e-16	2.376	5.632	3.985	0.339	0.155	1.44367e-20
Tspan8	cluster2	1.05737e-16	2.334	5.596	3.978	0.296	0.121	1.14831e-20
Wwc2	cluster2	2.05715e-10	2.326	5.425	3.813	0.306	0.163	2.23409e-14
Xdh	cluster2	8.14175e-18	2.324	5.706	4.095	0.405	0.207	8.84204e-22
Cadm1	cluster2	1.84951e-09	2.321	5.724	4.115	0.352	0.212	2.00859e-13
Tcf4	cluster2	1.80914e-43	2.317	6.292	4.685	0.565	0.237	1.96475e-47
Tmem204	cluster2	3.61163e-31	2.316	5.753	4.147	0.382	0.132	3.92228e-35
Clic5	cluster2	5.60707e-20	2.297	5.095	3.503	0.269	0.093	6.08934e-24
Fermt2	cluster2	1.24237e-50	2.288	6.512	4.927	0.585	0.231	1.34923e-54
Cavin1	cluster2	2.02966e-23	2.279	5.513	3.933	0.409	0.18	2.20423e-27
Adamts1	cluster2	4.10619e-21	2.269	5.66	4.087	0.352	0.144	4.45937e-25
Ehd1	cluster2	4.03666e-17	2.247	5.703	4.145	0.385	0.19	4.38386e-21
Col4a1	cluster2	3.36266e-12	2.228	5.31	3.765	0.329	0.171	3.65189e-16
Crip2	cluster2	2.67946e-78	2.22	7.361	5.822	0.821	0.392	2.90992e-82
Ccser2	cluster2	1.16945e-07	2.212	5.662	4.129	0.309	0.182	1.27004e-11
H2-Q6	cluster2	2.32845e-17	2.2	5.468	3.943	0.322	0.134	2.52872e-21
Klf2	cluster2	2.0179e-92	2.199	8.04	6.516	0.927	0.514	2.19146e-96
Fkbp1a	cluster2	3.19765e-70	2.175	7.238	5.731	0.857	0.514	3.47268e-74
Arl4a	cluster2	6.72966e-06	2.167	5.511	4.009	0.262	0.15	7.30849e-10
Klf4	cluster2	3.23147e-52	2.165	6.915	5.415	0.688	0.319	3.50942e-56
H2-Q7	cluster2	2.94194e-47	2.162	6.558	5.059	0.618	0.261	3.19498e-51
Grap	cluster2	3.07531e-25	2.151	5.675	4.184	0.382	0.149	3.33983e-29
Slc3a2	cluster2	2.75131e-29	2.146	6.69	5.202	0.621	0.395	2.98796e-33
Ets2	cluster2	1.676e-09	2.144	5.372	3.886	0.289	0.15	1.82016e-13
Gng11	cluster2	8.62042e-64	2.1	6.458	5.002	0.571	0.173	9.36188e-68
Ifitm3	cluster2	2.55991e-114	2.099	8.333	6.879	0.957	0.403	2.78009e-118
Bst2	cluster2	1.21927e-53	2.094	6.782	5.33	0.668	0.315	1.32415e-57
1110038F14Rik	cluster2	2.90817e-08	2.093	5.396	3.945	0.302	0.17	3.15831e-12
Elovl5	cluster2	1.58465e-05	2.087	5.277	3.831	0.292	0.181	1.72095e-09
Dram2	cluster2	0.000837	2.084	5.202	3.758	0.279	0.184	9.08992e-08
Lmo2	cluster2	3.1709e-18	2.077	5.51	4.07	0.332	0.139	3.44363e-22
Oaz2	cluster2	4.12802e-18	2.032	6.341	4.932	0.542	0.357	4.48308e-22
Kdr	cluster2	3.4016e-33	2.02	5.5	4.1	0.296	0.076	3.69418e-37
Rhoc	cluster2	1.69685e-11	2.016	5.892	4.495	0.385	0.225	1.8428e-15
Prex2	cluster2	4.35438e-16	2.016	5.619	4.221	0.312	0.131	4.72891e-20
Heg1	cluster2	2.21135e-11	2.013	5.497	4.102	0.296	0.143	2.40155e-15
Ctnna1	cluster2	1.3061e-14	2.006	5.946	4.555	0.468	0.295	1.41844e-18
Sptbn1	cluster2	2.35646e-47	1.994	6.716	5.334	0.708	0.374	2.55914e-51
Smarca2	cluster2	1.5146e-08	1.99	5.388	4.009	0.339	0.2	1.64487e-12
Carhsp1	cluster2	3.87312e-09	1.988	5.188	3.809	0.276	0.138	4.20626e-13
Col4a2	cluster2	0.000246887	1.979	5.363	3.991	0.266	0.161	2.68123e-08
Hoxa5	cluster2	6.49614e-16	1.967	5.454	4.09	0.279	0.109	7.05489e-20
Arl2bp	cluster2	3.55216e-11	1.944	5.708	4.361	0.359	0.202	3.85769e-15
Id3	cluster2	4.395e-68	1.943	7.24	5.893	0.754	0.3	4.77302e-72
Ifitm2	cluster2	1.45746e-77	1.938	7.449	6.106	0.87	0.437	1.58282e-81
Cnn3	cluster2	6.511e-20	1.934	5.553	4.212	0.369	0.158	7.07103e-24
Cbfa2t3	cluster2	7.66847e-08	1.934	5.409	4.069	0.282	0.149	8.32805e-12
Clic4	cluster2	2.41097e-23	1.925	6.263	4.928	0.548	0.319	2.61834e-27
Jun	cluster2	3.83587e-72	1.919	7.498	6.168	0.87	0.465	4.1658e-76
Ppp1r2	cluster2	1.01539e-16	1.912	6.046	4.721	0.502	0.312	1.10273e-20
Nras	cluster2	0.000464905	1.91	5.291	3.967	0.289	0.186	5.04893e-08
Itm2b	cluster2	5.50851e-109	1.903	8.593	7.274	0.987	0.888	5.98231e-113
Lgals9	cluster2	0.0222875	1.903	5.261	3.942	0.256	0.17	2.42045e-06
Tubb2a	cluster2	1.48065e-05	1.889	5.518	4.209	0.279	0.166	1.608e-09
Nrp1	cluster2	3.40898e-10	1.868	5.902	4.607	0.405	0.259	3.7022e-14
Mapk3	cluster2	3.29557e-13	1.839	6.041	4.766	0.488	0.33	3.57903e-17
Sypl	cluster2	7.64804e-06	1.823	5.765	4.501	0.419	0.321	8.30587e-10
Gimap4	cluster2	7.69672e-16	1.804	5.659	4.408	0.322	0.137	8.35874e-20
Leprot	cluster2	0.0306882	1.792	5.559	4.317	0.289	0.208	3.33278e-06
Tax1bp1	cluster2	2.45656e-12	1.786	6.504	5.266	0.538	0.416	2.66785e-16
Tmcc3	cluster2	4.5035e-08	1.782	5.316	4.081	0.306	0.166	4.89086e-12
Aldh2	cluster2	4.2742e-28	1.767	6.758	5.533	0.688	0.482	4.64183e-32
Hpcal1	cluster2	0.000815556	1.759	5.585	4.366	0.339	0.247	8.85704e-08
Klf9	cluster2	7.06779e-28	1.758	6.649	5.43	0.628	0.379	7.67571e-32
Bnip2	cluster2	0.000128688	1.758	5.547	4.329	0.342	0.235	1.39757e-08
Mxd4	cluster2	1.74767e-07	1.746	6.101	4.891	0.449	0.337	1.898e-11
Nfib	cluster2	6.6356e-23	1.711	5.995	4.809	0.508	0.26	7.20634e-27
Pde4b	cluster2	3.27316e-07	1.702	5.464	4.284	0.302	0.172	3.55469e-11
Dnajc8	cluster2	5.51563e-09	1.672	6.34	5.181	0.515	0.404	5.99004e-13
Csrp2	cluster2	2.11297e-08	1.667	5.437	4.282	0.262	0.128	2.29472e-12
Cd151	cluster2	4.03733e-05	1.662	5.359	4.207	0.326	0.208	4.38459e-09
Stmn1	cluster2	6.588e-18	1.655	6.32	5.173	0.512	0.313	7.15465e-22
Tpst2	cluster2	1.12402e-06	1.646	5.188	4.047	0.306	0.175	1.2207e-10
Rassf1	cluster2	0.0480813	1.635	5.245	4.111	0.262	0.177	5.22169e-06
Anxa3	cluster2	2.71272e-16	1.635	5.967	4.834	0.472	0.271	2.94605e-20
Rhob	cluster2	0.0210549	1.631	5.562	4.432	0.342	0.254	2.28658e-06
Qk	cluster2	7.74546e-11	1.628	5.636	4.508	0.439	0.279	8.41166e-15
Smad7	cluster2	7.30277e-06	1.604	5.26	4.148	0.302	0.178	7.9309e-10
Hes1	cluster2	0.000104804	1.588	5.58	4.48	0.359	0.25	1.13818e-08
Rbpms	cluster2	7.78333e-09	1.582	6.012	4.915	0.432	0.283	8.45279e-13
Atp2b1	cluster2	6.69945e-05	1.575	6.29	5.198	0.498	0.42	7.27569e-09
Sertad1	cluster2	0.00438892	1.563	5.797	4.713	0.349	0.261	4.76642e-07
Sec62	cluster2	1.82495e-19	1.554	6.703	5.626	0.688	0.554	1.98192e-23
Atp1a1	cluster2	0.00167574	1.553	5.863	4.786	0.445	0.37	1.81987e-07
Dpysl2	cluster2	2.35595e-06	1.552	5.736	4.66	0.405	0.275	2.55859e-10
Rsu1	cluster2	1.31697e-05	1.552	5.599	4.524	0.385	0.272	1.43024e-09
H2-K1	cluster2	1.11697e-56	1.544	7.758	6.688	0.924	0.798	1.21304e-60
Rab11a	cluster2	2.45786e-08	1.527	5.949	4.891	0.472	0.348	2.66927e-12
H2-D1	cluster2	1.97595e-77	1.524	8.241	7.185	0.977	0.905	2.14591e-81
Arid5b	cluster2	0.0432479	1.523	5.595	4.539	0.336	0.258	4.69677e-06
Ybx1	cluster2	4.16326e-42	1.516	7.659	6.608	0.884	0.782	4.52135e-46
Foxp1	cluster2	1.50639e-18	1.514	6.532	5.483	0.635	0.479	1.63596e-22
H2-T22	cluster2	3.1838e-06	1.484	5.395	4.366	0.355	0.226	3.45764e-10
Ly6e	cluster2	1.59369e-64	1.484	8.161	7.132	0.963	0.757	1.73076e-68
Cdkn1a	cluster2	2.40915e-05	1.468	6.228	5.21	0.402	0.276	2.61636e-09
Vgll4	cluster2	0.000141137	1.463	5.769	4.755	0.352	0.245	1.53276e-08
Itgb1	cluster2	0.000254265	1.455	5.655	4.647	0.419	0.322	2.76134e-08
Laptm4a	cluster2	3.52299e-31	1.449	6.872	5.867	0.754	0.561	3.82601e-35
Rap1a	cluster2	1.33826e-09	1.443	6.24	5.24	0.578	0.465	1.45336e-13
Wasf2	cluster2	0.000108575	1.421	5.942	4.957	0.415	0.315	1.17914e-08
Psmb10	cluster2	0.00463202	1.401	5.824	4.853	0.375	0.281	5.03043e-07
B2m	cluster2	7.53894e-83	1.38	8.503	7.547	0.997	0.924	8.18738e-87
Aplp2	cluster2	8.04464e-09	1.363	6.381	5.436	0.591	0.491	8.73658e-13
Gltp	cluster2	0.01303	1.326	5.725	4.806	0.395	0.312	1.41508e-06
Cd9	cluster2	5.05412e-36	1.288	6.891	5.999	0.774	0.484	5.48883e-40
Klf3	cluster2	4.51393e-05	1.287	5.77	4.878	0.422	0.307	4.90219e-09
Rbms1	cluster2	0.00246596	1.274	5.869	4.986	0.465	0.396	2.67807e-07
Mbnl2	cluster2	0.00447811	1.269	5.573	4.694	0.405	0.321	4.86328e-07
Csnk1a1	cluster2	0.0045659	1.269	6.027	5.147	0.492	0.448	4.95863e-07
Son	cluster2	1.20534e-15	1.239	6.799	5.94	0.748	0.693	1.30901e-19
Igfbp4	cluster2	3.29173e-25	1.222	5.615	4.768	0.405	0.151	3.57486e-29
Zbtb20	cluster2	0.000299158	1.21	6.257	5.418	0.502	0.407	3.2489e-08
Lpl	cluster2	1.68228e-11	1.167	5.858	5.049	0.369	0.188	1.82698e-15
Pam	cluster2	0.00403522	1.162	5.1	4.295	0.269	0.168	4.38229e-07
Gimap6	cluster2	4.10815e-13	1.157	5.929	5.127	0.435	0.235	4.4615e-17
Selenop	cluster2	4.30613e-22	1.135	6.841	6.054	0.738	0.544	4.67651e-26
Fus	cluster2	3.44665e-08	1.132	6.494	5.709	0.645	0.584	3.74311e-12
Tpm4	cluster2	0.00346027	1.113	6.509	5.738	0.585	0.555	3.7579e-07
Gnai2	cluster2	4.32412e-14	1.093	6.866	6.108	0.731	0.639	4.69604e-18
Dynll1	cluster2	4.02917e-20	1.092	7.335	6.578	0.817	0.751	4.37573e-24
Myl12a	cluster2	1.98863e-18	1.079	7.012	6.265	0.791	0.718	2.15968e-22
Gstm1	cluster2	2.74835e-15	1.075	6.517	5.772	0.595	0.376	2.98474e-19
Tmem59	cluster2	0.0125371	1.026	6.243	5.532	0.578	0.559	1.36155e-06
Pmp22	cluster2	7.24358e-08	1.022	5.873	5.165	0.375	0.217	7.86661e-12
Msn	cluster2	0.000987581	1.002	6.325	5.63	0.551	0.499	1.07252e-07
Ier2	cluster2	3.43143e-06	1	6.977	6.284	0.674	0.601	3.72657e-10
App	cluster2	0.0181126	0.993	5.937	5.249	0.525	0.459	1.96705e-06
Cd24a	cluster2	4.033e-06	0.991	5.784	5.097	0.382	0.241	4.37988e-10
Rac1	cluster2	0.0234982	0.934	6.304	5.657	0.575	0.542	2.55193e-06
Nfkbia	cluster2	7.0661e-09	0.907	7.002	6.374	0.691	0.568	7.67387e-13
Lamp1	cluster2	4.24019e-07	0.906	6.508	5.88	0.701	0.612	4.60489e-11
Malat1	cluster2	2.40361e-61	0.894	11.245	10.626	0.95	0.991	2.61034e-65
Srgn	cluster2	1.05759e-11	0.856	6.484	5.89	0.631	0.416	1.14856e-15
Ubc	cluster2	3.36889e-10	0.834	7.207	6.629	0.801	0.807	3.65866e-14
Vim	cluster2	2.0021e-11	0.788	6.792	6.246	0.724	0.508	2.1743e-15
Tmbim6	cluster2	0.0283204	0.682	6.426	5.953	0.678	0.676	3.07563e-06
Gngt2	cluster2	0.000753378	0.665	5.947	5.486	0.392	0.266	8.18178e-08
Rbm39	cluster2	4.90053e-06	0.652	6.894	6.442	0.787	0.79	5.32204e-10
Gm8797	cluster2	0.00739641	0.617	5.953	5.525	0.741	0.788	8.03259e-07
Ly6c2	cluster2	3.70276e-48	0.615	5.956	5.53	0.625	0.234	4.02124e-52
Car4	cluster2	3.18984e-12	0.588	5.362	4.955	0.269	0.107	3.46421e-16
Ubb	cluster2	2.45452e-22	0.544	8.311	7.934	0.997	0.986	2.66564e-26
Myl6	cluster2	5.84462e-07	0.54	7.596	7.222	0.85	0.889	6.34733e-11
Ptma	cluster2	7.78194e-08	0.457	7.643	7.327	0.917	0.958	8.45129e-12
Calm1	cluster2	0.00438283	0.455	7.558	7.243	0.874	0.886	4.7598e-07
Actg1	cluster2	3.35949e-07	0.43	7.773	7.474	0.924	0.912	3.64844e-11
H3f3b	cluster2	2.31761e-05	0.379	7.81	7.547	0.924	0.967	2.51696e-09
Fabp1	cluster3	0	6.561	7.593	3.045	0.827	0.024	0
Cidec	cluster3	3.52128e-245	6.061	5.266	1.064	0.408	0.009	3.82416e-249
Ear1	cluster3	0	5.98	6.857	2.712	0.849	0.026	0
Olr1	cluster3	4.40505e-254	5.978	5.152	1.008	0.43	0.01	4.78394e-258
Krt79	cluster3	0	5.949	6.049	1.925	0.588	0.017	0
Atp6v0d2	cluster3	0	5.915	6.249	2.149	0.704	0.02	0
Marco	cluster3	0	5.797	6.375	2.357	0.577	0.019	0
Cpne5	cluster3	5.48977e-155	5.612	5.072	1.182	0.296	0.009	5.96196e-159
F7	cluster3	3.84015e-150	5.566	5.049	1.191	0.317	0.013	4.17045e-154
Chil3	cluster3	0	5.431	8.706	4.941	0.968	0.036	0
Gpnmb	cluster3	3.1147e-135	5.407	4.796	1.048	0.264	0.009	3.3826e-139
Dmxl2	cluster3	1.06556e-190	5.384	5.544	1.812	0.419	0.021	1.15721e-194
Clec4n	cluster3	3.94337e-267	5.361	5.772	2.056	0.535	0.022	4.28255e-271
Abcg1	cluster3	0	5.292	6.98	3.312	0.894	0.064	0
Plet1	cluster3	0	5.29	6.762	3.095	0.859	0.061	0
Fpr2	cluster3	1.433e-200	5.254	5.276	1.634	0.377	0.012	1.55626e-204
Il18	cluster3	1.78118e-290	5.211	6.306	2.694	0.683	0.044	1.93439e-294
Gal	cluster3	1.15828e-155	5.178	5.128	1.539	0.275	0.007	1.25791e-159
Ltc4s	cluster3	0	5.075	6.636	3.118	0.792	0.042	0
Siglecf	cluster3	2.63216e-140	5.024	4.72	1.237	0.261	0.007	2.85855e-144
Il1rn	cluster3	3.75291e-199	5.009	5.143	1.671	0.391	0.014	4.0757e-203
Wfdc21	cluster3	0	4.999	6.532	3.067	0.715	0.038	0
Ear2	cluster3	0	4.913	7.783	4.378	0.958	0.094	0
Mrc1	cluster3	0	4.873	6.129	2.751	0.732	0.037	0
Slc7a2	cluster3	8.49239e-192	4.858	5.33	1.962	0.496	0.036	9.22284e-196
Klhdc4	cluster3	8.46722e-204	4.748	5.999	2.708	0.595	0.055	9.1955e-208
Ccl6	cluster3	1.02172e-294	4.741	8.476	5.19	0.993	0.159	1.1096e-298
Alox5	cluster3	4.43113e-110	4.729	4.737	1.459	0.257	0.013	4.81226e-114
Fcor	cluster3	2.34434e-109	4.654	4.448	1.222	0.275	0.017	2.54598e-113
Lpl	cluster3	1.52284e-299	4.605	7.321	4.129	0.972	0.14	1.65382e-303
Sirpa	cluster3	1.94363e-284	4.591	6.567	3.384	0.824	0.084	2.11081e-288
Hebp1	cluster3	2.46222e-261	4.575	6.304	3.132	0.768	0.078	2.674e-265
Tcf7l2	cluster3	5.06854e-260	4.535	6.238	3.094	0.803	0.09	5.5045e-264
Pparg	cluster3	9.44403e-84	4.434	4.582	1.508	0.261	0.022	1.02563e-87
Prkar2b	cluster3	2.06395e-134	4.432	5.028	1.955	0.37	0.027	2.24147e-138
Ms4a8a	cluster3	4.32005e-124	4.409	4.882	1.825	0.299	0.017	4.69163e-128
Ly75	cluster3	1.06053e-131	4.346	4.836	1.823	0.338	0.022	1.15175e-135
Cd300lf	cluster3	5.01654e-122	4.337	4.506	1.5	0.31	0.019	5.44802e-126
Shtn1	cluster3	3.05304e-124	4.327	5.369	2.37	0.475	0.06	3.31564e-128
Axl	cluster3	1.13969e-212	4.204	6.046	3.132	0.669	0.07	1.23772e-216
Acaa1b	cluster3	8.06447e-90	4.15	5.584	2.707	0.553	0.135	8.75811e-94
F10	cluster3	1.69143e-94	4.136	4.895	2.028	0.278	0.022	1.83691e-98
Gda	cluster3	1.64121e-204	4.134	5.822	2.957	0.606	0.055	1.78237e-208
Itgax	cluster3	3.80155e-170	4.111	5.179	2.329	0.475	0.037	4.12853e-174
Cd200r4	cluster3	3.27043e-123	4.054	4.521	1.712	0.275	0.013	3.55172e-127
Tlr2	cluster3	1.34655e-176	4.043	5.531	2.729	0.518	0.044	1.46237e-180
Tnfaip2	cluster3	4.83466e-220	4.022	5.979	3.191	0.69	0.072	5.2505e-224
Mpeg1	cluster3	1.97279e-249	3.98	6.503	3.744	0.817	0.097	2.14247e-253
Mcemp1	cluster3	2.55074e-233	3.977	6.048	3.291	0.644	0.052	2.77013e-237
AI504432	cluster3	6.77876e-127	3.946	4.775	2.04	0.349	0.025	7.36181e-131
Cd33	cluster3	8.42425e-73	3.93	4.604	1.88	0.257	0.026	9.14884e-77
Cd44	cluster3	4.17708e-221	3.927	7.215	4.493	0.972	0.23	4.53636e-225
Sh2d1b1	cluster3	6.65409e-169	3.917	5.263	2.548	0.454	0.032	7.22642e-173
Csf2rb	cluster3	3.51766e-149	3.878	5.47	2.782	0.496	0.051	3.82023e-153
Nceh1	cluster3	2.15219e-123	3.843	5.958	3.294	0.595	0.109	2.33731e-127
Ptpn12	cluster3	7.12716e-179	3.83	6.052	3.397	0.746	0.123	7.74019e-183
Osm	cluster3	3.77073e-86	3.787	4.986	2.361	0.268	0.022	4.09506e-90
Fabp4	cluster3	3.30355e-154	3.776	6.175	3.558	0.454	0.038	3.5877e-158
Abcd2	cluster3	1.44953e-73	3.776	4.885	2.268	0.278	0.031	1.57421e-77
Ctsd	cluster3	1.37458e-178	3.726	7.993	5.41	0.996	0.432	1.49281e-182
Cib2	cluster3	1.27856e-78	3.704	5.402	2.834	0.401	0.069	1.38853e-82
Snx10	cluster3	8.15093e-129	3.673	5.737	3.191	0.563	0.087	8.85201e-133
Gmpr	cluster3	4.31354e-73	3.672	4.706	2.161	0.303	0.038	4.68456e-77
Ncoa4	cluster3	4.14699e-132	3.662	5.67	3.132	0.585	0.093	4.50369e-136
Mertk	cluster3	2.29624e-93	3.631	4.649	2.133	0.327	0.034	2.49374e-97
Pla2g15	cluster3	7.89013e-77	3.611	5.027	2.524	0.32	0.041	8.56878e-81
Perp	cluster3	1.1041e-57	3.605	4.665	2.166	0.292	0.046	1.19906e-61
Pygl	cluster3	2.87308e-73	3.598	4.935	2.441	0.349	0.054	3.1202e-77
Egr2	cluster3	1.59437e-60	3.533	5.008	2.559	0.31	0.05	1.73151e-64
C5ar1	cluster3	1.58266e-153	3.51	5.057	2.624	0.447	0.036	1.71879e-157
Rab32	cluster3	7.17451e-72	3.431	4.762	2.384	0.296	0.037	7.7916e-76
Cybb	cluster3	1.46768e-210	3.394	6.753	4.4	0.856	0.137	1.59392e-214
Cyb561a3	cluster3	3.64377e-128	3.379	5.943	3.6	0.577	0.091	3.95718e-132
Net1	cluster3	1.13617e-86	3.376	5.632	3.292	0.518	0.109	1.23389e-90
Plin2	cluster3	4.43451e-165	3.375	6.859	4.519	0.901	0.243	4.81593e-169
2022-09-09	cluster3	4.33314e-136	3.352	5.831	3.508	0.623	0.103	4.70585e-140
Sulf2	cluster3	4.30302e-72	3.347	4.796	2.476	0.356	0.057	4.67313e-76
Ctsk	cluster3	1.53057e-70	3.32	4.565	2.264	0.282	0.034	1.66222e-74
Pik3ap1	cluster3	9.02721e-136	3.273	5.55	3.281	0.532	0.067	9.80366e-140
Plek	cluster3	7.32695e-124	3.215	5.987	3.758	0.63	0.116	7.95715e-128
Sgk1	cluster3	1.30333e-158	3.168	6.337	4.141	0.799	0.165	1.41543e-162
Pald1	cluster3	2.42548e-54	3.162	4.716	2.524	0.264	0.039	2.6341e-58
Slc15a3	cluster3	9.17165e-93	3.126	4.936	2.769	0.405	0.056	9.96052e-97
Dab2	cluster3	3.19993e-117	3.099	5.821	3.673	0.57	0.097	3.47517e-121
Bst1	cluster3	2.65598e-86	3.098	4.705	2.557	0.296	0.028	2.88442e-90
Abhd12	cluster3	1.68394e-95	3.063	5.746	3.624	0.577	0.127	1.82878e-99
Runx1	cluster3	2.36527e-103	3.049	5.947	3.834	0.669	0.17	2.56871e-107
Bcl2a1a	cluster3	3.28478e-151	3.034	5.836	3.733	0.662	0.101	3.56732e-155
AU020206	cluster3	4.06273e-93	3.025	5.427	3.33	0.465	0.076	4.41217e-97
Rassf4	cluster3	5.14409e-78	3.01	5.492	3.406	0.454	0.089	5.58655e-82
Zfp703	cluster3	2.19208e-34	3.007	4.955	2.87	0.282	0.068	2.38063e-38
Cd300c2	cluster3	1.77132e-100	2.998	5.51	3.432	0.475	0.074	1.92368e-104
Ubash3b	cluster3	1.48887e-56	2.995	4.837	2.761	0.299	0.049	1.61693e-60
Lpin1	cluster3	2.29798e-74	2.993	5.309	3.235	0.423	0.079	2.49564e-78
Pld3	cluster3	6.46976e-97	2.981	5.663	3.597	0.609	0.139	7.02623e-101
Pilra	cluster3	2.33127e-73	2.977	4.782	2.718	0.303	0.037	2.53179e-77
Lgals3	cluster3	5.03457e-166	2.955	7.595	5.547	0.961	0.298	5.46761e-170
Cd164	cluster3	8.35333e-121	2.948	6.542	4.499	0.82	0.256	9.07182e-125
Sgpl1	cluster3	8.58881e-44	2.918	4.823	2.8	0.303	0.064	9.32755e-48
Adipor2	cluster3	2.07373e-98	2.915	5.825	3.805	0.651	0.166	2.2521e-102
Msrb1	cluster3	2.46462e-168	2.911	7.301	5.283	0.94	0.275	2.6766e-172
Slamf9	cluster3	8.44997e-63	2.89	4.824	2.821	0.31	0.046	9.17677e-67
Itpripl2	cluster3	5.16589e-75	2.875	5.621	3.628	0.528	0.128	5.61022e-79
Mgat4b	cluster3	6.94969e-28	2.865	5.052	3.067	0.299	0.09	7.54744e-32
Aprt	cluster3	1.15088e-107	2.846	6.716	4.743	0.817	0.29	1.24987e-111
Tnfsf13	cluster3	1.80412e-64	2.834	5.447	3.482	0.489	0.127	1.9593e-68
Kazald1	cluster3	9.85124e-52	2.833	4.84	2.877	0.289	0.049	1.06986e-55
Laptm5	cluster3	6.29028e-157	2.819	7.536	5.583	0.982	0.338	6.83132e-161
Atp6v1b2	cluster3	5.23342e-67	2.776	5.804	3.88	0.609	0.204	5.68356e-71
Clec4a2	cluster3	1.02042e-75	2.774	4.911	2.988	0.324	0.041	1.10819e-79
Nfam1	cluster3	5.42952e-56	2.753	4.892	2.984	0.313	0.054	5.89652e-60
Plekhb2	cluster3	5.21604e-39	2.75	5.136	3.23	0.38	0.11	5.66469e-43
Ftl1-ps1	cluster3	8.49066e-111	2.737	5.863	3.966	0.88	0.4	9.22096e-115
Lilrb4a	cluster3	2.63245e-77	2.724	5.071	3.182	0.401	0.066	2.85887e-81
Cpt1a	cluster3	2.19767e-42	2.716	5.227	3.344	0.391	0.11	2.3867e-46
Rassf5	cluster3	2.17152e-59	2.714	5.076	3.195	0.391	0.08	2.3583e-63
Cd9	cluster3	3.47998e-131	2.711	7.638	5.759	0.968	0.469	3.7793e-135
Lilr4b	cluster3	1.2412e-45	2.649	4.397	2.561	0.271	0.048	1.34796e-49
Trib1	cluster3	1.49893e-31	2.632	5.487	3.663	0.384	0.131	1.62786e-35
Blvra	cluster3	2.55889e-57	2.624	5.326	3.507	0.437	0.108	2.77898e-61
Sdc3	cluster3	3.39813e-47	2.616	4.581	2.768	0.289	0.053	3.69041e-51
Frmd4a	cluster3	2.6776e-35	2.608	4.854	3.046	0.292	0.071	2.9079e-39
Sirpb1c	cluster3	3.21861e-96	2.606	4.901	3.094	0.391	0.047	3.49544e-100
Bcl2a1d	cluster3	1.44389e-159	2.59	6.344	4.549	0.813	0.156	1.56808e-163
Chp1	cluster3	9.27924e-54	2.585	5.531	3.739	0.539	0.182	1.00774e-57
Nabp1	cluster3	5.53721e-72	2.579	5.373	3.585	0.482	0.105	6.01348e-76
Colgalt1	cluster3	1.80624e-58	2.564	5.455	3.678	0.504	0.141	1.9616e-62
Dapk1	cluster3	8.19104e-35	2.538	5.048	3.289	0.394	0.128	8.89557e-39
Pnpla8	cluster3	7.59118e-58	2.517	5.511	3.767	0.504	0.144	8.24411e-62
Kmt5a	cluster3	5.65041e-23	2.513	4.848	3.106	0.299	0.1	6.13641e-27
Phgdh	cluster3	6.51678e-41	2.512	4.862	3.121	0.289	0.06	7.0773e-45
Ftl1	cluster3	9.00695e-156	2.509	10.187	8.448	1	0.978	9.78166e-160
Cxcl2	cluster3	5.64426e-117	2.507	6.786	5.048	0.461	0.057	6.12973e-121
Krt19	cluster3	6.10372e-85	2.506	5.632	3.895	0.511	0.104	6.62871e-89
Cebpb	cluster3	7.84548e-138	2.498	7.034	5.302	0.972	0.372	8.52028e-142
Cdc42ep3	cluster3	1.75963e-79	2.483	6.044	4.323	0.687	0.224	1.91098e-83
Ctss	cluster3	5.35873e-134	2.479	7.433	5.715	0.937	0.298	5.81965e-138
Idh1	cluster3	1.52338e-48	2.456	5.291	3.588	0.475	0.143	1.65441e-52
Alox5ap	cluster3	4.89976e-148	2.454	6.669	4.968	0.813	0.161	5.3212e-152
Tgfbi	cluster3	7.79733e-53	2.446	5.492	3.797	0.451	0.119	8.46799e-57
Irf2bp2	cluster3	1.85179e-51	2.435	5.255	3.567	0.518	0.169	2.01107e-55
Gpcpd1	cluster3	1.02744e-63	2.415	5.491	3.817	0.521	0.138	1.11581e-67
Ccl3	cluster3	4.99692e-70	2.413	5.108	3.435	0.264	0.029	5.42672e-74
Rxra	cluster3	2.66727e-33	2.409	4.199	2.529	0.254	0.056	2.89669e-37
Mt1	cluster3	7.38829e-122	2.395	7.234	5.574	0.937	0.345	8.02377e-126
Trim25	cluster3	1.81753e-31	2.389	5.222	3.566	0.345	0.107	1.97386e-35
Gsap	cluster3	3.62938e-37	2.388	4.857	3.202	0.37	0.108	3.94155e-41
Ncf2	cluster3	1.78532e-48	2.373	5.322	3.677	0.398	0.097	1.93888e-52
Acox1	cluster3	7.73202e-16	2.365	4.666	3.027	0.271	0.103	8.39707e-20
Bhlhe41	cluster3	3.02714e-36	2.358	4.883	3.249	0.32	0.082	3.28751e-40
Dock10	cluster3	8.76723e-66	2.351	5.543	3.913	0.525	0.135	9.52132e-70
Baz1a	cluster3	4.12919e-86	2.345	5.77	4.145	0.609	0.147	4.48435e-90
Ppp1r14b	cluster3	8.31599e-47	2.335	5.539	3.921	0.496	0.165	9.03127e-51
Rnf149;Gm15832	cluster3	2.70564e-29	2.333	5.176	3.559	0.398	0.145	2.93836e-33
Ptk2b	cluster3	1.30074e-45	2.331	5.105	3.49	0.356	0.082	1.41261e-49
Ehbp1l1	cluster3	3.70607e-28	2.33	4.837	3.222	0.303	0.088	4.02483e-32
Capn1	cluster3	1.26096e-26	2.329	4.619	3.004	0.292	0.086	1.36942e-30
Itgal	cluster3	5.18969e-76	2.318	5.261	3.654	0.454	0.085	5.63607e-80
Fam129a	cluster3	4.99979e-30	2.301	5.047	3.453	0.356	0.114	5.42984e-34
Sort1	cluster3	2.04496e-22	2.297	5.075	3.483	0.363	0.143	2.22085e-26
Cd302	cluster3	1.18596e-48	2.285	5.599	4.015	0.546	0.195	1.28797e-52
Sla	cluster3	2.56986e-58	2.279	5.323	3.743	0.444	0.104	2.7909e-62
Mob1a	cluster3	2.82432e-30	2.278	5.204	3.625	0.412	0.152	3.06724e-34
Rab8b	cluster3	1.0605e-29	2.273	4.675	3.099	0.317	0.093	1.15172e-33
Cd68	cluster3	2.35535e-70	2.269	5.594	4.022	0.535	0.133	2.55794e-74
Psap	cluster3	8.0178e-112	2.265	7.899	6.329	0.993	0.552	8.70743e-116
Bcl2a1b	cluster3	1.41415e-106	2.257	6.303	4.739	0.697	0.165	1.53579e-110
Abhd5	cluster3	2.86295e-16	2.256	4.77	3.206	0.289	0.115	3.1092e-20
Car4	cluster3	1.16121e-160	2.236	6.298	4.747	0.63	0.078	1.26109e-164
Lipa	cluster3	4.3601e-44	2.234	5.283	3.734	0.415	0.117	4.73513e-48
Eif2s3x	cluster3	3.69565e-14	2.233	4.921	3.373	0.32	0.146	4.01352e-18
Larp4b	cluster3	9.59033e-28	2.228	5.611	4.067	0.465	0.203	1.04152e-31
Rara	cluster3	7.42901e-28	2.22	4.847	3.309	0.32	0.098	8.06799e-32
Ppt2	cluster3	8.11358e-28	2.209	4.598	3.067	0.264	0.068	8.81145e-32
Qdpr	cluster3	8.10469e-23	2.205	5.191	3.663	0.356	0.137	8.80179e-27
Nus1	cluster3	1.60099e-15	2.202	4.69	3.163	0.271	0.104	1.7387e-19
Cndp2	cluster3	2.08362e-22	2.193	5.362	3.842	0.412	0.182	2.26284e-26
Clec4a3	cluster3	1.74632e-59	2.188	4.816	3.299	0.335	0.056	1.89652e-63
Rps6ka3	cluster3	1.70581e-17	2.183	4.765	3.252	0.278	0.102	1.85253e-21
Fcer1g	cluster3	9.96075e-151	2.179	7.777	6.267	0.954	0.246	1.08175e-154
N4bp1	cluster3	3.56568e-21	2.174	4.783	3.276	0.271	0.086	3.87238e-25
Fgr	cluster3	1.84392e-37	2.149	4.422	2.932	0.261	0.052	2.00252e-41
Ciao2a	cluster3	2.73888e-53	2.149	5.998	4.509	0.63	0.247	2.97446e-57
Nampt	cluster3	2.15915e-21	2.142	4.794	3.309	0.306	0.107	2.34486e-25
Ramp1	cluster3	1.54664e-70	2.136	6.477	4.997	0.729	0.276	1.67967e-74
S100a1	cluster3	1.4049e-50	2.133	6.514	5.036	0.718	0.349	1.52574e-54
Lcp1	cluster3	2.69163e-83	2.127	6.514	5.039	0.813	0.307	2.92315e-87
Adarb1	cluster3	3.4901e-31	2.126	4.659	3.185	0.268	0.063	3.79029e-35
Nipa2	cluster3	1.67873e-16	2.124	4.788	3.316	0.289	0.111	1.82312e-20
Spp1	cluster3	8.24962e-141	2.12	5.663	4.193	0.419	0.035	8.95919e-145
Klhl9	cluster3	1.08373e-20	2.118	4.455	2.987	0.285	0.097	1.17695e-24
Anxa2	cluster3	4.9352e-98	2.116	7.132	5.665	0.961	0.49	5.35969e-102
Il17ra	cluster3	2.45221e-25	2.113	5.049	3.584	0.296	0.09	2.66313e-29
Unc119	cluster3	3.13883e-52	2.109	5.545	4.083	0.511	0.152	3.40881e-56
Klf10	cluster3	1.14086e-17	2.108	4.983	3.522	0.331	0.136	1.23899e-21
Gns	cluster3	4.03425e-38	2.106	5.247	3.787	0.479	0.171	4.38124e-42
Myof	cluster3	1.81052e-17	2.102	4.544	3.087	0.303	0.119	1.96625e-21
Ddhd1	cluster3	2.07214e-21	2.09	4.881	3.432	0.327	0.119	2.25037e-25
Naaa	cluster3	1.22491e-61	2.072	5.056	3.619	0.461	0.106	1.33027e-65
Lmo4	cluster3	5.37825e-73	2.067	6.009	4.576	0.75	0.295	5.84085e-77
Spi1	cluster3	1.50783e-110	2.063	6.128	4.697	0.743	0.17	1.63753e-114
Cstb	cluster3	1.71338e-56	2.044	6.759	5.342	0.799	0.457	1.86075e-60
Gsto1	cluster3	9.45724e-50	2.044	5.535	4.118	0.504	0.151	1.02707e-53
Ywhag	cluster3	2.12395e-18	2.037	4.986	3.574	0.342	0.143	2.30663e-22
Abhd17c	cluster3	2.13837e-16	2.035	4.517	3.106	0.268	0.098	2.32229e-20
Cytip	cluster3	2.7221e-63	2.029	6.216	4.81	0.729	0.281	2.95624e-67
Cenpb	cluster3	2.1152e-11	2.017	4.954	3.556	0.317	0.158	2.29714e-15
Ccnd2	cluster3	3.24669e-73	2.012	6.646	5.251	0.81	0.344	3.52595e-77
Fth1	cluster3	8.22831e-124	2.012	10.026	8.631	1	0.965	8.93605e-128
Tgfbr1	cluster3	4.13495e-20	2.008	4.795	3.403	0.313	0.115	4.4906e-24
Ucp2	cluster3	5.24551e-80	2.004	6.945	5.556	0.915	0.506	5.69668e-84
Rexo2	cluster3	1.49388e-63	2	6.2	4.814	0.746	0.315	1.62237e-67
Pag1	cluster3	9.41028e-39	1.991	4.782	3.402	0.292	0.063	1.02197e-42
Furin	cluster3	1.06451e-30	1.991	5.152	3.772	0.43	0.158	1.15607e-34
Fosl2	cluster3	7.90765e-33	1.986	5.207	3.831	0.423	0.145	8.5878e-37
Stk10	cluster3	8.7628e-27	1.976	4.649	3.279	0.254	0.063	9.51651e-31
Txn1	cluster3	5.79862e-89	1.974	7.482	6.114	0.933	0.635	6.29738e-93
Fam168b	cluster3	9.4781e-10	1.962	4.751	3.391	0.271	0.128	1.02933e-13
Wipf1	cluster3	4.25628e-15	1.958	4.731	3.373	0.282	0.11	4.62237e-19
BC005537	cluster3	2.50976e-42	1.95	5.804	4.453	0.641	0.296	2.72563e-46
Atxn1	cluster3	4.8197e-21	1.941	4.558	3.212	0.31	0.111	5.23426e-25
Pgd	cluster3	4.56196e-19	1.941	4.988	3.643	0.366	0.156	4.95434e-23
Gsr	cluster3	7.82477e-42	1.935	5.52	4.179	0.475	0.155	8.4978e-46
Atp13a3	cluster3	3.38392e-19	1.935	4.956	3.614	0.37	0.159	3.67498e-23
Atp6v1c1	cluster3	1.19425e-19	1.918	4.907	3.577	0.331	0.127	1.29697e-23
Iqgap1	cluster3	3.97234e-72	1.917	6.836	5.507	0.887	0.513	4.31401e-76
Serpine1	cluster3	1.82324e-38	1.914	4.861	3.535	0.303	0.067	1.98006e-42
Canx	cluster3	1.44632e-43	1.912	5.933	4.608	0.69	0.338	1.57072e-47
Sdcbp	cluster3	2.06612e-58	1.908	6.396	5.074	0.799	0.416	2.24384e-62
Bzw2	cluster3	3.14638e-19	1.903	4.609	3.29	0.254	0.08	3.41701e-23
M6pr	cluster3	1.05319e-24	1.893	5.51	4.198	0.489	0.237	1.14378e-28
Hsd17b4	cluster3	1.03587e-07	1.887	4.871	3.563	0.282	0.151	1.12497e-11
Fam120a	cluster3	6.21048e-08	1.882	4.687	3.382	0.261	0.127	6.74466e-12
Ptbp3	cluster3	4.72396e-41	1.856	5.886	4.599	0.641	0.292	5.13027e-45
Neu1	cluster3	2.0756e-11	1.853	4.829	3.544	0.271	0.118	2.25413e-15
Far1	cluster3	7.09289e-08	1.852	4.783	3.498	0.257	0.125	7.70296e-12
Ppp1r18	cluster3	3.80377e-29	1.85	5.269	3.987	0.412	0.145	4.13094e-33
Rassf3	cluster3	1.7558e-14	1.849	4.909	3.627	0.345	0.162	1.90682e-18
Abracl	cluster3	4.47342e-57	1.847	6.35	5.07	0.771	0.385	4.85819e-61
Tyrobp	cluster3	4.8193e-138	1.832	7.872	6.602	0.982	0.273	5.23382e-142
Csf2ra	cluster3	6.8253e-33	1.82	4.739	3.478	0.352	0.1	7.41236e-37
Anxa4	cluster3	1.23882e-16	1.809	5.131	3.877	0.415	0.206	1.34538e-20
Hexa	cluster3	9.29748e-40	1.808	5.997	4.744	0.634	0.293	1.00972e-43
Ctsa	cluster3	5.45139e-42	1.806	5.536	4.284	0.57	0.215	5.92028e-46
Snx1	cluster3	5.23417e-17	1.805	4.729	3.477	0.331	0.137	5.68438e-21
Cox5a	cluster3	9.80634e-60	1.795	7.003	5.759	0.866	0.546	1.06498e-63
Wdr1	cluster3	9.58708e-28	1.794	5.445	4.202	0.521	0.242	1.04117e-31
Tmbim1	cluster3	2.09205e-24	1.786	5.254	4.016	0.44	0.187	2.27199e-28
Mcl1	cluster3	2.2751e-40	1.774	6.259	5.03	0.711	0.37	2.47078e-44
Arl8b	cluster3	1.0558e-10	1.773	4.749	3.52	0.299	0.14	1.14661e-14
Lima1	cluster3	1.79144e-12	1.768	5.065	3.84	0.324	0.152	1.94552e-16
Mpp1	cluster3	8.35718e-19	1.766	4.744	3.521	0.31	0.115	9.076e-23
Gngt2	cluster3	7.971e-71	1.761	6.587	5.366	0.718	0.24	8.65661e-75
Psen2	cluster3	1.25485e-20	1.757	4.642	3.425	0.275	0.087	1.36278e-24
Hmgn2	cluster3	9.89415e-48	1.747	5.657	4.445	0.658	0.266	1.07452e-51
Reep3	cluster3	2.85501e-21	1.736	5.197	3.994	0.43	0.196	3.10057e-25
Reep5	cluster3	1.96074e-60	1.732	6.88	5.679	0.891	0.547	2.12939e-64
Slpi	cluster3	2.98536e-47	1.73	6.193	4.994	0.468	0.145	3.24213e-51
Dhrs3	cluster3	8.93547e-15	1.726	5.107	3.91	0.387	0.193	9.70403e-19
Nrip1	cluster3	5.88506e-27	1.72	5.245	4.053	0.408	0.152	6.39125e-31
Rragc	cluster3	7.88526e-08	1.715	4.744	3.556	0.268	0.133	8.56348e-12
Glud1	cluster3	3.56611e-30	1.709	5.653	4.468	0.542	0.247	3.87284e-34
Zfp36l2	cluster3	3.69448e-37	1.7	5.983	4.805	0.669	0.336	4.01225e-41
Grk2	cluster3	3.16713e-12	1.697	4.868	3.692	0.285	0.12	3.43954e-16
Picalm	cluster3	1.55293e-36	1.697	5.576	4.399	0.567	0.236	1.6865e-40
Bola2	cluster3	3.0947e-35	1.691	5.704	4.532	0.651	0.325	3.36088e-39
Hip1	cluster3	2.24075e-21	1.686	4.667	3.499	0.278	0.087	2.43348e-25
Hnrnpa0	cluster3	1.18665e-14	1.678	4.811	3.648	0.345	0.155	1.28872e-18
Pfkp	cluster3	3.86231e-13	1.669	4.644	3.487	0.257	0.1	4.19452e-17
Flna	cluster3	5.1052e-40	1.662	5.432	4.28	0.563	0.217	5.54431e-44
Soat1	cluster3	6.23008e-11	1.656	4.922	3.774	0.363	0.189	6.76594e-15
Cmc1	cluster3	2.53194e-07	1.651	4.675	3.53	0.268	0.135	2.74971e-11
Tgm2	cluster3	5.39258e-22	1.651	5.293	4.149	0.394	0.159	5.85641e-26
Gls	cluster3	1.02997e-15	1.651	4.899	3.755	0.356	0.158	1.11856e-19
Sh3bgrl	cluster3	9.18799e-35	1.65	5.816	4.672	0.634	0.305	9.97826e-39
Casp8	cluster3	7.96768e-19	1.647	4.792	3.651	0.342	0.134	8.65299e-23
Gapdh	cluster3	7.25267e-55	1.645	6.849	5.709	0.891	0.618	7.87649e-59
Camk1	cluster3	2.6836e-23	1.645	5.439	4.299	0.472	0.217	2.91442e-27
Naa50	cluster3	2.787e-07	1.641	4.891	3.753	0.292	0.156	3.02671e-11
Cotl1	cluster3	2.44767e-70	1.639	6.446	5.31	0.827	0.311	2.6582e-74
Svil	cluster3	7.67205e-08	1.634	4.869	3.737	0.296	0.155	8.33194e-12
Vat1	cluster3	1.87194e-20	1.632	5.112	3.981	0.366	0.144	2.03295e-24
Mt2	cluster3	3.02035e-12	1.631	5.161	4.031	0.313	0.143	3.28014e-16
Arpc5	cluster3	9.12317e-51	1.629	6.646	5.517	0.845	0.513	9.90787e-55
Tpd52	cluster3	4.06024e-23	1.628	5.551	4.423	0.482	0.231	4.40947e-27
Purb	cluster3	1.44963e-13	1.625	5.24	4.113	0.408	0.214	1.57431e-17
Camk2d	cluster3	2.9132e-32	1.625	5.615	4.488	0.549	0.237	3.16377e-36
Actr2	cluster3	3.83078e-36	1.62	5.65	4.527	0.609	0.277	4.16028e-40
Arl8a	cluster3	6.17904e-07	1.619	4.571	3.449	0.254	0.125	6.71052e-11
Cdk6	cluster3	8.90463e-13	1.609	4.715	3.6	0.264	0.105	9.67053e-17
Ncf1	cluster3	4.11314e-20	1.604	4.611	3.499	0.271	0.086	4.46692e-24
Atp6v0d1	cluster3	7.77889e-15	1.594	5.447	4.342	0.458	0.253	8.44797e-19
Itgb2	cluster3	5.98183e-38	1.593	5.154	4.049	0.447	0.138	6.49634e-42
Ccdc88a	cluster3	1.10708e-10	1.593	4.512	3.408	0.257	0.109	1.20231e-14
Gng5	cluster3	1.41149e-68	1.589	7.206	6.105	0.951	0.695	1.5329e-72
Ndufb1-ps	cluster3	1.88853e-61	1.589	6.406	5.304	0.908	0.588	2.05097e-65
Creg1	cluster3	8.43732e-24	1.587	6.113	5.013	0.609	0.355	9.16303e-28
Ywhab	cluster3	4.70324e-31	1.584	5.952	4.854	0.665	0.366	5.10777e-35
Prcp	cluster3	1.38507e-24	1.58	5.32	4.224	0.437	0.176	1.50421e-28
Tkt	cluster3	2.25908e-27	1.576	5.831	4.739	0.63	0.343	2.45339e-31
Hvcn1	cluster3	6.06518e-36	1.574	4.91	3.819	0.338	0.085	6.58686e-40
Mpc2	cluster3	2.65466e-23	1.574	6.2	5.109	0.634	0.424	2.88299e-27
Tmsb4x	cluster3	2.95582e-134	1.573	10.473	9.383	1	0.994	3.21006e-138
Lmna	cluster3	6.64905e-23	1.571	5.744	4.655	0.511	0.251	7.22095e-27
Lrrfip1	cluster3	2.88975e-33	1.567	5.776	4.69	0.595	0.27	3.1383e-37
Cdkn1a	cluster3	9.46457e-42	1.567	6.29	5.204	0.627	0.258	1.02786e-45
1810037I17Rik	cluster3	6.42514e-43	1.554	6.445	5.367	0.782	0.461	6.97778e-47
Api5	cluster3	4.49408e-10	1.541	4.4	3.332	0.261	0.115	4.88063e-14
Capza1	cluster3	2.59495e-13	1.537	5.078	4.013	0.366	0.179	2.81814e-17
Slc6a6	cluster3	3.80012e-37	1.536	5.66	4.596	0.627	0.278	4.12697e-41
Cmpk1	cluster3	3.13649e-27	1.533	5.558	4.495	0.581	0.29	3.40627e-31
Taldo1	cluster3	2.33286e-44	1.53	6.551	5.49	0.803	0.465	2.53351e-48
Grn	cluster3	1.94442e-43	1.523	5.835	4.779	0.68	0.293	2.11167e-47
Capg	cluster3	4.76456e-35	1.518	5.963	4.911	0.595	0.264	5.17436e-39
Lrrc58	cluster3	2.12878e-19	1.517	5.051	3.999	0.511	0.277	2.31188e-23
Abi1	cluster3	3.38911e-13	1.504	4.991	3.948	0.366	0.178	3.68062e-17
Pitpna	cluster3	2.70005e-23	1.502	5.858	4.817	0.577	0.305	2.93229e-27
Trf	cluster3	3.40308e-46	1.5	6.218	5.178	0.722	0.327	3.69579e-50
Cox6b2	cluster3	1.45084e-11	1.498	4.973	3.935	0.313	0.147	1.57563e-15
Tpp1	cluster3	3.92033e-06	1.498	4.781	3.743	0.303	0.172	4.25752e-10
Cd84	cluster3	8.14222e-37	1.496	4.911	3.875	0.363	0.096	8.84255e-41
Lrp1	cluster3	5.41111e-36	1.491	5.256	4.223	0.437	0.136	5.87653e-40
Trip12	cluster3	0.00012983	1.49	4.597	3.564	0.257	0.147	1.40997e-08
Dst	cluster3	6.9537e-08	1.488	4.756	3.724	0.292	0.151	7.5518e-12
Arf3	cluster3	1.4523e-07	1.485	4.794	3.765	0.324	0.182	1.57722e-11
Lamtor2	cluster3	1.07622e-29	1.481	6.15	5.123	0.694	0.414	1.16878e-33
Plgrkt	cluster3	3.23068e-22	1.469	5.283	4.265	0.419	0.174	3.50856e-26
Calm3	cluster3	2.53312e-15	1.466	6.033	5.017	0.585	0.389	2.751e-19
Rac1	cluster3	5.6927e-44	1.465	6.618	5.602	0.827	0.521	6.18234e-48
Hcfc1r1	cluster3	1.74814e-19	1.462	5.718	4.705	0.556	0.316	1.8985e-23
Nme1	cluster3	3.73087e-23	1.46	6.058	5.045	0.616	0.36	4.05178e-27
Ddb1	cluster3	0.00139882	1.457	4.9	3.891	0.296	0.187	1.51914e-07
Evl	cluster3	2.26997e-30	1.444	5.303	4.301	0.461	0.169	2.46522e-34
Atp5g3	cluster3	2.83652e-21	1.444	5.985	4.984	0.637	0.404	3.0805e-25
Rtn3	cluster3	6.99923e-25	1.444	5.507	4.506	0.57	0.29	7.60125e-29
Ddx17	cluster3	3.40001e-07	1.44	5.06	4.062	0.349	0.206	3.69246e-11
Fcgr3	cluster3	8.27147e-25	1.438	4.839	3.842	0.264	0.07	8.98292e-29
Atp5mpl	cluster3	1.87083e-32	1.434	6.039	5.044	0.768	0.525	2.03175e-36
Ski	cluster3	3.84299e-08	1.429	4.92	3.929	0.313	0.164	4.17354e-12
Atp6v0b	cluster3	2.10204e-34	1.425	6.604	5.616	0.799	0.536	2.28284e-38
Dstn	cluster3	1.02678e-41	1.424	6.531	5.543	0.824	0.47	1.1151e-45
Tomm6	cluster3	1.49088e-41	1.416	6.591	5.609	0.852	0.62	1.61911e-45
Atp6v1g1	cluster3	4.86791e-42	1.415	6.891	5.91	0.88	0.615	5.2866e-46
Dhx15	cluster3	1.45092e-06	1.41	4.628	3.65	0.303	0.17	1.57572e-10
Atp6v0e	cluster3	7.77577e-42	1.409	6.776	5.8	0.842	0.599	8.44458e-46
Cebpa	cluster3	4.06529e-05	1.408	4.705	3.729	0.324	0.196	4.41496e-09
Mycbp2	cluster3	8.03833e-24	1.406	5.698	4.723	0.556	0.277	8.72973e-28
Ivns1abp	cluster3	3.47242e-09	1.406	4.708	3.734	0.296	0.145	3.77109e-13
Serf2	cluster3	2.34617e-87	1.405	7.838	6.864	0.989	0.877	2.54797e-91
Acaa1a	cluster3	5.76152e-22	1.405	5.603	4.63	0.595	0.333	6.25709e-26
Romo1	cluster3	5.7705e-20	1.404	5.819	4.846	0.669	0.448	6.26683e-24
Krcc1	cluster3	1.30302e-09	1.403	5.423	4.45	0.423	0.261	1.41509e-13
Prdx5	cluster3	3.1474e-45	1.402	6.743	5.772	0.842	0.5	3.41812e-49
Plaur	cluster3	9.03104e-27	1.396	4.696	3.728	0.359	0.115	9.80782e-31
Actb	cluster3	9.83954e-66	1.395	9.386	8.419	1	0.977	1.06859e-69
Mrps15	cluster3	6.39514e-08	1.394	5.205	4.239	0.359	0.203	6.9452e-12
Rps27l	cluster3	1.86002e-43	1.392	6.758	5.793	0.856	0.583	2.02001e-47
Tmem256	cluster3	4.64604e-33	1.39	6.088	5.124	0.771	0.48	5.04566e-37
Mgll	cluster3	6.15868e-17	1.39	4.928	3.965	0.327	0.129	6.6884e-21
Fmnl1	cluster3	6.63863e-15	1.389	4.302	3.339	0.275	0.102	7.20963e-19
Otulinl	cluster3	6.17543e-13	1.383	4.626	3.667	0.296	0.123	6.70659e-17
Syk	cluster3	1.46792e-15	1.383	4.702	3.743	0.257	0.089	1.59417e-19
Tmed5	cluster3	1.15342e-16	1.373	5.411	4.459	0.486	0.261	1.25263e-20
Gusb	cluster3	4.34741e-09	1.373	4.704	3.752	0.285	0.137	4.72134e-13
Tmem14c	cluster3	5.84022e-18	1.372	5.905	4.954	0.602	0.368	6.34255e-22
Ctnnb1	cluster3	7.98631e-18	1.364	5.816	4.87	0.602	0.366	8.67323e-22
Vps4b	cluster3	0.00203261	1.361	4.782	3.839	0.271	0.165	2.20744e-07
Mgst3	cluster3	0.000101788	1.359	4.919	3.977	0.289	0.17	1.10543e-08
Cyba	cluster3	6.41405e-49	1.354	7.465	6.527	0.93	0.713	6.96574e-53
AI413582	cluster3	7.72e-05	1.353	5.092	4.155	0.289	0.166	8.38401e-09
Xbp1	cluster3	5.17948e-18	1.345	5.719	4.786	0.57	0.327	5.62498e-22
Nme2	cluster3	6.47846e-52	1.343	7.388	6.457	0.937	0.714	7.03569e-56
Timm10b	cluster3	2.30296e-19	1.336	5.685	4.758	0.574	0.328	2.50105e-23
P4hb	cluster3	6.12289e-09	1.336	5.565	4.639	0.482	0.306	6.64953e-13
Cops9	cluster3	7.97474e-24	1.334	5.873	4.948	0.722	0.482	8.66066e-28
Pdcd6ip	cluster3	0.000176495	1.333	4.883	3.959	0.299	0.181	1.91676e-08
Trappc2l	cluster3	1.81253e-09	1.331	5.62	4.698	0.465	0.304	1.96843e-13
Mtpn	cluster3	8.44083e-12	1.331	5.497	4.574	0.458	0.274	9.16684e-16
Cyfip1	cluster3	9.6733e-07	1.324	4.644	3.727	0.282	0.145	1.05053e-10
Sem1	cluster3	1.65098e-47	1.322	6.906	5.99	0.919	0.697	1.79298e-51
Gnaq	cluster3	1.24312e-05	1.322	4.885	3.969	0.303	0.172	1.35004e-09
Atp6v1e1	cluster3	3.117e-19	1.321	5.809	4.894	0.599	0.35	3.3851e-23
Myh9	cluster3	4.83578e-12	1.31	5.128	4.22	0.415	0.22	5.25172e-16
Prr13	cluster3	2.65175e-29	1.308	6.077	5.17	0.69	0.381	2.87983e-33
Ogdh	cluster3	1.46201e-05	1.305	5.021	4.116	0.342	0.207	1.58776e-09
Bhlhe40	cluster3	1.39877e-20	1.303	4.919	4.016	0.43	0.19	1.51908e-24
Ndufaf8	cluster3	0.00226187	1.3	5.066	4.165	0.345	0.238	2.45641e-07
Diaph1	cluster3	1.66955e-10	1.295	5.15	4.252	0.394	0.214	1.81315e-14
Rnpep	cluster3	0.0020234	1.294	4.504	3.607	0.254	0.147	2.19744e-07
Ost4	cluster3	4.72027e-26	1.281	5.803	4.914	0.729	0.469	5.12628e-30
Mtdh	cluster3	2.43487e-23	1.277	6.288	5.403	0.715	0.462	2.64429e-27
Akr1a1	cluster3	2.56137e-29	1.274	6.512	5.628	0.799	0.56	2.78168e-33
Tbca	cluster3	8.29257e-28	1.271	6.383	5.502	0.789	0.555	9.00583e-32
Atp1b3	cluster3	1.16794e-18	1.268	5.629	4.75	0.563	0.313	1.2684e-22
Anxa1	cluster3	9.2197e-21	1.268	5.66	4.781	0.528	0.257	1.00127e-24
Clta	cluster3	6.24838e-34	1.266	6.642	5.765	0.845	0.594	6.78581e-38
Lnpep	cluster3	5.39936e-08	1.265	4.577	3.7	0.306	0.16	5.86377e-12
Atp6ap1	cluster3	3.73806e-08	1.263	5.395	4.519	0.437	0.273	4.05958e-12
Ctsc	cluster3	6.94657e-26	1.258	5.981	5.109	0.662	0.352	7.54405e-30
Cdk2ap2	cluster3	1.77157e-18	1.256	6.399	5.528	0.665	0.45	1.92394e-22
Ptpn1	cluster3	1.07568e-13	1.256	5.544	4.674	0.465	0.257	1.1682e-17
Ccni	cluster3	1.10539e-13	1.254	5.034	4.165	0.444	0.235	1.20046e-17
Ppp3r1	cluster3	9.59047e-08	1.249	4.496	3.63	0.285	0.145	1.04154e-11
Tomm5	cluster3	1.05848e-08	1.249	5.521	4.655	0.433	0.272	1.14952e-12
Caprin1	cluster3	0.000438525	1.245	4.476	3.613	0.285	0.17	4.76244e-08
Tm9sf3	cluster3	1.84303e-05	1.245	5.311	4.448	0.437	0.312	2.00155e-09
Eif4g2	cluster3	2.77184e-17	1.244	6.085	5.222	0.687	0.485	3.01025e-21
Parl	cluster3	0.000633536	1.244	4.821	3.958	0.268	0.155	6.88028e-08
Mrps21	cluster3	1.58142e-15	1.242	5.66	4.799	0.599	0.403	1.71744e-19
Uqcr11	cluster3	1.47011e-32	1.242	6.413	5.553	0.835	0.575	1.59656e-36
Ptpre	cluster3	1.99827e-08	1.241	4.801	3.941	0.278	0.132	2.17014e-12
Comt	cluster3	2.01589e-12	1.24	5.338	4.479	0.479	0.273	2.18928e-16
Prdx1	cluster3	1.10485e-44	1.234	7.424	6.569	0.93	0.752	1.19988e-48
Fabp5	cluster3	2.21375e-43	1.22	6.768	5.922	0.704	0.278	2.40416e-47
Anxa5	cluster3	2.03311e-38	1.214	6.525	5.684	0.82	0.473	2.20798e-42
Rock2	cluster3	0.000529715	1.213	5.008	4.167	0.335	0.214	5.75277e-08
Dazap2	cluster3	1.28248e-14	1.212	5.799	4.958	0.606	0.398	1.39279e-18
Hcls1	cluster3	1.04343e-17	1.21	5.244	4.405	0.394	0.168	1.13317e-21
Ptms	cluster3	9.87929e-20	1.209	5.995	5.157	0.69	0.435	1.0729e-23
Snrpd1	cluster3	5.92932e-06	1.206	5.249	4.413	0.38	0.24	6.43931e-10
Dbi	cluster3	7.78692e-21	1.205	6.8	5.964	0.768	0.553	8.45669e-25
Fcgrt	cluster3	2.78684e-16	1.202	5.422	4.588	0.472	0.242	3.02655e-20
Mrpl33	cluster3	3.65323e-21	1.193	5.963	5.136	0.68	0.434	3.96746e-25
Atp5e	cluster3	2.08546e-35	1.193	6.759	5.933	0.901	0.734	2.26483e-39
Atp5l	cluster3	4.76112e-47	1.191	7.22	6.394	0.944	0.796	5.17063e-51
Pkib	cluster3	1.67031e-15	1.19	4.488	3.663	0.264	0.091	1.81397e-19
Pet100	cluster3	1.10663e-07	1.19	4.922	4.097	0.43	0.282	1.20181e-11
Uqcrq	cluster3	1.21676e-20	1.182	6.223	5.404	0.739	0.541	1.32142e-24
Rnf130	cluster3	0.00020617	1.178	4.908	4.091	0.31	0.191	2.23903e-08
Rhog	cluster3	2.03614e-06	1.177	4.837	4.021	0.313	0.169	2.21127e-10
Txnrd1	cluster3	0.000236631	1.175	4.528	3.713	0.261	0.147	2.56984e-08
F11r	cluster3	0.000161629	1.175	4.989	4.175	0.342	0.213	1.75531e-08
Nedd9	cluster3	7.82459e-10	1.171	5.114	4.302	0.37	0.194	8.4976e-14
Usp50	cluster3	1.10921e-13	1.171	5.307	4.496	0.606	0.41	1.20462e-17
Polr2l	cluster3	8.42894e-06	1.17	4.984	4.173	0.489	0.363	9.15393e-10
Fam174a	cluster3	0.000199498	1.168	5.123	4.314	0.366	0.24	2.16658e-08
Cox6b1	cluster3	9.47473e-38	1.159	6.875	6.072	0.919	0.705	1.02897e-41
Polr2a	cluster3	2.2659e-07	1.157	4.882	4.08	0.335	0.187	2.4608e-11
Dnajc5	cluster3	0.00010453	1.155	4.942	4.142	0.331	0.202	1.13521e-08
Atp6v0c	cluster3	3.45765e-29	1.15	6.708	5.911	0.856	0.618	3.75505e-33
Zmiz1	cluster3	0.00236764	1.147	4.807	4.013	0.306	0.189	2.57129e-07
Efhd2	cluster3	3.09354e-06	1.139	5.119	4.329	0.377	0.229	3.35962e-10
Gpx1	cluster3	1.31088e-44	1.138	7.085	6.296	0.94	0.595	1.42364e-48
Tmem160	cluster3	1.38552e-11	1.136	5.982	5.195	0.602	0.406	1.50469e-15
Skap2	cluster3	1.99329e-06	1.135	4.984	4.197	0.331	0.189	2.16474e-10
Ywhaz	cluster3	3.69919e-13	1.13	5.386	4.603	0.539	0.339	4.01736e-17
Sec61b	cluster3	4.49201e-25	1.128	6.688	5.906	0.824	0.634	4.87838e-29
Tgfbr2	cluster3	1.22195e-09	1.127	4.916	4.135	0.377	0.2	1.32705e-13
Hpcal1	cluster3	2.89844e-11	1.11	5.226	4.457	0.437	0.239	3.14775e-15
Ap3s1	cluster3	6.15088e-05	1.103	4.911	4.147	0.313	0.19	6.67993e-09
Mapk3	cluster3	6.47661e-15	1.099	5.633	4.871	0.556	0.325	7.03368e-19
Znhit1	cluster3	1.41097e-07	1.099	5.035	4.273	0.38	0.225	1.53233e-11
St13	cluster3	1.19125e-08	1.099	5.364	4.602	0.518	0.354	1.29371e-12
Serp1	cluster3	1.1936e-19	1.096	6.179	5.42	0.722	0.478	1.29626e-23
Gabarap	cluster3	2.57203e-36	1.094	6.973	6.214	0.933	0.695	2.79326e-40
Cpne3	cluster3	2.4032e-06	1.083	4.859	4.108	0.359	0.209	2.6099e-10
Pak2	cluster3	0.00335821	1.077	5.103	4.356	0.363	0.252	3.64706e-07
Nhp2	cluster3	0.0184713	1.077	5.135	4.389	0.317	0.215	2.00601e-06
Rnh1	cluster3	2.05354e-05	1.077	5.561	4.815	0.479	0.342	2.23017e-09
Mrps33	cluster3	4.98379e-07	1.074	5.836	5.091	0.514	0.373	5.41246e-11
Yeats4	cluster3	2.55575e-06	1.07	4.918	4.176	0.342	0.196	2.77558e-10
Epb41l2	cluster3	7.86897e-08	1.068	4.696	3.955	0.278	0.133	8.5458e-12
Chic2	cluster3	3.93214e-11	1.066	5.48	4.741	0.514	0.313	4.27035e-15
Capza2	cluster3	2.17273e-18	1.064	5.897	5.16	0.687	0.441	2.35961e-22
Eif3a	cluster3	4.55224e-07	1.054	5.563	4.832	0.496	0.343	4.94379e-11
Fam49b	cluster3	1.21493e-17	1.054	5.575	4.844	0.553	0.298	1.31943e-21
Tma7	cluster3	5.64064e-28	1.051	6.514	5.786	0.835	0.614	6.1258e-32
Fn1	cluster3	5.97041e-19	1.049	5.082	4.355	0.349	0.13	6.48394e-23
Serpinb1a	cluster3	5.87008e-19	1.045	5.04	4.316	0.306	0.104	6.37498e-23
Mien1	cluster3	0.000345232	1.038	5.474	4.755	0.447	0.328	3.74926e-08
Prkcd	cluster3	3.50866e-06	1.033	4.488	3.772	0.296	0.16	3.81044e-10
Fxyd5	cluster3	4.67744e-42	1.031	6.466	5.752	0.796	0.357	5.07976e-46
Lyn	cluster3	1.85164e-16	1.029	4.895	4.181	0.408	0.181	2.0109e-20
G3bp1	cluster3	2.64882e-07	1.028	5.343	4.63	0.468	0.305	2.87665e-11
Litaf	cluster3	0.00176584	1.02	4.775	4.068	0.282	0.166	1.91773e-07
Ctsz	cluster3	1.44731e-16	1.018	6.096	5.391	0.697	0.47	1.5718e-20
Hspe1	cluster3	3.04933e-10	1.017	6.172	5.467	0.655	0.494	3.31161e-14
Etfb	cluster3	2.78858e-08	1.015	6.088	5.384	0.602	0.455	3.02844e-12
Kcnq1ot1	cluster3	1.24128e-07	1.014	5.125	4.422	0.38	0.217	1.34805e-11
Lamtor4	cluster3	0.000999773	1.013	5.699	4.997	0.461	0.362	1.08577e-07
Chmp4b	cluster3	6.70644e-12	1.007	5.782	5.084	0.606	0.407	7.28327e-16
Dock2	cluster3	5.92645e-09	1.002	4.721	4.027	0.275	0.122	6.4362e-13
Acp5	cluster3	1.7087e-15	0.994	5.003	4.315	0.338	0.135	1.85567e-19
Hnrnph1	cluster3	0.045662	0.992	5.061	4.374	0.38	0.286	4.95895e-06
Atp6v1a	cluster3	0.0277192	0.988	4.715	4.03	0.324	0.217	3.01034e-06
Cox7c	cluster3	1.07854e-31	0.987	6.765	6.081	0.961	0.756	1.17131e-35
Rhoc	cluster3	1.12267e-07	0.985	5.324	4.641	0.387	0.226	1.21924e-11
Plekhj1	cluster3	2.56356e-06	0.985	5.212	4.53	0.444	0.289	2.78406e-10
Sh3glb1	cluster3	3.4479e-13	0.982	6.027	5.346	0.665	0.449	3.74446e-17
2022-09-11	cluster3	0.00064505	0.981	4.505	3.825	0.254	0.139	7.00532e-08
Rplp1	cluster3	2.82241e-73	0.981	8.639	7.959	1	0.96	3.06517e-77
Arpc2	cluster3	6.89401e-30	0.975	7.025	6.349	0.926	0.733	7.48698e-34
Cltc	cluster3	1.04933e-05	0.974	5.02	4.344	0.408	0.263	1.13958e-09
Ctsb	cluster3	1.34331e-31	0.973	6.334	5.659	0.806	0.493	1.45885e-35
Pon2	cluster3	0.000746675	0.972	5.22	4.546	0.408	0.286	8.10898e-08
Zeb2	cluster3	4.26374e-09	0.966	5.134	4.464	0.373	0.195	4.63047e-13
Atp5k	cluster3	3.57374e-14	0.965	5.684	5.015	0.694	0.514	3.88112e-18
App	cluster3	6.63823e-18	0.965	5.925	5.256	0.697	0.445	7.2092e-22
Ptp4a2	cluster3	1.59494e-06	0.959	5.749	5.084	0.549	0.409	1.73212e-10
Mtss1	cluster3	0.00110941	0.956	5.148	4.485	0.356	0.233	1.20483e-07
Ndufa1	cluster3	0.000192427	0.955	5.287	4.625	0.514	0.411	2.08979e-08
Apbb1ip	cluster3	9.22584e-20	0.953	5.092	4.431	0.415	0.169	1.00194e-23
Tm6sf1	cluster3	1.49072e-14	0.953	4.862	4.202	0.366	0.157	1.61894e-18
Bnip3l	cluster3	1.86397e-13	0.953	6.067	5.406	0.683	0.49	2.02429e-17
Wdr89;AC124742.1	cluster3	1.20231e-19	0.952	5.347	4.686	0.764	0.564	1.30572e-23
Cd47	cluster3	5.7352e-23	0.952	6.5	5.84	0.838	0.618	6.2285e-27
Rpl37a	cluster3	1.14064e-76	0.952	8.721	8.061	1	0.981	1.23875e-80
Wdr83os	cluster3	0.00258892	0.951	5.311	4.652	0.408	0.289	2.8116e-07
Lsm6	cluster3	0.00308878	0.947	5.31	4.654	0.405	0.292	3.35445e-07
Akr1b3	cluster3	2.65513e-06	0.945	5.693	5.037	0.525	0.379	2.88351e-10
Ier3ip1	cluster3	2.04484e-06	0.942	5.789	5.136	0.57	0.43	2.22072e-10
Scamp2	cluster3	0.000123509	0.941	4.46	3.808	0.278	0.152	1.34132e-08
Atp5g2	cluster3	1.19387e-13	0.939	6.588	5.938	0.771	0.634	1.29655e-17
Ostf1	cluster3	1.79151e-14	0.938	5.968	5.318	0.683	0.471	1.9456e-18
S100a13	cluster3	1.49289e-10	0.934	6.101	5.454	0.658	0.501	1.6213e-14
Fam89b	cluster3	0.0261814	0.932	4.663	4.016	0.278	0.177	2.84333e-06
Gnb1	cluster3	3.97081e-13	0.932	5.955	5.309	0.673	0.465	4.31235e-17
Cebpg	cluster3	0.0137094	0.927	4.859	4.216	0.327	0.219	1.48886e-06
Atox1	cluster3	2.03092e-22	0.926	6.543	5.901	0.827	0.597	2.2056e-26
Srp9	cluster3	5.05754e-06	0.924	6.093	5.452	0.627	0.512	5.49255e-10
Scarb2	cluster3	0.00035572	0.917	4.977	4.341	0.387	0.258	3.86316e-08
Atp5g1	cluster3	3.22372e-11	0.916	6.256	5.621	0.694	0.541	3.501e-15
Wdr89	cluster3	3.19477e-06	0.916	4.508	3.873	0.486	0.354	3.46956e-10
Brd2	cluster3	0.00272867	0.912	5.535	4.902	0.461	0.346	2.96337e-07
Llph	cluster3	3.87515e-09	0.909	5.356	4.726	0.465	0.285	4.20846e-13
Metap2	cluster3	1.89059e-07	0.907	5.465	4.836	0.528	0.379	2.0532e-11
Rplp2	cluster3	8.94858e-63	0.907	8.385	7.756	1	0.96	9.71827e-67
Timm13	cluster3	2.6675e-06	0.9	5.829	5.205	0.595	0.463	2.89693e-10
Pabpc1	cluster3	1.22942e-10	0.899	6.27	5.647	0.722	0.593	1.33517e-14
Hprt	cluster3	0.00040615	0.898	4.935	4.313	0.398	0.267	4.41084e-08
Txndc17	cluster3	3.37952e-06	0.896	5.858	5.237	0.553	0.418	3.6702e-10
Hnrnpa3	cluster3	7.81821e-12	0.892	5.922	5.303	0.708	0.534	8.49067e-16
Tgfb1	cluster3	1.27743e-12	0.891	5.615	4.998	0.539	0.31	1.38731e-16
Ndufb2	cluster3	0.00080067	0.888	5.405	4.79	0.5	0.397	8.69538e-08
Vdac2	cluster3	0.00211801	0.883	5.666	5.054	0.514	0.407	2.30019e-07
Cox17	cluster3	4.71591e-09	0.879	5.72	5.11	0.648	0.496	5.12153e-13
Hsp90b1	cluster3	2.27998e-16	0.879	6.312	5.703	0.761	0.553	2.47609e-20
Ndufa2	cluster3	7.52307e-17	0.876	6.466	5.859	0.856	0.674	8.17015e-21
Grb2	cluster3	0.00084895	0.874	5.048	4.443	0.377	0.246	9.2197e-08
Arpc4	cluster3	0.0206596	0.871	4.766	4.162	0.38	0.271	2.24366e-06
Cdc42	cluster3	1.19615e-18	0.867	6.592	5.991	0.849	0.666	1.29904e-22
Chd4	cluster3	0.000303257	0.867	5.101	4.5	0.408	0.269	3.2934e-08
Ubl5	cluster3	4.30014e-13	0.865	6.289	5.69	0.799	0.663	4.67e-17
Vim	cluster3	1.11201e-27	0.865	6.842	6.243	0.856	0.499	1.20765e-31
Arhgap30	cluster3	4.49734e-06	0.865	4.791	4.191	0.271	0.136	4.88417e-10
Gm10076	cluster3	2.72159e-47	0.864	7.019	6.42	0.996	0.908	2.95568e-51
Ddx3x	cluster3	1.84513e-07	0.861	5.746	5.149	0.577	0.414	2.00384e-11
Arpc1b	cluster3	1.31833e-19	0.855	6.959	6.366	0.856	0.698	1.43172e-23
Anp32b	cluster3	1.31018e-06	0.855	5.878	5.285	0.567	0.411	1.42287e-10
Rpl41	cluster3	8.02293e-79	0.855	8.81	8.218	1	0.993	8.713e-83
S100a11	cluster3	5.21434e-21	0.848	6.962	6.375	0.88	0.687	5.66284e-25
Ndufb7	cluster3	3.63621e-08	0.847	6.002	5.414	0.644	0.508	3.94897e-12
Aplp2	cluster3	2.93464e-19	0.838	6.077	5.497	0.75	0.479	3.18705e-23
Atp6v1f	cluster3	4.58221e-12	0.837	6.338	5.758	0.736	0.583	4.97633e-16
Atp5md	cluster3	3.3621e-06	0.832	5.646	5.069	0.63	0.51	3.65129e-10
Clic4	cluster3	2.36825e-08	0.83	5.649	5.073	0.511	0.323	2.57195e-12
Tmem167	cluster3	0.00800294	0.83	5.339	4.764	0.419	0.31	8.69129e-07
Cox4i1	cluster3	3.82232e-31	0.827	7.629	7.056	0.972	0.861	4.15108e-35
Hnrnpab	cluster3	0.000137954	0.825	5.357	4.784	0.468	0.334	1.49819e-08
Jpt1	cluster3	8.35862e-10	0.822	6.135	5.565	0.613	0.438	9.07756e-14
Ifi30	cluster3	1.04015e-05	0.822	5.432	4.863	0.447	0.294	1.12962e-09
Rab1a	cluster3	2.64818e-06	0.817	5.361	4.795	0.489	0.331	2.87596e-10
Atpif1	cluster3	1.29247e-10	0.816	6.232	5.666	0.711	0.533	1.40364e-14
Ndufv3	cluster3	0.00576356	0.814	5.499	4.935	0.521	0.422	6.2593e-07
Nap1l1	cluster3	8.39054e-12	0.801	5.783	5.227	0.613	0.398	9.11223e-16
Trmt112	cluster3	0.000165716	0.796	5.482	4.93	0.5	0.363	1.7997e-08
Rab14	cluster3	7.23363e-06	0.794	5.904	5.354	0.599	0.455	7.85581e-10
Sat1	cluster3	2.60143e-12	0.791	6.381	5.833	0.739	0.547	2.82519e-16
Pcbp2	cluster3	3.22958e-11	0.775	5.989	5.452	0.736	0.553	3.50736e-15
Vasp	cluster3	0.00889753	0.76	5.428	4.901	0.458	0.334	9.66282e-07
Snx3	cluster3	6.08901e-06	0.76	5.876	5.349	0.588	0.444	6.61274e-10
Csnk2a1	cluster3	0.0350217	0.759	5.16	4.633	0.401	0.294	3.8034e-06
Rab5c	cluster3	8.4257e-05	0.758	5.348	4.823	0.479	0.328	9.15041e-09
Cox7a2	cluster3	7.62474e-08	0.757	6.409	5.884	0.771	0.657	8.28057e-12
Srp14	cluster3	1.23993e-06	0.757	6.168	5.644	0.68	0.556	1.34658e-10
Qk	cluster3	0.000209325	0.756	5.136	4.611	0.423	0.281	2.2733e-08
Bax	cluster3	0.0217657	0.749	5.654	5.135	0.468	0.366	2.36378e-06
Vamp8	cluster3	1.03153e-18	0.748	6.617	6.099	0.82	0.55	1.12026e-22
B4galnt1	cluster3	0.0360543	0.746	4.691	4.174	0.292	0.185	3.91554e-06
Cox8a	cluster3	2.41474e-15	0.745	7.05	6.533	0.898	0.804	2.62243e-19
Uqcr10	cluster3	1.49866e-07	0.743	5.995	5.48	0.715	0.569	1.62756e-11
Ndufa3	cluster3	0.00474486	0.734	5.661	5.153	0.637	0.566	5.15298e-07
Tuba1b	cluster3	2.68753e-06	0.729	6.029	5.524	0.708	0.57	2.91868e-10
Gnai2	cluster3	1.91016e-21	0.726	6.65	6.147	0.898	0.626	2.07445e-25
Ddx21	cluster3	0.00617609	0.725	4.485	3.982	0.261	0.152	6.70731e-07
Cox7b	cluster3	0.00113586	0.721	5.886	5.385	0.606	0.507	1.23356e-07
Tomm7	cluster3	3.62198e-05	0.718	5.802	5.305	0.694	0.589	3.93352e-09
Snrpb2	cluster3	0.0224558	0.715	4.96	4.464	0.363	0.251	2.43872e-06
Dusp3	cluster3	1.53331e-05	0.715	4.882	4.387	0.345	0.198	1.66519e-09
Cdv3	cluster3	0.0144143	0.713	4.997	4.503	0.363	0.247	1.56541e-06
Rpl35a	cluster3	2.63053e-45	0.712	8.286	7.793	1	0.963	2.85679e-49
Atp5h	cluster3	2.07077e-13	0.708	6.807	6.316	0.877	0.727	2.24888e-17
Lamp1	cluster3	1.34655e-10	0.706	6.391	5.901	0.792	0.605	1.46237e-14
Brk1	cluster3	0.000943826	0.705	5.927	5.438	0.609	0.489	1.02501e-07
Ptprc	cluster3	2.5467e-19	0.702	5.646	5.159	0.577	0.281	2.76574e-23
Pgls	cluster3	0.00561965	0.695	5.766	5.284	0.528	0.411	6.10301e-07
Rps27a	cluster3	3.73572e-44	0.691	8.686	8.208	1	0.963	4.05704e-48
Ranbp1	cluster3	0.0310982	0.681	5.493	5.021	0.486	0.378	3.3773e-06
Snrpe	cluster3	0.0393106	0.68	5.663	5.192	0.535	0.447	4.26918e-06
Wfdc17	cluster3	2.31291e-12	0.68	5.076	4.605	0.257	0.097	2.51185e-16
Cox6a1	cluster3	7.21492e-12	0.677	6.57	6.101	0.831	0.719	7.83549e-16
Cox6c	cluster3	1.44155e-15	0.67	6.7	6.235	0.877	0.761	1.56554e-19
Atp5j2	cluster3	1.18829e-05	0.669	6.256	5.792	0.754	0.675	1.2905e-09
Rps12	cluster3	3.88645e-30	0.662	7.859	7.401	1	0.91	4.22073e-34
Cfl1	cluster3	1.68267e-18	0.658	6.872	6.416	0.933	0.796	1.8274e-22
Rpl38	cluster3	1.15292e-35	0.657	7.638	7.183	0.993	0.947	1.25208e-39
Ddx6	cluster3	0.0476211	0.653	4.829	4.376	0.387	0.275	5.17171e-06
Uqcrh	cluster3	6.37269e-15	0.652	7.04	6.588	0.954	0.807	6.92082e-19
Pim1	cluster3	6.94218e-06	0.645	5.71	5.263	0.521	0.34	7.53929e-10
Lsp1	cluster3	2.66381e-19	0.644	6.149	5.702	0.69	0.358	2.89293e-23
Sec61g	cluster3	2.43222e-08	0.632	6.295	5.857	0.842	0.712	2.64142e-12
Sh3bgrl3	cluster3	4.16088e-20	0.631	7.329	6.891	0.915	0.747	4.51876e-24
Hnrnpa2b1	cluster3	1.04964e-08	0.631	6.065	5.627	0.743	0.594	1.13992e-12
Rbms1	cluster3	0.00357189	0.628	5.488	5.053	0.521	0.392	3.87912e-07
Tmsb10	cluster3	2.7577e-24	0.625	7.959	7.525	1	0.901	2.99489e-28
Pfn1	cluster3	2.94825e-28	0.624	7.415	6.983	0.982	0.869	3.20183e-32
Gm9844	cluster3	1.32859e-16	0.62	6.303	5.873	0.937	0.731	1.44287e-20
Arpp19	cluster3	0.0054167	0.613	5.604	5.179	0.606	0.509	5.88261e-07
Bri3	cluster3	1.87229e-07	0.61	6.354	5.931	0.771	0.568	2.03332e-11
Ywhah	cluster3	0.000166553	0.61	5.448	5.025	0.542	0.378	1.80878e-08
Hypk;Serf2	cluster3	0.014487	0.603	5.711	5.293	0.595	0.496	1.5733e-06
Actg1	cluster3	1.59973e-25	0.599	7.879	7.464	0.996	0.906	1.73732e-29
Pcbp1	cluster3	0.000429946	0.594	5.388	4.976	0.553	0.397	4.66926e-08
Ndufa4	cluster3	0.000552996	0.59	6.534	6.125	0.775	0.681	6.0056e-08
Cox5b	cluster3	0.00144161	0.589	6.147	5.739	0.69	0.613	1.56561e-07
H2afz	cluster3	1.65166e-15	0.581	6.891	6.489	0.842	0.678	1.79372e-19
Smdt1	cluster3	0.000368288	0.576	6.111	5.712	0.694	0.554	3.99965e-08
Gdi2	cluster3	0.00945924	0.572	6.021	5.624	0.641	0.544	1.02729e-06
Dusp5	cluster3	0.0010009	0.567	4.565	4.172	0.261	0.143	1.08699e-07
Fis1	cluster3	0.00687115	0.566	5.878	5.486	0.609	0.508	7.46215e-07
Slc25a3	cluster3	0.0093211	0.565	6.26	5.868	0.718	0.631	1.01228e-06
Aldoa	cluster3	0.000837743	0.561	6.043	5.654	0.697	0.57	9.09799e-08
Hnrnpf	cluster3	5.90594e-06	0.54	6.16	5.786	0.754	0.616	6.41392e-10
Gpsm3	cluster3	2.23061e-09	0.538	5.151	4.778	0.437	0.233	2.42247e-13
Chchd2	cluster3	7.51245e-10	0.526	6.967	6.602	0.926	0.803	8.15862e-14
Hint1	cluster3	4.87569e-06	0.521	6.536	6.174	0.796	0.694	5.29506e-10
Rps28	cluster3	2.52477e-28	0.514	8.12	7.763	1	0.949	2.74194e-32
Ier5	cluster3	0.00139615	0.513	5.488	5.132	0.496	0.354	1.51623e-07
Ttll3;Arpc4	cluster3	0.029162	0.513	5.207	4.852	0.454	0.325	3.16703e-06
Ptpn6	cluster3	3.5338e-10	0.509	4.94	4.587	0.377	0.181	3.83775e-14
Slc25a5	cluster3	0.0003445	0.505	6.428	6.078	0.757	0.689	3.74132e-08
Gltp	cluster3	5.74979e-06	0.497	5.234	4.889	0.489	0.305	6.24434e-10
Pld4	cluster3	3.19019e-05	0.496	4.702	4.358	0.275	0.14	3.46459e-09
Gyg	cluster3	0.0172187	0.485	4.897	4.56	0.303	0.186	1.86997e-06
Rpl39	cluster3	1.30837e-18	0.481	7.584	7.251	0.993	0.935	1.4209e-22
Tagln2	cluster3	4.1131e-05	0.478	6.408	6.076	0.803	0.637	4.46688e-09
Rpl22	cluster3	1.8906e-10	0.478	7.038	6.707	0.954	0.849	2.05322e-14
Rpl36a	cluster3	2.30479e-13	0.472	7.31	6.983	0.982	0.897	2.50303e-17
Hsp90ab1	cluster3	4.88075e-09	0.47	7.177	6.852	0.926	0.829	5.30055e-13
S100a10	cluster3	2.97382e-05	0.463	6.661	6.34	0.75	0.63	3.2296e-09
Rbm3	cluster3	0.00466281	0.46	6.252	5.933	0.739	0.677	5.06387e-07
Rpl23	cluster3	1.70414e-22	0.457	8.357	8.04	0.996	0.969	1.85072e-26
Eif5a	cluster3	0.00229094	0.452	6.306	5.993	0.782	0.677	2.48799e-07
Rpl35	cluster3	1.50108e-23	0.436	8.227	7.925	1	0.968	1.63019e-27
Scp2	cluster3	0.0146945	0.432	6.031	5.731	0.697	0.569	1.59584e-06
Calm1	cluster3	5.85131e-09	0.428	7.543	7.246	0.968	0.878	6.3546e-13
Rpl32	cluster3	1.0873e-18	0.422	8.586	8.294	0.993	0.966	1.18082e-22
Myl6	cluster3	1.94084e-08	0.412	7.518	7.233	0.979	0.878	2.10778e-12
Rhoa	cluster3	0.000832397	0.408	6.296	6.014	0.789	0.693	9.03993e-08
Rps9	cluster3	1.51126e-18	0.405	8.527	8.247	0.996	0.96	1.64125e-22
Ybx1	cluster3	3.02937e-12	0.404	7.002	6.723	0.933	0.779	3.28994e-16
Rack1	cluster3	1.39453e-06	0.399	7.105	6.829	0.919	0.803	1.51448e-10
Stk17b	cluster3	1.27241e-07	0.39	5.415	5.145	0.504	0.294	1.38186e-11
Gm2000	cluster3	4.73597e-08	0.387	6.17	5.901	0.94	0.846	5.14332e-12
Rps21	cluster3	1.07074e-10	0.38	7.019	6.756	0.986	0.902	1.16283e-14
Snrpg	cluster3	0.00272348	0.379	6.116	5.853	0.778	0.685	2.95773e-07
Tpt1	cluster3	1.29404e-12	0.371	8.061	7.804	1	0.959	1.40534e-16
Dapl1	cluster4	0	8.422	6.095	0.257	0.434	0.002	0
Lef1	cluster4	0	5.979	6.317	2.173	0.719	0.019	0
Dusp10	cluster4	7.2749e-85	4.269	5.314	2.355	0.329	0.036	7.90063e-89
Cd3d	cluster4	0	4.248	7.054	4.11	0.928	0.054	0
Cd28	cluster4	4.12832e-225	4.138	6.026	3.158	0.566	0.034	4.4834e-229
Lat	cluster4	2.27627e-216	3.9	6.197	3.494	0.639	0.051	2.47206e-220
Ms4a4b	cluster4	0	3.838	7.065	4.405	0.908	0.064	0
Cd3g	cluster4	4.40185e-301	3.836	6.812	4.152	0.787	0.052	4.78047e-305
Trac	cluster4	9.79046e-205	3.809	5.78	3.14	0.522	0.03	1.06326e-208
Cd3e	cluster4	9.00307e-170	3.675	5.332	2.785	0.474	0.032	9.77744e-174
Ms4a6b	cluster4	9.55366e-186	3.656	6.321	3.787	0.683	0.076	1.03754e-189
Tcf7	cluster4	9.16186e-155	3.561	5.576	3.108	0.458	0.034	9.9499e-159
Cd8b1	cluster4	5.56044e-193	3.557	6.48	4.015	0.498	0.03	6.03871e-197
Trbc2	cluster4	0	3.537	7.553	5.101	0.944	0.086	0
Il7r	cluster4	1.72308e-194	3.524	6.064	3.621	0.574	0.044	1.87129e-198
Gramd3	cluster4	3.67332e-116	3.475	5.491	3.083	0.462	0.054	3.98927e-120
Slamf6	cluster4	2.11719e-88	3.434	5.413	3.033	0.345	0.037	2.29929e-92
Skap1	cluster4	7.13284e-163	3.42	5.936	3.566	0.558	0.053	7.74635e-167
Cd8a	cluster4	3.01609e-107	3.407	5.325	2.963	0.305	0.02	3.27551e-111
Cd247	cluster4	2.69265e-82	3.343	5.125	2.808	0.313	0.032	2.92425e-86
Txk	cluster4	3.76305e-160	3.283	5.611	3.335	0.498	0.04	4.08672e-164
Klk8	cluster4	7.97989e-96	3.135	5.534	3.361	0.442	0.06	8.66626e-100
Grap2	cluster4	2.45281e-68	3.124	5.194	3.029	0.341	0.048	2.66378e-72
Trbc1	cluster4	1.67673e-142	3.072	6.848	4.718	0.534	0.058	1.82095e-146
Rflnb	cluster4	2.47008e-36	3.06	5.085	2.964	0.293	0.065	2.68254e-40
Sh2d1a	cluster4	5.34014e-78	3.015	4.941	2.851	0.269	0.023	5.79946e-82
Bcl11b	cluster4	1.87487e-89	2.975	4.883	2.821	0.321	0.03	2.03613e-93
Ptpn22	cluster4	8.91768e-56	2.957	5.154	3.105	0.333	0.056	9.68471e-60
Vps37b	cluster4	9.01141e-114	2.847	6.568	4.594	0.715	0.152	9.7865e-118
Satb1	cluster4	1.35348e-129	2.844	5.875	3.904	0.598	0.083	1.46989e-133
Lck	cluster4	9.36151e-150	2.809	5.955	4.008	0.558	0.058	1.01667e-153
Thy1	cluster4	1.52671e-127	2.769	5.835	3.916	0.518	0.059	1.65803e-131
Cd27	cluster4	2.93777e-61	2.751	5.585	3.678	0.41	0.081	3.19046e-65
Gm12840	cluster4	8.27968e-47	2.59	4.296	2.501	0.289	0.049	8.99184e-51
Tagap	cluster4	5.76143e-34	2.581	4.788	3	0.257	0.052	6.25698e-38
Smc4	cluster4	4.49642e-54	2.58	5.876	4.087	0.518	0.148	4.88317e-58
Gimap3	cluster4	5.33361e-75	2.553	5.468	3.698	0.414	0.064	5.79236e-79
Bcl2	cluster4	2.49571e-60	2.521	5.829	4.082	0.482	0.114	2.71037e-64
Zgpat;Lime1	cluster4	3.6777e-33	2.436	5.039	3.351	0.257	0.052	3.99402e-37
Klhl6	cluster4	6.90638e-25	2.344	4.967	3.342	0.253	0.063	7.50042e-29
Crlf3	cluster4	3.37934e-53	2.32	5.965	4.357	0.566	0.18	3.67e-57
Emb	cluster4	9.43153e-51	2.259	6.271	4.705	0.663	0.283	1.02428e-54
Arl4c	cluster4	3.34702e-20	2.231	5.097	3.551	0.317	0.111	3.63491e-24
Hcst	cluster4	6.57991e-68	2.22	5.909	4.37	0.582	0.146	7.14586e-72
Ctsw	cluster4	1.01551e-51	2.196	4.994	3.472	0.281	0.041	1.10286e-55
Arhgap15	cluster4	1.79389e-31	2.175	5.363	3.855	0.373	0.111	1.94819e-35
Saraf	cluster4	8.76637e-47	2.161	6.537	5.039	0.711	0.36	9.52039e-51
Fyb	cluster4	4.82082e-61	2.146	6.291	4.804	0.719	0.281	5.23547e-65
Gm8369	cluster4	9.14289e-85	2.096	5.602	4.149	0.482	0.076	9.92929e-89
Limd2	cluster4	2.02756e-60	2.072	6.84	5.403	0.795	0.379	2.20196e-64
Rpl12	cluster4	4.13011e-109	2.06	8.437	7.009	0.988	0.829	4.48535e-113
Rgs10	cluster4	4.99647e-31	2.057	6.107	4.682	0.53	0.226	5.42622e-35
Ccr7	cluster4	1.63403e-104	2.054	6.369	4.945	0.663	0.122	1.77458e-108
Gimap9	cluster4	1.98413e-24	2.043	5.103	3.687	0.265	0.069	2.15479e-28
Epsti1	cluster4	6.6896e-36	2.004	5.458	4.069	0.414	0.12	7.26499e-40
Rapgef6	cluster4	2.46882e-18	1.959	5.326	3.968	0.365	0.15	2.68117e-22
2022-09-01	cluster4	2.73093e-62	1.899	6.095	4.779	0.606	0.165	2.96583e-66
Zc3hav1	cluster4	6.09225e-16	1.886	5.555	4.247	0.41	0.197	6.61626e-20
BE692007	cluster4	4.51527e-31	1.854	5.152	3.867	0.265	0.056	4.90364e-35
Srpk1	cluster4	5.44184e-13	1.813	5.432	4.176	0.373	0.182	5.90991e-17
Cd2	cluster4	5.23052e-35	1.756	5.949	4.731	0.474	0.151	5.68041e-39
Bin2	cluster4	5.13774e-18	1.733	5.077	3.876	0.349	0.134	5.57965e-22
Gm26740	cluster4	1.40755e-18	1.732	5.391	4.191	0.321	0.112	1.52862e-22
Rplp0	cluster4	5.71779e-123	1.729	9.219	8.02	1	0.959	6.20959e-127
Utrn	cluster4	1.34716e-07	1.728	5.131	3.933	0.293	0.149	1.46303e-11
Actn1	cluster4	7.89233e-05	1.724	5.073	3.878	0.341	0.219	8.57116e-09
Gtf2i	cluster4	4.09209e-07	1.722	5.012	3.818	0.297	0.157	4.44406e-11
Leprotl1	cluster4	0.000121269	1.72	5.319	4.127	0.309	0.185	1.31699e-08
Ets1	cluster4	7.37122e-37	1.709	5.801	4.616	0.562	0.207	8.00524e-41
Gimap1	cluster4	8.90275e-40	1.685	5.895	4.727	0.554	0.185	9.66849e-44
Ptpn18	cluster4	4.45558e-53	1.683	6.485	5.318	0.795	0.354	4.83881e-57
Rac2	cluster4	2.49132e-69	1.662	6.926	5.775	0.888	0.347	2.70561e-73
Dnajc15	cluster4	1.04087e-08	1.637	5.426	4.291	0.365	0.2	1.1304e-12
Pik3ip1	cluster4	4.48311e-09	1.634	4.924	3.791	0.253	0.108	4.86871e-13
Rps15a	cluster4	2.87123e-115	1.619	8.97	7.848	1	0.955	3.11819e-119
Rps18	cluster4	1.32764e-111	1.613	9.302	8.184	0.996	0.96	1.44183e-115
Ltb	cluster4	2.15493e-73	1.602	6.429	5.319	0.699	0.181	2.34028e-77
Evl	cluster4	3.06463e-20	1.597	5.405	4.298	0.422	0.174	3.32822e-24
Gm10260	cluster4	2.66155e-46	1.579	5.902	4.807	0.855	0.582	2.89048e-50
Itgb7	cluster4	5.6216e-12	1.568	4.923	3.836	0.277	0.109	6.10512e-16
Rpl5	cluster4	3.89405e-75	1.568	7.872	6.786	0.976	0.83	4.22898e-79
Rps24	cluster4	1.07042e-108	1.568	9.048	7.962	1	0.954	1.16249e-112
Atp1b3	cluster4	4.29293e-11	1.559	5.81	4.729	0.494	0.32	4.66217e-15
Gm11361	cluster4	5.82827e-47	1.558	5.903	4.823	0.855	0.604	6.32957e-51
Rpsa	cluster4	1.54067e-91	1.557	8.529	7.45	0.996	0.893	1.67319e-95
Rps7	cluster4	3.84133e-108	1.55	9.033	7.959	1	0.951	4.17173e-112
Atp11b	cluster4	7.42484e-12	1.539	4.846	3.78	0.273	0.109	8.06347e-16
Rpl3	cluster4	2.16879e-99	1.531	8.645	7.584	0.992	0.929	2.35534e-103
Rhoh	cluster4	6.06655e-36	1.525	5.506	4.449	0.414	0.113	6.58834e-40
Fam107b	cluster4	2.0033e-18	1.511	5.158	4.111	0.386	0.153	2.1756e-22
Eef1b2	cluster4	5.70779e-47	1.493	7.33	6.295	0.904	0.688	6.19873e-51
Gimap6	cluster4	6.87701e-32	1.489	6.14	5.108	0.574	0.228	7.46852e-36
Gimap4	cluster4	7.40539e-26	1.481	5.504	4.478	0.398	0.134	8.04234e-30
Rplp1	cluster4	7.77639e-104	1.478	8.943	7.918	1	0.961	8.44526e-108
Sell	cluster4	1.70335e-26	1.477	5.104	4.08	0.341	0.097	1.84986e-30
Rpl36a-ps1	cluster4	2.14734e-15	1.477	4.92	3.896	0.558	0.359	2.33204e-19
2022-09-06	cluster4	1.25628e-09	1.453	4.9	3.893	0.265	0.112	1.36433e-13
Rps16	cluster4	2.19368e-111	1.452	9.168	8.162	1	0.97	2.38237e-115
Pdcd4	cluster4	1.35768e-19	1.448	5.514	4.511	0.498	0.234	1.47446e-23
Rps20	cluster4	3.91137e-88	1.441	8.544	7.545	0.996	0.928	4.24779e-92
Rpl13a	cluster4	4.59441e-112	1.438	9.483	8.486	1	0.979	4.98959e-116
Rps6	cluster4	9.59726e-104	1.437	8.989	7.992	1	0.963	1.04227e-107
Rpl4	cluster4	9.83195e-89	1.423	8.365	7.379	1	0.91	1.06776e-92
Rps27rt	cluster4	7.361e-60	1.422	6.282	5.296	0.952	0.732	7.99414e-64
Rnf138	cluster4	2.77491e-06	1.419	4.826	3.842	0.265	0.132	3.01359e-10
S1pr4	cluster4	4.00316e-17	1.417	5.125	4.143	0.301	0.103	4.34748e-21
Rpl13	cluster4	3.15861e-108	1.404	9.634	8.661	1	0.983	3.43029e-112
Rpl17	cluster4	1.03279e-101	1.396	8.999	8.031	1	0.957	1.12163e-105
Otulinl	cluster4	1.0498e-08	1.393	4.645	3.679	0.281	0.126	1.14009e-12
Elf1	cluster4	2.16758e-15	1.391	5.449	4.485	0.466	0.241	2.35402e-19
Rpl19	cluster4	1.52179e-102	1.391	8.89	7.926	1	0.956	1.65268e-106
Rps13	cluster4	3.28428e-91	1.387	8.681	7.72	1	0.939	3.56676e-95
Rps10	cluster4	4.75403e-83	1.385	8.315	7.355	0.996	0.915	5.16293e-87
Rps27	cluster4	3.7946e-101	1.372	9.09	8.139	1	0.981	4.12098e-105
Rps3	cluster4	2.02896e-100	1.37	8.884	7.934	1	0.949	2.20348e-104
Peli1	cluster4	1.96636e-15	1.366	5.354	4.407	0.466	0.238	2.13549e-19
Rps23	cluster4	2.19043e-110	1.358	9.185	8.244	1	0.974	2.37884e-114
Tmsb10	cluster4	1.91283e-84	1.353	8.405	7.468	0.996	0.902	2.07736e-88
Rpl8	cluster4	2.76237e-94	1.351	8.868	7.931	1	0.955	2.99997e-98
Klf3	cluster4	1.4973e-09	1.349	5.825	4.889	0.482	0.304	1.62608e-13
Rpl10a	cluster4	2.40677e-84	1.342	8.325	7.394	1	0.916	2.61379e-88
Rps28	cluster4	4.19861e-104	1.34	8.627	7.698	1	0.95	4.55974e-108
Selplg	cluster4	2.45894e-27	1.337	5.59	4.664	0.514	0.2	2.67044e-31
Rps5	cluster4	7.14473e-96	1.329	9.141	8.22	1	0.963	7.75927e-100
Rpl36a	cluster4	5.29557e-71	1.329	7.838	6.917	0.996	0.897	5.75105e-75
Rpl32	cluster4	1.12858e-100	1.328	9.144	8.224	1	0.966	1.22566e-104
Rpl22l1	cluster4	3.66601e-46	1.314	7.274	6.363	0.936	0.777	3.98133e-50
Rplp2	cluster4	1.1973e-95	1.303	8.631	7.728	1	0.961	1.30028e-99
Rps19	cluster4	1.3219e-103	1.303	9.405	8.502	1	0.976	1.4356e-107
Kxd1;Uba52	cluster4	1.03213e-91	1.298	8.665	7.765	1	0.966	1.1209e-95
Gm11808	cluster4	1.46271e-73	1.298	7.265	6.366	0.988	0.887	1.58852e-77
Rpl15	cluster4	1.27047e-82	1.293	8.458	7.562	1	0.945	1.37974e-86
Gm9844	cluster4	8.76953e-59	1.293	6.717	5.821	0.988	0.73	9.52382e-63
Rps26	cluster4	3.84502e-71	1.291	7.95	7.055	0.988	0.911	4.17574e-75
Rpl18	cluster4	2.27714e-83	1.288	8.633	7.741	0.992	0.943	2.473e-87
Chd2	cluster4	0.000174226	1.287	5.039	4.147	0.289	0.163	1.89212e-08
Shisa5	cluster4	1.03544e-43	1.286	7.113	6.221	0.9	0.572	1.1245e-47
Npm1	cluster4	1.15066e-35	1.279	7.095	6.208	0.896	0.698	1.24963e-39
Cd53	cluster4	1.18883e-31	1.275	6.127	5.243	0.671	0.305	1.29108e-35
Rpl18a	cluster4	7.1203e-98	1.273	9.469	8.586	1	0.981	7.73274e-102
Rpl9	cluster4	6.91212e-85	1.271	8.678	7.797	1	0.958	7.50664e-89
Rps29	cluster4	9.26149e-102	1.269	8.906	8.026	1	0.985	1.00581e-105
Apbb1ip	cluster4	1.22937e-09	1.259	5.283	4.411	0.353	0.176	1.33511e-13
Smchd1	cluster4	6.80647e-06	1.258	5.521	4.649	0.365	0.221	7.39191e-10
Uba52	cluster4	1.02804e-23	1.256	5.519	4.648	0.747	0.526	1.11646e-27
Rpl23a	cluster4	4.15318e-99	1.248	8.914	8.048	1	0.972	4.5104e-103
Rps14	cluster4	2.90184e-109	1.247	9.541	8.677	1	0.983	3.15143e-113
Ablim1	cluster4	2.43737e-10	1.243	5.166	4.305	0.361	0.178	2.64702e-14
Rpl23	cluster4	2.72268e-88	1.24	8.841	7.982	0.996	0.969	2.95686e-92
Eif3e	cluster4	1.97196e-28	1.236	6.691	5.834	0.819	0.576	2.14157e-32
Rps4x	cluster4	5.71744e-91	1.235	9.005	8.149	1	0.967	6.20921e-95
Rpl35	cluster4	6.08612e-89	1.234	8.721	7.866	1	0.968	6.6096e-93
Rps2	cluster4	2.7854e-75	1.234	8.283	7.428	0.992	0.937	3.02498e-79
Rps3a1	cluster4	2.93793e-92	1.232	8.834	7.979	1	0.95	3.19062e-96
Rpl39	cluster4	2.66193e-74	1.22	8.042	7.196	1	0.935	2.89089e-78
Gm2000	cluster4	2.01386e-58	1.216	6.683	5.84	0.984	0.844	2.18708e-62
Rpl11	cluster4	2.3047e-89	1.206	8.701	7.865	1	0.962	2.50293e-93
Rpl30	cluster4	2.80645e-63	1.196	7.88	7.051	0.984	0.894	3.04784e-67
Gm6133	cluster4	5.40245e-08	1.191	4.671	3.845	0.486	0.33	5.86713e-12
Rpl14	cluster4	7.46334e-85	1.191	8.718	7.892	1	0.955	8.10528e-89
Rack1	cluster4	1.32684e-41	1.186	7.594	6.772	0.932	0.804	1.44097e-45
Rpl9-ps6	cluster4	4.08648e-16	1.183	5.018	4.198	0.647	0.46	4.43797e-20
Jak1	cluster4	1.63168e-09	1.175	5.916	5.102	0.53	0.349	1.77202e-13
Acp5	cluster4	3.23667e-14	1.172	5.119	4.307	0.337	0.137	3.51507e-18
Rpl36	cluster4	8.79774e-80	1.167	8.077	7.268	1	0.947	9.55445e-84
Rps8	cluster4	1.81542e-87	1.165	8.924	8.117	1	0.972	1.97157e-91
Btg1	cluster4	1.27827e-36	1.161	7.202	6.398	0.928	0.678	1.38822e-40
Rps21	cluster4	8.22036e-55	1.152	7.5	6.701	0.976	0.903	8.92741e-59
Rpl6	cluster4	4.38765e-86	1.152	8.606	7.808	1	0.964	4.76504e-90
Nsd3	cluster4	0.000127516	1.151	5.223	4.426	0.382	0.242	1.38483e-08
H2-Q7	cluster4	5.71572e-19	1.147	6.023	5.227	0.546	0.272	6.20734e-23
Rps11	cluster4	2.36526e-72	1.142	8.916	8.125	1	0.963	2.5687e-76
Rpl34	cluster4	2.20559e-80	1.132	8.403	7.618	1	0.955	2.3953e-84
Wdr89;AC124742.1	cluster4	2.67684e-24	1.124	5.458	4.679	0.755	0.567	2.90708e-28
Il2rg	cluster4	6.46187e-11	1.123	5.056	4.278	0.365	0.17	7.01767e-15
Rps15	cluster4	2.15751e-75	1.121	8.546	7.769	1	0.963	2.34308e-79
Arhgap45	cluster4	1.00521e-15	1.12	5.466	4.689	0.478	0.233	1.09167e-19
Stk38	cluster4	0.000342871	1.118	5.26	4.485	0.337	0.211	3.72362e-08
H2-T22	cluster4	0.00629567	1.108	5.195	4.427	0.345	0.229	6.83718e-07
Eef1g	cluster4	6.13036e-30	1.103	7.182	6.417	0.916	0.752	6.65764e-34
Rpl27	cluster4	4.17006e-66	1.098	8.206	7.445	1	0.934	4.52873e-70
Nop53	cluster4	7.01906e-13	1.097	6.499	5.738	0.715	0.583	7.62279e-17
Fxyd5	cluster4	1.71835e-27	1.093	6.513	5.755	0.731	0.366	1.86615e-31
Prrc2c	cluster4	4.404e-06	1.092	5.815	5.058	0.502	0.347	4.7828e-10
Rpl37a	cluster4	1.49996e-80	1.091	8.813	8.057	1	0.981	1.62898e-84
Rpl35a	cluster4	7.05859e-77	1.089	8.523	7.768	0.996	0.964	7.66572e-81
Pnrc1	cluster4	1.29934e-15	1.088	6.449	5.695	0.739	0.534	1.4111e-19
Rps17	cluster4	1.37566e-60	1.081	8.078	7.329	0.992	0.939	1.49399e-64
Snrpf	cluster4	5.0506e-12	1.077	5.752	5.005	0.635	0.474	5.48501e-16
Rpl29	cluster4	2.52157e-43	1.077	7.836	7.09	0.992	0.891	2.73846e-47
Tpt1	cluster4	4.82578e-75	1.067	8.495	7.756	1	0.959	5.24085e-79
Rps27a	cluster4	4.26368e-77	1.067	8.922	8.183	0.996	0.963	4.63041e-81
Cox7a2l	cluster4	5.50431e-23	1.064	7.176	6.439	0.876	0.729	5.97775e-27
B4galnt1	cluster4	0.000116849	1.057	4.887	4.155	0.321	0.184	1.269e-08
Rpl21	cluster4	7.49248e-74	1.047	8.838	8.112	1	0.965	8.13693e-78
Eef1a1	cluster4	6.46223e-81	1.037	8.79	8.071	1	0.973	7.01806e-85
Rpl31	cluster4	3.19927e-51	1.035	7.806	7.088	0.988	0.918	3.47444e-55
Wdr89	cluster4	2.39621e-08	1.021	4.579	3.872	0.51	0.353	2.60231e-12
Rps9	cluster4	5.38837e-69	1.018	8.911	8.205	1	0.96	5.85183e-73
Rpl27a	cluster4	2.9028e-62	1.016	8.411	7.707	0.992	0.955	3.15248e-66
Rpl7	cluster4	5.78295e-60	1.012	8.3	7.598	0.988	0.938	6.28035e-64
Rpl37	cluster4	8.51189e-66	0.999	8.299	7.607	1	0.968	9.24401e-70
Tomm20	cluster4	9.01811e-07	0.998	6.148	5.457	0.627	0.504	9.79378e-11
Ptprc	cluster4	7.93203e-15	0.991	5.829	5.142	0.542	0.287	8.61428e-19
Rpl26	cluster4	6.01314e-72	0.988	8.652	7.968	1	0.963	6.53035e-76
Arhgdib	cluster4	8.92956e-26	0.978	6.706	6.028	0.783	0.438	9.69761e-30
Coro1a	cluster4	4.64005e-33	0.976	6.948	6.271	0.851	0.432	5.03915e-37
Klrd1	cluster4	3.21319e-18	0.972	4.889	4.215	0.265	0.079	3.48957e-22
S1pr1	cluster4	1.02174e-11	0.97	5.037	4.365	0.333	0.139	1.10962e-15
Rpl24	cluster4	2.06494e-53	0.95	8.124	7.465	0.996	0.944	2.24255e-57
Gmfg	cluster4	1.04866e-19	0.931	6.356	5.71	0.675	0.369	1.13886e-23
Rpl38	cluster4	2.20072e-51	0.924	7.809	7.168	0.992	0.947	2.39001e-55
Pabpc1	cluster4	1.11752e-13	0.924	6.293	5.652	0.795	0.589	1.21364e-17
Arhgef1	cluster4	0.031488	0.917	5.163	4.528	0.386	0.276	3.41964e-06
Vgll4	cluster4	0.00123239	0.905	5.458	4.831	0.378	0.245	1.33839e-07
Rps25	cluster4	2.16763e-48	0.888	8.207	7.591	0.996	0.949	2.35408e-52
Rasgrp2	cluster4	5.86472e-08	0.885	5.342	4.729	0.378	0.196	6.36915e-12
Eif3h	cluster4	2.2857e-15	0.876	6.644	6.037	0.819	0.653	2.4823e-19
Rpl28	cluster4	3.95627e-35	0.856	7.776	7.182	0.992	0.918	4.29656e-39
Rpl22	cluster4	1.20466e-26	0.849	7.273	6.685	0.952	0.85	1.30828e-30
Gas5	cluster4	2.82442e-12	0.834	6.716	6.138	0.815	0.678	3.06736e-16
Eef2	cluster4	4.00575e-26	0.82	7.142	6.573	0.956	0.85	4.35029e-30
Fau	cluster4	7.82758e-50	0.814	8.905	8.341	1	0.975	8.50085e-54
Naca	cluster4	6.85517e-22	0.777	7.537	6.998	0.948	0.857	7.4448e-26
Rps12	cluster4	4.36204e-26	0.768	7.931	7.398	0.988	0.912	4.73723e-30
Nkg7	cluster4	2.46833e-81	0.762	6.169	5.641	0.454	0.068	2.68063e-85
Slfn2	cluster4	6.40141e-06	0.752	5.383	4.862	0.394	0.223	6.952e-10
Gm10076	cluster4	4.95513e-29	0.749	6.955	6.436	0.972	0.91	5.38134e-33
Rgcc	cluster4	2.58639e-05	0.744	6.012	5.496	0.474	0.316	2.80885e-09
Ptprcap	cluster4	3.37259e-17	0.741	5.838	5.324	0.494	0.21	3.66267e-21
Snrpg	cluster4	5.43928e-12	0.74	6.345	5.832	0.831	0.682	5.90713e-16
Eno1	cluster4	0.00415155	0.739	5.592	5.079	0.502	0.377	4.50863e-07
Mndal	cluster4	0.0240749	0.738	5.097	4.585	0.301	0.184	2.61457e-06
Cdk2ap2	cluster4	0.000850437	0.732	6.092	5.585	0.574	0.459	9.23585e-08
Mbnl1	cluster4	5.27974e-05	0.732	5.648	5.141	0.598	0.441	5.73386e-09
Eef1d	cluster4	0.000119076	0.711	6.41	5.917	0.699	0.624	1.29318e-08
Eif3f	cluster4	1.87433e-10	0.711	6.929	6.436	0.855	0.741	2.03554e-14
Rpl41	cluster4	1.31245e-53	0.694	8.718	8.237	1	0.993	1.42534e-57
Sp100	cluster4	0.000911429	0.687	4.969	4.492	0.337	0.2	9.89823e-08
Ncl	cluster4	0.00506963	0.665	6.129	5.668	0.618	0.523	5.50568e-07
Stk17b	cluster4	2.54596e-05	0.663	5.591	5.131	0.47	0.298	2.76494e-09
Btf3	cluster4	2.5492e-11	0.652	6.897	6.445	0.892	0.808	2.76846e-15
Rpl7a	cluster4	2.2871e-15	0.646	7.298	6.85	0.928	0.842	2.48382e-19
Tubb5	cluster4	0.000943713	0.629	6.092	5.656	0.602	0.484	1.02488e-07
Eif3k	cluster4	0.00628738	0.618	6.424	5.995	0.723	0.653	6.82817e-07
Rpl10-ps3	cluster4	2.62524e-17	0.606	6.89	6.47	0.988	0.902	2.85105e-21
Tsc22d3	cluster4	7.42406e-06	0.6	5.911	5.495	0.586	0.421	8.06262e-10
Rpl10	cluster4	1.16685e-27	0.566	8.422	8.03	0.996	0.967	1.26721e-31
Cd52	cluster4	4.18483e-23	0.495	7.124	6.781	0.908	0.482	4.54478e-27
Rpl36al	cluster4	0.00337219	0.45	6.85	6.538	0.876	0.785	3.66224e-07
H2-K1	cluster4	2.2282e-10	0.416	7.097	6.809	0.912	0.801	2.41985e-14
Ddx5	cluster4	0.000255152	0.385	6.984	6.717	0.92	0.902	2.77098e-08
Iglc1	cluster5	1.68203e-275	5.59	8.043	4.168	0.677	0.039	1.8267e-279
Ms4a1	cluster5	1.48087e-290	4.366	7.668	4.641	0.892	0.08	1.60824e-294
Iglc2	cluster5	1.18863e-242	4.142	7.856	4.985	0.832	0.087	1.29086e-246
Tnfrsf13c	cluster5	5.6733e-142	4.091	5.743	2.907	0.409	0.027	6.16128e-146
Spib	cluster5	3.40078e-106	4.089	5.423	2.589	0.328	0.024	3.69329e-110
Cd19	cluster5	8.06264e-154	4.057	5.6	2.788	0.427	0.027	8.75613e-158
Ly6d	cluster5	1.54072e-244	4	8.334	5.562	0.978	0.14	1.67325e-248
Cd79b	cluster5	1.35171e-230	3.95	8.22	5.482	0.974	0.158	1.46797e-234
Siglecg	cluster5	4.64069e-195	3.931	6.544	3.819	0.659	0.061	5.03985e-199
Ighm	cluster5	1.35276e-171	3.816	8.528	5.883	0.948	0.236	1.46912e-175
Mzb1	cluster5	4.2071e-155	3.797	6.477	3.845	0.582	0.06	4.56897e-159
Igkc	cluster5	8.77507e-247	3.738	10.12	7.528	0.931	0.11	9.52983e-251
Gm30211	cluster5	2.46023e-139	3.678	5.941	3.392	0.418	0.029	2.67184e-143
Fcrl1	cluster5	5.04942e-90	3.607	5.421	2.921	0.323	0.029	5.48373e-94
Cd79a	cluster5	9.41147e-249	3.513	8.21	5.775	0.987	0.135	1.0221e-252
Vpreb3	cluster5	3.04541e-93	3.484	6.592	4.177	0.552	0.101	3.30735e-97
Pax5	cluster5	3.38548e-107	3.482	5.144	2.73	0.332	0.024	3.67667e-111
Bcl11a	cluster5	2.05201e-50	3.48	5.348	2.936	0.272	0.039	2.22851e-54
Cd22	cluster5	6.47234e-85	3.462	4.901	2.501	0.272	0.02	7.02904e-89
Blk	cluster5	1.03694e-97	3.445	5.047	2.659	0.293	0.02	1.12613e-101
Pou2af1	cluster5	9.16398e-108	3.429	5.233	2.856	0.332	0.023	9.95219e-112
Fcrla	cluster5	6.02854e-111	3.355	5.838	3.513	0.47	0.055	6.54707e-115
Iglc3	cluster5	2.27706e-190	3.314	7.08	4.783	0.78	0.095	2.47292e-194
Bank1	cluster5	1.90372e-148	3.208	6.143	3.92	0.569	0.058	2.06747e-152
Ebf1	cluster5	2.42786e-193	3.201	7.404	5.185	0.897	0.139	2.63669e-197
Fcmr	cluster5	5.46531e-149	3.192	6.653	4.441	0.621	0.073	5.9354e-153
Cd37	cluster5	1.43088e-139	3.03	7.231	5.131	0.884	0.209	1.55396e-143
Tnfrsf13b	cluster5	1.81874e-49	2.851	5.447	3.471	0.358	0.069	1.97517e-53
H2-Ob	cluster5	1.58544e-98	2.82	6.121	4.167	0.569	0.095	1.72181e-102
Dok3	cluster5	1.89221e-38	2.753	5.367	3.459	0.302	0.061	2.05496e-42
BE692007	cluster5	7.78686e-77	2.726	5.618	3.729	0.379	0.05	8.45662e-81
Cd72	cluster5	2.64139e-37	2.725	5.266	3.377	0.293	0.059	2.86858e-41
Blnk	cluster5	6.45089e-65	2.693	5.056	3.189	0.319	0.041	7.00574e-69
Ighd	cluster5	2.14889e-93	2.666	6.111	4.263	0.496	0.072	2.33372e-97
Ralgps2	cluster5	2.13385e-73	2.59	5.759	3.963	0.496	0.094	2.31739e-77
Gm31243	cluster5	1.01094e-105	2.54	5.866	4.106	0.517	0.068	1.0979e-109
Ltb	cluster5	2.51751e-100	2.535	6.944	5.187	0.759	0.18	2.73405e-104
H2-DMb2	cluster5	8.92987e-116	2.514	6.55	4.807	0.75	0.152	9.69795e-120
Pou2f2	cluster5	9.05492e-63	2.514	5.905	4.162	0.474	0.099	9.83375e-67
Pmf1	cluster5	6.41351e-23	2.503	5.39	3.654	0.319	0.102	6.96514e-27
Hvcn1	cluster5	1.6108e-42	2.491	5.435	3.708	0.375	0.086	1.74935e-46
Fcer2a	cluster5	1.42295e-46	2.489	5.08	3.354	0.254	0.035	1.54534e-50
Syk	cluster5	1.10616e-36	2.46	5.318	3.613	0.353	0.085	1.20131e-40
Dnajc7	cluster5	5.8751e-30	2.454	6.249	4.548	0.526	0.23	6.38043e-34
Cd69	cluster5	1.93554e-47	2.388	5.63	3.975	0.366	0.073	2.10202e-51
Serpinb1a	cluster5	1.49823e-39	2.374	5.809	4.164	0.397	0.101	1.62709e-43
Ptpn6	cluster5	1.76444e-36	2.371	6.033	4.39	0.5	0.176	1.9162e-40
Strbp	cluster5	3.57619e-14	2.345	4.772	3.146	0.254	0.088	3.88378e-18
Acp5	cluster5	1.32335e-34	2.336	5.783	4.164	0.431	0.131	1.43717e-38
Ncf4	cluster5	1.92286e-30	2.287	5.412	3.827	0.349	0.096	2.08825e-34
Arl5c	cluster5	2.71143e-35	2.262	5.375	3.807	0.362	0.091	2.94465e-39
Pafah1b3	cluster5	2.998e-11	2.262	5.482	3.915	0.341	0.165	3.25586e-15
Ccr7	cluster5	3.33181e-79	2.241	6.481	4.928	0.603	0.128	3.61839e-83
Rhoh	cluster5	1.62351e-52	2.24	5.912	4.36	0.47	0.111	1.76315e-56
Lat2	cluster5	4.79198e-31	2.212	5.057	3.524	0.328	0.083	5.20414e-35
Ptprcap	cluster5	2.53704e-86	2.211	6.699	5.166	0.75	0.194	2.75526e-90
Rnase6	cluster5	1.50528e-48	2.211	5.698	4.166	0.448	0.107	1.63475e-52
Gm8369	cluster5	1.45036e-46	2.209	5.674	4.143	0.392	0.084	1.57511e-50
Sp100	cluster5	4.98919e-41	2.174	5.843	4.336	0.547	0.187	5.41832e-45
Cnp	cluster5	2.59827e-37	2.169	5.826	4.322	0.487	0.161	2.82175e-41
[truncated: 13,448 more rows]

## Sheet: TASSeq_shallow
gene	cluster	p_val_adj	avg_logFC	within_avg_exp	without_avg_exp	pct.1	pct.2	p_val
Aplnr	cluster0	0	4.122	5.454	2.597	0.38	0.042	0
Sox17	cluster0	0	4.093	5.601	2.764	0.491	0.053	0
Glp1r	cluster0	0	4.064	6.773	3.956	0.743	0.096	0
Kit	cluster0	0	3.929	6.645	3.921	0.769	0.099	0
Cd93	cluster0	0	3.802	8.021	5.386	0.985	0.263	0
Sema3g	cluster0	0	3.737	6.827	4.237	0.79	0.133	0
Gpihbp1	cluster0	0	3.688	7.185	4.629	0.862	0.171	0
Plvap	cluster0	0	3.644	7.926	5.401	0.929	0.251	0
Bmp6	cluster0	0	3.624	6.141	3.629	0.686	0.093	0
Sema3c	cluster0	0	3.52	7.8	5.359	0.892	0.231	0
Adgrl4	cluster0	0	3.514	7.02	4.585	0.873	0.166	0
Tek	cluster0	0	3.471	7.088	4.682	0.907	0.183	0
Clec14a	cluster0	0	3.419	7.078	4.707	0.9	0.173	0
Hey1	cluster0	0	3.397	5.622	3.268	0.419	0.066	0
Wfdc1	cluster0	0	3.384	5.458	3.112	0.354	0.07	0
Acer2	cluster0	0	3.378	6.436	4.095	0.753	0.153	0
Palmd	cluster0	0	3.351	5.761	3.439	0.478	0.076	0
Tmem44	cluster0	0	3.341	5.177	2.862	0.329	0.058	0
Pcdh17	cluster0	0	3.331	6.208	3.899	0.588	0.093	0
Ptprb	cluster0	0	3.33	8.635	6.327	0.997	0.319	0
Cyyr1	cluster0	0	3.326	7.552	5.246	0.956	0.215	0
Mcf2l	cluster0	0	3.325	5.26	2.956	0.342	0.063	0
Npr3	cluster0	0	3.313	6.191	3.895	0.524	0.09	0
Tspan7	cluster0	0	3.296	7.739	5.454	0.979	0.289	0
Sox7	cluster0	0	3.29	5.626	3.345	0.48	0.079	0
Ccdc85a	cluster0	0	3.275	5.195	2.925	0.353	0.056	0
Sox11	cluster0	0	3.267	5.576	3.312	0.36	0.054	0
Tmem100	cluster0	0	3.176	7.755	5.553	0.97	0.28	0
Scn3b	cluster0	0	3.175	5.736	3.535	0.417	0.086	0
Efnb2	cluster0	0	3.165	6.535	4.341	0.698	0.144	0
Fzd4	cluster0	0	3.163	6.415	4.223	0.683	0.16	0
Pltp	cluster0	0	3.161	7.607	5.416	0.974	0.383	0
Gpr182	cluster0	0	3.133	5.334	3.162	0.396	0.061	0
Myct1	cluster0	0	3.116	6.668	4.508	0.756	0.143	0
Hpgd	cluster0	0	3.113	8.043	5.885	0.956	0.303	0
Itga6	cluster0	0	3.109	6.758	4.604	0.77	0.203	0
Gja4	cluster0	0	3.1	5.644	3.496	0.411	0.075	0
Ushbp1	cluster0	0	3.094	6.076	3.931	0.609	0.128	0
Tnfsf10	cluster0	0	3.088	6.303	4.162	0.654	0.125	0
Rasgef1a	cluster0	0	3.074	6.212	4.081	0.65	0.145	0
Hecw2	cluster0	0	3.069	5.468	3.341	0.367	0.068	0
Ccm2l	cluster0	0	3.047	5.695	3.583	0.465	0.099	0
Notch4	cluster0	0	3.044	5.327	3.217	0.384	0.069	0
Calcrl	cluster0	0	3.039	8.307	6.2	0.99	0.375	0
Clec1a	cluster0	0	3.036	6.897	4.793	0.821	0.149	0
Rasip1	cluster0	0	3.035	6.461	4.357	0.733	0.153	0
Edn1	cluster0	0	3.027	5.342	3.244	0.257	0.046	0
Cemip2	cluster0	0	3.016	6.531	4.441	0.67	0.15	0
Samd12	cluster0	0	3.004	5.132	3.05	0.264	0.052	0
6430548M08Rik	cluster0	0	3.004	5.766	3.684	0.493	0.107	0
Cyp26b1	cluster0	0	2.998	5.331	3.253	0.272	0.052	0
Abcb1a	cluster0	0	2.986	5.865	3.795	0.535	0.095	0
Shank3	cluster0	0	2.981	5.152	3.086	0.339	0.064	0
Adcy4	cluster0	0	2.977	5.616	3.552	0.479	0.099	0
Gata2	cluster0	0	2.977	6.137	4.073	0.625	0.114	0
Podxl	cluster0	0	2.971	7.257	5.198	0.91	0.215	0
Cxcl12	cluster0	0	2.971	6.824	4.765	0.662	0.185	0
Dll4	cluster0	0	2.961	5.372	3.319	0.343	0.066	0
Tie1	cluster0	0	2.956	6.29	4.241	0.753	0.177	0
Cdh5	cluster0	0	2.944	7.71	5.669	0.986	0.306	0
Robo4	cluster0	0	2.932	5.317	3.285	0.377	0.07	0
Adrb1	cluster0	0	2.93	5.725	3.695	0.449	0.102	0
Foxf1	cluster0	0	2.919	6.603	4.579	0.814	0.204	0
Ephb4	cluster0	0	2.916	5.242	3.221	0.397	0.083	0
Mmrn2	cluster0	0	2.913	5.717	3.698	0.386	0.062	0
She	cluster0	0	2.902	5.973	3.962	0.555	0.129	0
Egfl7	cluster0	0	2.895	7.477	5.47	0.953	0.312	0
Cldn5	cluster0	0	2.876	7.761	5.767	0.971	0.269	0
Npr1	cluster0	7.4936e-292	2.875	4.96	2.967	0.335	0.093	5.94683e-296
Lyve1	cluster0	0	2.869	7.558	5.569	0.794	0.172	0
Ldb2	cluster0	0	2.862	6.19	4.207	0.637	0.155	0
Arhgef15	cluster0	0	2.855	6.176	4.198	0.672	0.17	0
Fendrr	cluster0	0	2.852	6.001	4.024	0.526	0.13	0
Cd36	cluster0	0	2.85	8.495	6.52	0.997	0.479	0
Plcb1	cluster0	0	2.847	5.607	3.634	0.383	0.096	0
BC028528	cluster0	0	2.847	6.288	4.315	0.76	0.232	0
Myzap	cluster0	0	2.832	6.32	4.357	0.669	0.149	0
Ramp2	cluster0	0	2.829	7.268	5.307	0.947	0.391	0
Ace	cluster0	0	2.819	7.555	5.601	0.962	0.324	0
Smad6	cluster0	0	2.812	5.861	3.911	0.547	0.125	0
Slco2a1	cluster0	0	2.804	7.135	5.191	0.903	0.316	0
Eng	cluster0	0	2.803	7.553	5.61	0.935	0.33	0
Tm4sf1	cluster0	0	2.797	6.868	4.929	0.831	0.209	0
Flt1	cluster0	0	2.796	7.296	5.358	0.886	0.252	0
Arl15	cluster0	0	2.78	5.091	3.164	0.341	0.088	0
Aqp1	cluster0	0	2.768	7.312	5.393	0.944	0.291	0
Sox18	cluster0	0	2.766	5.688	3.771	0.521	0.101	0
Arl4d	cluster0	0	2.761	5.716	3.803	0.419	0.102	0
Emcn	cluster0	0	2.756	5.671	3.76	0.444	0.097	0
Fgd5	cluster0	0	2.756	5.592	3.682	0.456	0.095	0
Nsg1	cluster0	4.14702e-294	2.743	4.786	2.885	0.307	0.075	3.29103e-298
Adgrf5	cluster0	0	2.732	8.172	6.278	0.997	0.437	0
Efna1	cluster0	0	2.725	5.535	3.646	0.416	0.117	0
Bmpr2	cluster0	0	2.704	8.058	6.184	0.983	0.499	0
Hyal2	cluster0	0	2.7	5.199	3.328	0.351	0.086	0
Afap1l1	cluster0	0	2.697	6.772	4.903	0.822	0.227	0
Hilpda	cluster0	0	2.682	6	4.141	0.534	0.158	0
Sema6d	cluster0	0	2.666	5.39	3.542	0.379	0.105	0
Epas1	cluster0	0	2.655	8.765	6.924	1	0.6	0
Klhl5	cluster0	0	2.655	6.497	4.657	0.788	0.255	0
Esam	cluster0	0	2.649	6.324	4.488	0.747	0.218	0
Ece1	cluster0	0	2.642	7.155	5.324	0.881	0.332	0
Ehd4	cluster0	0	2.635	8.088	6.261	0.985	0.44	0
Cav1	cluster0	0	2.634	7.602	5.776	0.974	0.392	0
Efnb1	cluster0	0	2.612	6.064	4.254	0.627	0.204	0
Fmo1	cluster0	0	2.596	7.299	5.5	0.926	0.276	0
Acvrl1	cluster0	0	2.592	7.021	5.224	0.923	0.351	0
Tmeff1	cluster0	2.35383e-273	2.577	4.768	2.982	0.261	0.056	1.86797e-277
Asap2	cluster0	5.83551e-232	2.575	4.96	3.175	0.282	0.078	4.63099e-236
Spns2	cluster0	0	2.555	5.044	3.273	0.353	0.081	0
Itga1	cluster0	0	2.552	7.869	6.1	0.947	0.294	0
Rasgrp3	cluster0	0	2.551	6.096	4.328	0.626	0.179	0
Dok4	cluster0	1.88007e-216	2.541	5.056	3.295	0.268	0.075	1.492e-220
2810025M15Rik	cluster0	2.01291e-262	2.54	5.097	3.336	0.322	0.093	1.59742e-266
Pitpnc1	cluster0	0	2.538	6.727	4.968	0.762	0.231	0
Plpp1	cluster0	0	2.538	6.255	4.496	0.633	0.213	0
Arap3	cluster0	0	2.536	6.045	4.287	0.644	0.16	0
Mid2	cluster0	7.14344e-284	2.532	5.369	3.613	0.366	0.112	5.66895e-288
Tspan18	cluster0	0	2.53	6.336	4.582	0.698	0.18	0
Maoa	cluster0	2.24036e-289	2.529	5.585	3.832	0.457	0.185	1.77792e-293
Ptprm	cluster0	0	2.522	5.3	3.552	0.417	0.121	0
Pde3a	cluster0	0	2.519	6.379	4.633	0.648	0.159	0
Prickle1	cluster0	0	2.516	5.721	3.977	0.466	0.114	0
Pecam1	cluster0	0	2.5	7.707	5.974	0.973	0.391	0
Tgtp2	cluster0	2.18445e-174	2.498	4.853	3.122	0.256	0.08	1.73355e-178
Pxdn	cluster0	0	2.481	5.918	4.198	0.539	0.156	0
Ripply3	cluster0	0	2.477	5.526	3.809	0.491	0.142	0
S100a16	cluster0	0	2.476	6.434	4.718	0.715	0.251	0
Ctla2a	cluster0	0	2.474	6.657	4.942	0.794	0.29	0
Pllp	cluster0	0	2.469	4.861	3.149	0.303	0.065	0
Tmtc2	cluster0	0	2.468	5.308	3.598	0.398	0.119	0
Tcim	cluster0	7.74509e-178	2.466	4.904	3.194	0.261	0.083	6.14641e-182
Arhgef26	cluster0	2.53576e-256	2.452	5.042	3.342	0.295	0.078	2.01235e-260
Nckap5	cluster0	0	2.446	5.943	4.247	0.503	0.158	0
Ahr	cluster0	0	2.444	5.727	4.033	0.517	0.148	0
Casz1	cluster0	0	2.436	5.612	3.923	0.484	0.172	0
Ecscr	cluster0	0	2.434	6.089	4.402	0.652	0.162	0
Hmcn1	cluster0	0	2.429	5.854	4.171	0.494	0.145	0
Parvb	cluster0	0	2.429	5.354	3.671	0.456	0.148	0
Ntn1	cluster0	4.75456e-296	2.421	4.982	3.304	0.34	0.092	3.77316e-300
Etl4	cluster0	2.63952e-187	2.421	5.047	3.369	0.287	0.096	2.09469e-191
Prickle2	cluster0	0	2.416	5.484	3.809	0.404	0.116	0
Sox13	cluster0	1.68532e-207	2.409	4.602	2.932	0.258	0.071	1.33745e-211
Zfp503	cluster0	0	2.408	5.598	3.929	0.465	0.171	0
Pdgfb	cluster0	0	2.404	5.47	3.803	0.412	0.107	0
Elk3	cluster0	0	2.401	6.27	4.605	0.7	0.245	0
Ptprg	cluster0	0	2.395	5.848	4.188	0.561	0.184	0
Erg	cluster0	0	2.394	6.046	4.386	0.573	0.137	0
Ppm1f	cluster0	0	2.393	5.436	3.778	0.403	0.115	0
Cav2	cluster0	0	2.393	6.929	5.271	0.883	0.33	0
Ripor1	cluster0	0	2.383	5.738	4.086	0.499	0.167	0
Rnf144a	cluster0	0	2.363	6.43	4.792	0.703	0.26	0
Ly6c1	cluster0	0	2.36	7.099	5.463	0.872	0.325	0
2900026A02Rik	cluster0	3.94762e-242	2.356	5.139	3.506	0.308	0.089	3.13279e-246
Id1	cluster0	0	2.355	5.882	4.25	0.476	0.151	0
Caskin2	cluster0	0	2.342	5.396	3.773	0.423	0.123	0
4931406P16Rik	cluster0	0	2.341	6.529	4.907	0.759	0.282	0
Ankrd33b	cluster0	7.50143e-271	2.338	5.055	3.434	0.312	0.082	5.95304e-275
Rtl8a	cluster0	0	2.338	6.434	4.814	0.74	0.309	0
Dock9	cluster0	0	2.334	5.653	4.035	0.492	0.171	0
Cdc42ep1	cluster0	0	2.33	5.763	4.148	0.551	0.18	0
Slc9a3r2	cluster0	0	2.326	6.9	5.288	0.841	0.339	0
Clec2d	cluster0	0	2.316	6.429	4.823	0.802	0.342	0
Ly6a	cluster0	0	2.298	7.699	6.106	0.957	0.425	0
Tmcc2	cluster0	0	2.294	5.845	4.255	0.523	0.139	0
Ackr3	cluster0	0	2.289	5.202	3.616	0.312	0.069	0
Nostrin	cluster0	0	2.288	6.017	4.431	0.542	0.17	0
Thbd	cluster0	0	2.288	7.42	5.835	0.94	0.434	0
Gm43042	cluster0	2.93138e-133	2.266	4.938	3.367	0.302	0.133	2.32631e-137
Hspa12b	cluster0	5.51447e-218	2.26	5.069	3.503	0.306	0.095	4.37622e-222
Tjp1	cluster0	0	2.259	6.507	4.941	0.757	0.287	0
Stmn2	cluster0	0	2.253	5.5	3.939	0.392	0.114	0
Frmd4a	cluster0	1.14516e-229	2.251	5.579	4.019	0.414	0.171	9.08787e-234
Flnb	cluster0	2.61732e-144	2.25	4.972	3.412	0.272	0.103	2.07707e-148
Ccdc85b	cluster0	6.16332e-302	2.248	5.647	4.089	0.469	0.18	4.89114e-306
Cd200	cluster0	0	2.242	6.049	4.495	0.611	0.237	0
Rasal2	cluster0	1.24654e-213	2.237	5.115	3.565	0.305	0.096	9.89237e-218
Impdh1	cluster0	1.87995e-303	2.237	5.269	3.719	0.388	0.117	1.49191e-307
Lrrc8b	cluster0	1.40351e-222	2.228	5.084	3.54	0.339	0.115	1.11381e-226
Lrrc32	cluster0	4.13682e-207	2.223	5.063	3.522	0.298	0.094	3.28293e-211
Rtl8b	cluster0	0	2.222	5.598	4.058	0.547	0.205	0
Jup	cluster0	0	2.221	6.263	4.724	0.734	0.33	0
Sema6a	cluster0	0	2.219	5.647	4.109	0.48	0.119	0
Cracr2b	cluster0	2.41476e-177	2.217	4.862	3.325	0.364	0.16	1.91632e-181
Scarb1	cluster0	1.68336e-215	2.209	5.42	3.889	0.412	0.177	1.33589e-219
Cish	cluster0	1.33975e-169	2.204	5.231	3.704	0.352	0.151	1.06321e-173
Icam2	cluster0	0	2.202	6.706	5.179	0.796	0.255	0
Mfap2	cluster0	1.1333e-263	2.199	5.474	3.949	0.4	0.139	8.99375e-268
Ddah2	cluster0	8.71482e-261	2.185	5.352	3.838	0.411	0.151	6.91598e-265
C130074G19Rik	cluster0	0	2.179	5.534	4.024	0.409	0.117	0
Coro2b	cluster0	2.10763e-136	2.178	5.016	3.506	0.267	0.103	1.67259e-140
Numb	cluster0	3.82364e-257	2.175	5.517	4.01	0.441	0.178	3.0344e-261
Sema3f	cluster0	0	2.172	5.286	3.78	0.397	0.118	0
Meis2	cluster0	1.77505e-182	2.166	5.111	3.61	0.291	0.099	1.40866e-186
Plscr1	cluster0	8.32868e-200	2.157	5.124	3.628	0.378	0.157	6.60954e-204
Mcam	cluster0	0	2.154	5.285	3.792	0.426	0.123	0
Mcc	cluster0	1.67377e-199	2.152	5.087	3.595	0.311	0.105	1.32828e-203
Arhgap29	cluster0	0	2.149	6.572	5.082	0.748	0.291	0
Lama5	cluster0	1.99742e-122	2.143	4.955	3.469	0.261	0.106	1.58512e-126
Casc4	cluster0	0	2.132	6.232	4.754	0.646	0.35	0
Ptprk	cluster0	1.97319e-139	2.131	5.085	3.608	0.309	0.132	1.5659e-143
Gpr146	cluster0	1.26042e-196	2.125	5.315	3.842	0.371	0.15	1.00025e-200
St3gal6	cluster0	0	2.104	5.746	4.288	0.531	0.198	0
Tspan13	cluster0	0	2.102	6.989	5.532	0.903	0.394	0
Plk2	cluster0	0	2.101	6.364	4.907	0.573	0.261	0
Stx3	cluster0	8.27167e-95	2.101	4.841	3.385	0.254	0.118	6.56429e-99
Uaca	cluster0	6.02896e-256	2.101	5.45	3.994	0.362	0.118	4.78451e-260
Cavin2	cluster0	0	2.098	8.031	6.576	0.976	0.457	0
Lifr	cluster0	0	2.091	5.91	4.461	0.55	0.234	0
Adgrl2	cluster0	0	2.089	5.831	4.383	0.506	0.158	0
Slfn5	cluster0	0	2.087	6.484	5.038	0.742	0.316	0
Jam2	cluster0	9.83469e-219	2.076	5.23	3.791	0.337	0.114	7.80469e-223
Ier3	cluster0	0	2.071	6.384	4.949	0.627	0.287	0
Smagp	cluster0	9.97045e-154	2.068	4.907	3.473	0.29	0.11	7.91242e-158
Tspan9	cluster0	3.57195e-296	2.062	5.618	4.189	0.506	0.21	2.83466e-300
Fas	cluster0	1.05822e-181	2.061	5.138	3.709	0.358	0.148	8.39792e-186
Prkch	cluster0	6.78731e-241	2.061	5.456	4.028	0.433	0.177	5.38633e-245
AU020206	cluster0	8.68402e-250	2.06	5.624	4.196	0.458	0.192	6.89153e-254
Scn7a	cluster0	0	2.059	7.532	6.105	0.859	0.4	0
Adgrl3	cluster0	2.39896e-170	2.057	4.973	3.547	0.299	0.11	1.90379e-174
Hs3st1	cluster0	1.45405e-189	2.054	4.752	3.328	0.273	0.084	1.15392e-193
Gbp7	cluster0	1.44334e-232	2.051	5.72	4.298	0.435	0.181	1.14542e-236
Ctnnd1	cluster0	0	2.049	5.759	4.338	0.577	0.249	0
Fmnl3	cluster0	2.35024e-163	2.047	5.076	3.657	0.315	0.123	1.86512e-167
Galnt18	cluster0	7.12672e-204	2.046	4.904	3.486	0.328	0.114	5.65567e-208
Lxn	cluster0	3.08414e-126	2.045	5.069	3.652	0.304	0.137	2.44753e-130
Tcn2	cluster0	0	2.045	6.141	4.724	0.675	0.346	0
Sorbs3	cluster0	1.53957e-203	2.006	5.413	4.023	0.443	0.209	1.22179e-207
Rnf141	cluster0	1.44512e-178	2	5.269	3.883	0.387	0.173	1.14683e-182
Entpd1	cluster0	3.40535e-168	1.997	5.423	4.038	0.384	0.178	2.70244e-172
S1pr1	cluster0	0	1.987	6.492	5.114	0.785	0.294	0
Jcad	cluster0	0	1.987	6.497	5.12	0.678	0.244	0
Bst2	cluster0	0	1.972	6.051	4.684	0.619	0.295	0
Tle1	cluster0	4.0054e-99	1.971	4.926	3.56	0.283	0.137	3.17864e-103
Adam15	cluster0	2.82356e-171	1.968	5.395	4.031	0.41	0.201	2.24074e-175
Notch1	cluster0	9.82669e-288	1.965	5.808	4.446	0.521	0.227	7.79834e-292
Lmo2	cluster0	4.5853e-210	1.961	5.233	3.874	0.392	0.155	3.63884e-214
Gbp2	cluster0	1.34204e-132	1.955	5.172	3.816	0.317	0.141	1.06503e-136
Pcp4l1	cluster0	2.47065e-275	1.954	5.291	3.937	0.333	0.09	1.96068e-279
Fnbp1l	cluster0	0	1.952	6.117	4.764	0.579	0.227	0
Myo10	cluster0	0	1.949	6.1	4.749	0.551	0.232	0
Pcdh1	cluster0	0	1.949	5.894	4.543	0.554	0.142	0
Hdac7	cluster0	0	1.947	5.877	4.528	0.562	0.255	0
Arhgap31	cluster0	4.06171e-295	1.94	6.051	4.707	0.597	0.313	3.22332e-299
Iigp1	cluster0	1.62942e-140	1.937	5.413	4.07	0.307	0.126	1.29309e-144
Cyth3	cluster0	0	1.921	6.407	5.076	0.691	0.275	0
Rapgef5	cluster0	0	1.915	6.193	4.865	0.608	0.262	0
Dpp4	cluster0	2.13983e-226	1.909	5.779	4.456	0.49	0.23	1.69815e-230
Sorbs1	cluster0	7.34682e-129	1.906	4.679	3.358	0.256	0.099	5.83035e-133
Kank3	cluster0	3.75854e-233	1.905	5.565	4.244	0.453	0.194	2.98273e-237
Ptgfrn	cluster0	0	1.903	6.113	4.794	0.681	0.413	0
Rgs12	cluster0	8.93254e-262	1.901	5.619	4.301	0.385	0.126	7.08875e-266
Plscr3	cluster0	5.55311e-156	1.898	5.222	3.907	0.382	0.182	4.40688e-160
Yes1	cluster0	6.45432e-91	1.892	4.773	3.462	0.257	0.121	5.12207e-95
Dlc1	cluster0	0	1.884	6.334	5.028	0.712	0.328	0
Slc43a3	cluster0	0	1.883	6.826	5.52	0.855	0.39	0
Sh2d3c	cluster0	7.73919e-165	1.883	4.934	3.629	0.289	0.103	6.14173e-169
Dach1	cluster0	2.99836e-173	1.881	4.946	3.643	0.275	0.09	2.37946e-177
Cpd	cluster0	0	1.874	6.208	4.909	0.652	0.315	0
Ehd1	cluster0	0	1.856	6.222	4.935	0.683	0.364	0
Cyp2d22	cluster0	2.11645e-117	1.855	4.749	3.463	0.258	0.105	1.67959e-121
Slc16a9	cluster0	2.74219e-221	1.85	5.588	4.306	0.426	0.173	2.17617e-225
Dock6	cluster0	8.71208e-212	1.848	5.354	4.073	0.38	0.145	6.9138e-216
Grasp	cluster0	3.64586e-146	1.845	5.251	3.972	0.338	0.148	2.89331e-150
Cd38	cluster0	1.56468e-194	1.84	5.008	3.732	0.33	0.116	1.24171e-198
Plcg1	cluster0	1.74722e-103	1.838	5.119	3.845	0.324	0.167	1.38657e-107
Elovl5	cluster0	1.50214e-246	1.836	5.878	4.605	0.597	0.342	1.19208e-250
Luzp1	cluster0	1.01967e-155	1.834	5.32	4.049	0.359	0.162	8.09196e-160
Mospd2	cluster0	3.69996e-104	1.834	5.24	3.969	0.345	0.188	2.93624e-108
Ppp1r13b	cluster0	1.22145e-107	1.83	5.051	3.783	0.298	0.141	9.69331e-112
Ankrd50	cluster0	3.64343e-155	1.827	5.243	3.977	0.362	0.162	2.89138e-159
Rhoj	cluster0	0	1.82	6.124	4.863	0.602	0.238	0
Ephx1	cluster0	6.03241e-212	1.817	6.01	4.75	0.533	0.284	4.78725e-216
Stmn1	cluster0	6.64705e-205	1.811	5.558	4.303	0.458	0.218	5.27502e-209
Hmbox1	cluster0	1.09781e-150	1.802	5.229	3.98	0.358	0.163	8.71206e-155
Adgre5	cluster0	0	1.801	7.289	6.041	0.941	0.546	0
Cyp4b1	cluster0	0	1.798	6.5	5.254	0.743	0.227	0
Piezo2	cluster0	2.00547e-168	1.793	5.067	3.824	0.255	0.079	1.59152e-172
Stom	cluster0	9.96831e-257	1.792	5.782	4.54	0.504	0.223	7.91073e-261
Klf7	cluster0	0	1.789	6.448	5.208	0.688	0.323	0
Denn2b	cluster0	4.1315e-117	1.785	5.014	3.777	0.312	0.145	3.27871e-121
Plekho1	cluster0	1.14419e-198	1.78	5.467	4.233	0.423	0.184	9.08018e-203
Stard8	cluster0	1.18304e-174	1.776	5.291	4.06	0.373	0.158	9.38849e-179
Stim2	cluster0	9.51542e-143	1.767	5.223	3.999	0.368	0.175	7.55132e-147
Clic5	cluster0	0	1.766	7.34	6.116	0.704	0.167	0
Nkd1	cluster0	3.13506e-239	1.766	5.681	4.458	0.51	0.239	2.48795e-243
Enpp4	cluster0	3.62598e-120	1.758	5.254	4.036	0.332	0.158	2.87753e-124
Cdk14	cluster0	6.68997e-129	1.756	5.456	4.239	0.402	0.219	5.30908e-133
Arap2	cluster0	0	1.754	6.307	5.091	0.616	0.277	0
Arhgef12	cluster0	0	1.754	6.747	5.531	0.757	0.399	0
Pcnx	cluster0	4.78778e-107	1.753	5.135	3.92	0.341	0.178	3.79953e-111
Tmcc3	cluster0	0	1.751	6.221	5.008	0.643	0.313	0
Ncald	cluster0	5.4028e-281	1.751	5.932	4.719	0.515	0.213	4.2876e-285
Tspan12	cluster0	3.29393e-114	1.747	4.699	3.488	0.274	0.118	2.61402e-118
Slc39a6	cluster0	4.06114e-78	1.745	4.903	3.694	0.256	0.127	3.22287e-82
Ccrl2	cluster0	3.26234e-150	1.745	5.101	3.892	0.326	0.136	2.58895e-154
Pitpnm2	cluster0	2.52063e-170	1.744	5.565	4.357	0.414	0.194	2.00034e-174
Nes	cluster0	0	1.736	5.835	4.632	0.453	0.146	0
Slc30a1	cluster0	2.63277e-130	1.732	4.947	3.746	0.299	0.127	2.08933e-134
Hoxa5	cluster0	6.04374e-230	1.725	5.568	4.372	0.439	0.178	4.79624e-234
Abi3	cluster0	4.61228e-105	1.712	4.833	3.647	0.266	0.116	3.66025e-109
Snrk	cluster0	2.99301e-243	1.71	5.872	4.687	0.544	0.27	2.37522e-247
Dusp3	cluster0	9.23101e-266	1.705	5.863	4.68	0.571	0.287	7.32562e-270
Tinagl1	cluster0	7.28632e-97	1.703	5.016	3.836	0.286	0.138	5.78234e-101
Tspan14	cluster0	7.13421e-75	1.702	4.853	3.673	0.289	0.159	5.66162e-79
Grap	cluster0	4.3702e-187	1.696	5.304	4.128	0.404	0.173	3.46814e-191
Map3k11	cluster0	6.9651e-93	1.693	4.971	3.798	0.302	0.156	5.52742e-97
Gbp9	cluster0	8.68408e-109	1.681	4.954	3.789	0.256	0.105	6.89158e-113
Cep85l	cluster0	4.74567e-100	1.672	5.008	3.849	0.278	0.128	3.7661e-104
Tmem184b	cluster0	5.7762e-126	1.672	5.155	3.996	0.385	0.205	4.58392e-130
Slc3a2	cluster0	2.58098e-218	1.669	6.132	4.975	0.635	0.413	2.04823e-222
Tjp2	cluster0	1.86355e-130	1.669	5.452	4.295	0.393	0.207	1.47889e-134
Gcc2	cluster0	3.74055e-161	1.664	5.814	4.661	0.447	0.233	2.96846e-165
Smad7	cluster0	2.14468e-244	1.663	5.748	4.596	0.542	0.264	1.70199e-248
Lims2	cluster0	7.52233e-102	1.661	4.91	3.759	0.267	0.117	5.96963e-106
Fam171a1	cluster0	1.0938e-100	1.658	5.03	3.881	0.298	0.144	8.68023e-105
Tspan8	cluster0	6.68416e-117	1.658	5.168	4.019	0.334	0.163	5.30447e-121
Aph1a	cluster0	3.84837e-108	1.657	5.256	4.108	0.409	0.245	3.05402e-112
Tbx3	cluster0	0	1.656	5.886	4.738	0.538	0.177	0
Ppp1r16b	cluster0	1.06113e-220	1.656	5.57	4.422	0.489	0.228	8.42097e-225
Prx	cluster0	8.37901e-294	1.653	5.443	4.297	0.375	0.106	6.64948e-298
Cbfa2t3	cluster0	1.20683e-269	1.648	6.052	4.91	0.568	0.267	9.57727e-274
Mmp15	cluster0	3.96769e-92	1.648	4.659	3.517	0.297	0.149	3.14871e-96
Daam1	cluster0	6.9082e-127	1.639	5.586	4.451	0.41	0.228	5.48226e-131
Ets2	cluster0	0	1.636	6.597	5.463	0.743	0.442	0
Amotl1	cluster0	5.84199e-168	1.636	5.633	4.499	0.402	0.187	4.63613e-172
Pxdc1	cluster0	6.07673e-166	1.635	5.101	3.968	0.328	0.127	4.82242e-170
Lrrc8c	cluster0	8.4776e-102	1.632	5.367	4.236	0.38	0.219	6.72772e-106
Sash1	cluster0	2.89196e-177	1.632	5.54	4.409	0.431	0.204	2.29502e-181
Phldb2	cluster0	1.11228e-215	1.629	5.906	4.776	0.536	0.276	8.82695e-220
Epn2	cluster0	6.62568e-176	1.629	5.636	4.507	0.446	0.218	5.25806e-180
Sgk1	cluster0	4.73601e-135	1.626	5.739	4.612	0.458	0.262	3.75844e-139
Itpripl2	cluster0	4.08323e-212	1.621	5.797	4.673	0.548	0.303	3.2404e-216
Epb41	cluster0	6.19828e-123	1.616	5.624	4.504	0.424	0.241	4.91888e-127
Syne1	cluster0	8.19666e-151	1.611	6.138	5.021	0.477	0.265	6.50477e-155
Ccnd1	cluster0	1.80696e-191	1.611	5.813	4.697	0.431	0.192	1.43398e-195
Carhsp1	cluster0	4.3319e-129	1.61	5.248	4.132	0.388	0.203	3.43774e-133
Rgs3	cluster0	4.322e-98	1.61	4.903	3.788	0.268	0.122	3.42989e-102
Taok2	cluster0	3.60686e-107	1.606	5.365	4.252	0.383	0.216	2.86236e-111
Ctnna1	cluster0	0	1.6	7.011	5.902	0.879	0.542	0
Afdn	cluster0	1.5006e-140	1.599	5.666	4.558	0.447	0.252	1.19086e-144
Git1	cluster0	6.94786e-72	1.597	4.843	3.736	0.287	0.16	5.51373e-76
Atp2a3	cluster0	6.16977e-283	1.591	6.027	4.924	0.624	0.328	4.89626e-287
Npdc1	cluster0	2.75402e-43	1.586	4.732	3.632	0.251	0.156	2.18555e-47
Plcb4	cluster0	4.1679e-156	1.586	5.442	4.343	0.363	0.159	3.3076e-160
Gnaq	cluster0	5.17557e-199	1.584	5.866	4.768	0.557	0.318	4.10727e-203
Klf4	cluster0	0	1.579	7.132	6.037	0.828	0.469	0
Pkp4	cluster0	4.835e-107	1.569	5.32	4.232	0.349	0.186	3.837e-111
Irf1	cluster0	1.48456e-91	1.568	5.76	4.674	0.427	0.274	1.17813e-95
Agtrap	cluster0	5.9305e-45	1.562	5.007	3.924	0.283	0.185	4.70637e-49
Antxr2	cluster0	5.2054e-120	1.557	5.357	4.278	0.397	0.214	4.13094e-124
Cdc42bpb	cluster0	1.10302e-78	1.556	5.155	4.077	0.33	0.192	8.75344e-83
Plxna1	cluster0	1.68405e-84	1.552	5.083	4.007	0.319	0.175	1.33644e-88
Meis1	cluster0	6.6919e-73	1.541	4.958	3.889	0.278	0.146	5.31061e-77
Cavin1	cluster0	0	1.535	6.325	5.261	0.745	0.384	0
Tmem140	cluster0	4.54083e-88	1.531	4.935	3.874	0.285	0.142	3.60355e-92
Gimap5	cluster0	4.27218e-96	1.53	4.798	3.738	0.27	0.124	3.39035e-100
Stard4	cluster0	1.25466e-59	1.525	4.961	3.904	0.27	0.154	9.95683e-64
Smurf2	cluster0	3.38121e-197	1.522	6.106	5.052	0.588	0.355	2.68329e-201
Tubb2a	cluster0	1.38574e-92	1.52	5.175	4.122	0.343	0.19	1.09971e-96
Itm2b	cluster0	0	1.516	8.035	6.984	0.994	0.853	0
Rdx	cluster0	1.84332e-274	1.51	6.825	5.779	0.767	0.559	1.46284e-278
Pdlim5	cluster0	7.45947e-70	1.505	4.987	3.944	0.305	0.176	5.91974e-74
Nck1	cluster0	3.89173e-57	1.503	4.895	3.853	0.281	0.165	3.08843e-61
Hpcal1	cluster0	6.64869e-60	1.489	4.898	3.866	0.316	0.198	5.27632e-64
Nav1	cluster0	8.28566e-93	1.482	5.407	4.38	0.369	0.212	6.5754e-97
Trim35	cluster0	4.23218e-51	1.48	4.874	3.848	0.275	0.167	3.3586e-55
Dram2	cluster0	5.90804e-93	1.477	5.216	4.192	0.41	0.26	4.68854e-97
Sptan1	cluster0	0	1.454	6.62	5.612	0.759	0.497	0
Socs3	cluster0	6.21026e-129	1.442	5.997	4.998	0.532	0.347	4.92839e-133
Zfp608	cluster0	5.24983e-60	1.438	5.393	4.396	0.33	0.208	4.1662e-64
Clstn1	cluster0	1.09646e-165	1.43	5.762	4.771	0.532	0.308	8.70139e-170
Fkbp1a	cluster0	2.64721e-302	1.427	6.381	5.391	0.748	0.48	2.10079e-306
Parp14	cluster0	9.0677e-46	1.419	5.144	4.161	0.272	0.169	7.19602e-50
Stard9	cluster0	3.06042e-75	1.419	5.178	4.195	0.279	0.145	2.42871e-79
Itpkb	cluster0	1.31057e-151	1.415	5.652	4.671	0.486	0.271	1.04006e-155
Cttnbp2nl	cluster0	3.92174e-77	1.414	5.173	4.193	0.325	0.184	3.11225e-81
Csf1	cluster0	1.31414e-87	1.413	4.895	3.916	0.256	0.118	1.04288e-91
Sdc3	cluster0	3.23162e-79	1.411	4.933	3.955	0.287	0.149	2.56458e-83
Ptk2	cluster0	6.4376e-52	1.406	5.047	4.072	0.34	0.233	5.1088e-56
Plscr4	cluster0	6.43922e-101	1.403	5.308	4.336	0.362	0.194	5.11008e-105
Map7d1	cluster0	2.14142e-136	1.396	5.882	4.914	0.529	0.335	1.6994e-140
Marveld1	cluster0	1.91145e-71	1.394	5.194	4.228	0.362	0.228	1.51691e-75
Mapk3	cluster0	4.92195e-233	1.393	6.206	5.24	0.69	0.445	3.906e-237
Prkce	cluster0	1.13043e-110	1.384	5.201	4.242	0.343	0.169	8.97098e-115
Sema7a	cluster0	6.14199e-130	1.382	5.027	4.069	0.264	0.098	4.87421e-134
Actn4	cluster0	1.00783e-204	1.38	6.17	5.213	0.663	0.436	7.998e-209
F11r	cluster0	4.1225e-92	1.37	5.262	4.312	0.396	0.237	3.27156e-96
Amotl2	cluster0	2.27224e-99	1.367	5.147	4.2	0.382	0.216	1.80322e-103
Col4a1	cluster0	0	1.366	6.85	5.903	0.835	0.463	0
Pea15a	cluster0	1.60313e-147	1.361	5.733	4.789	0.507	0.302	1.27222e-151
Atp1a1	cluster0	3.48698e-158	1.361	5.956	5.012	0.616	0.416	2.76722e-162
Msrb3	cluster0	4.32513e-85	1.353	4.85	3.912	0.309	0.163	3.43237e-89
Vat1	cluster0	6.76678e-99	1.353	5.353	4.415	0.424	0.258	5.37003e-103
St3gal1	cluster0	1.67428e-53	1.349	5.189	4.254	0.349	0.235	1.32869e-57
Traf7	cluster0	1.63185e-46	1.348	5.079	4.144	0.333	0.23	1.29501e-50
Gna11	cluster0	1.79788e-60	1.346	5.234	4.301	0.347	0.224	1.42677e-64
Tpst2	cluster0	1.05085e-38	1.343	4.76	3.829	0.27	0.177	8.33939e-43
Smarca2	cluster0	1.29066e-223	1.342	6.641	5.71	0.701	0.482	1.02425e-227
Arrb1	cluster0	3.76736e-92	1.34	5.316	4.387	0.397	0.24	2.98973e-96
Arhgef7	cluster0	1.44253e-43	1.334	5.225	4.3	0.331	0.23	1.14478e-47
H1f0	cluster0	3.15304e-77	1.331	5.551	4.628	0.434	0.294	2.50222e-81
Agrn	cluster0	2.38322e-57	1.329	4.952	4.03	0.262	0.147	1.89129e-61
Tmem204	cluster0	1.4762e-235	1.327	6.121	5.201	0.59	0.296	1.17149e-239
Sh3d19	cluster0	1.52983e-42	1.322	5.026	4.109	0.278	0.179	1.21405e-46
Kdr	cluster0	0	1.321	6.57	5.654	0.731	0.199	0
9930111J21Rik2	cluster0	2.06709e-131	1.317	5.954	5.041	0.53	0.332	1.64042e-135
Acer3	cluster0	3.28613e-26	1.311	5.029	4.12	0.301	0.228	2.60783e-30
Wwc2	cluster0	6.37772e-95	1.31	5.582	4.674	0.399	0.236	5.06128e-99
Crip2	cluster0	0	1.305	6.757	5.852	0.81	0.482	0
Sptbn1	cluster0	0	1.295	8.292	7.394	0.984	0.819	0
Selenop	cluster0	0	1.289	7.329	6.435	0.928	0.653	0
Ehd2	cluster0	2.19051e-114	1.288	5.515	4.623	0.453	0.268	1.73836e-118
Zeb1	cluster0	1.43506e-128	1.283	5.754	4.864	0.452	0.255	1.13885e-132
Sav1	cluster0	5.50014e-51	1.282	4.889	4	0.331	0.221	4.36484e-55
Cdkn1a	cluster0	2.7767e-104	1.272	6.37	5.488	0.527	0.355	2.20355e-108
Adamts1	cluster0	3.25551e-216	1.266	6.444	5.567	0.559	0.287	2.58353e-220
Abhd2	cluster0	1.26319e-40	1.265	4.881	4.004	0.313	0.215	1.00245e-44
Gimap1	cluster0	2.63999e-84	1.264	5.067	4.191	0.328	0.175	2.09507e-88
Xiap	cluster0	4.55301e-104	1.262	5.973	5.098	0.541	0.39	3.61321e-108
Inpp5a	cluster0	1.21132e-60	1.262	4.949	4.074	0.308	0.186	9.61288e-65
Cers4	cluster0	5.41392e-46	1.253	5.003	4.135	0.295	0.191	4.29642e-50
Myo6	cluster0	4.44273e-100	1.249	5.431	4.565	0.407	0.239	3.52569e-104
Pxn	cluster0	5.33891e-32	1.249	5.036	4.17	0.323	0.242	4.2369e-36
Prkd2	cluster0	6.46748e-38	1.248	4.758	3.893	0.258	0.165	5.13251e-42
Lgals9	cluster0	7.4656e-66	1.247	5.386	4.522	0.433	0.305	5.92461e-70
Sypl	cluster0	1.23626e-153	1.245	5.988	5.125	0.638	0.455	9.81078e-158
Nrp1	cluster0	0	1.244	6.527	5.664	0.72	0.4	0
Anp32a	cluster0	6.76765e-219	1.241	6.526	5.666	0.76	0.572	5.37073e-223
Tnfrsf1a	cluster0	8.97288e-71	1.239	5.325	4.466	0.428	0.297	7.12076e-75
Piezo1	cluster0	5.6763e-22	1.231	4.954	4.101	0.256	0.189	4.50465e-26
Hip1	cluster0	4.3001e-97	1.231	5.765	4.911	0.461	0.295	3.4125e-101
Arhgef3	cluster0	7.50557e-115	1.23	5.39	4.538	0.429	0.242	5.95633e-119
Arl2bp	cluster0	1.14368e-68	1.228	5.104	4.253	0.38	0.245	9.07613e-73
Dgkh	cluster0	8.23277e-78	1.227	5.043	4.192	0.272	0.135	6.53342e-82
Bicd2	cluster0	4.89815e-77	1.227	5.398	4.547	0.394	0.25	3.88711e-81
Trim8	cluster0	2.7011e-52	1.226	5.132	4.282	0.374	0.264	2.14356e-56
Cadm1	cluster0	1.01011e-150	1.22	5.458	4.613	0.417	0.198	8.01609e-155
2510009E07Rik	cluster0	5.00852e-31	1.212	4.878	4.038	0.251	0.167	3.9747e-35
Clic4	cluster0	0	1.204	7.101	6.266	0.902	0.611	0
Peg13	cluster0	9.07072e-42	1.203	4.786	3.952	0.282	0.182	7.19842e-46
Anxa3	cluster0	3.36349e-108	1.199	5.473	4.641	0.44	0.258	2.66922e-112
Rap1a	cluster0	4.50803e-153	1.196	5.991	5.162	0.635	0.442	3.57752e-157
Sertad1	cluster0	7.42871e-18	1.195	5.186	4.357	0.302	0.245	5.89534e-22
Sbds	cluster0	6.51057e-68	1.186	5.634	4.812	0.479	0.358	5.16671e-72
Pdlim1	cluster0	6.57751e-40	1.183	5.137	4.317	0.347	0.252	5.21983e-44
Znrf1	cluster0	4.21382e-30	1.182	4.782	3.962	0.275	0.192	3.34404e-34
Dusp6	cluster0	4.02171e-50	1.182	5.129	4.31	0.328	0.213	3.19158e-54
Cd151	cluster0	3.79879e-164	1.18	6.133	5.315	0.637	0.421	3.01467e-168
Syne2	cluster0	2.62782e-56	1.18	5.81	4.992	0.406	0.289	2.0854e-60
Gimap4	cluster0	7.21107e-176	1.179	5.782	4.965	0.51	0.258	5.72261e-180
Oaz2	cluster0	2.27402e-84	1.177	5.596	4.78	0.482	0.335	1.80463e-88
Creb3l2	cluster0	3.70039e-35	1.177	5.04	4.224	0.29	0.2	2.93658e-39
Tspan2	cluster0	1.15683e-62	1.172	5.015	4.203	0.306	0.178	9.18049e-67
Hes1	cluster0	2.4581e-48	1.169	5.214	4.403	0.349	0.237	1.95072e-52
Trib2	cluster0	1.26921e-95	1.164	5.06	4.253	0.311	0.15	1.00723e-99
Tmpo	cluster0	4.91919e-60	1.163	5.458	4.652	0.439	0.32	3.90381e-64
Pttg1ip	cluster0	1.01003e-93	1.159	5.817	5.013	0.551	0.405	8.01551e-98
Sipa1l1	cluster0	2.13551e-38	1.157	4.877	4.075	0.252	0.158	1.69472e-42
Igfbp4	cluster0	3.94368e-251	1.156	5.803	5.002	0.544	0.254	3.12966e-255
St8sia4	cluster0	4.20218e-71	1.155	5.306	4.505	0.394	0.249	3.3348e-75
Tgfb1i1	cluster0	2.73131e-44	1.152	4.98	4.181	0.308	0.201	2.16754e-48
Foxp1	cluster0	9.46138e-232	1.15	6.695	5.898	0.768	0.533	7.50844e-236
Vegfa	cluster0	0	1.148	6.261	5.465	0.683	0.355	0
Ttc28	cluster0	6.52752e-48	1.144	5.236	4.443	0.306	0.194	5.18016e-52
Hipk2	cluster0	1.63752e-32	1.143	4.925	4.132	0.254	0.167	1.29951e-36
Il6st	cluster0	8.86858e-134	1.14	6.162	5.371	0.635	0.462	7.038e-138
Skap2	cluster0	1.07086e-22	1.137	5.155	4.366	0.328	0.26	8.49817e-27
Rb1	cluster0	2.518e-25	1.137	5.079	4.291	0.302	0.227	1.99826e-29
Ccser2	cluster0	9.08151e-76	1.131	5.724	4.94	0.438	0.298	7.20698e-80
Sh3pxd2a	cluster0	2.29001e-75	1.129	5.571	4.788	0.396	0.25	1.81732e-79
Kitl	cluster0	0	1.128	6.293	5.511	0.625	0.273	0
Zbtb4	cluster0	5.68867e-54	1.125	5.536	4.756	0.436	0.326	4.51446e-58
Tecpr1	cluster0	6.77688e-49	1.123	5.436	4.657	0.377	0.269	5.37805e-53
Wwtr1	cluster0	9.29754e-98	1.123	5.634	4.855	0.469	0.305	7.37841e-102
Sppl3	cluster0	5.26324e-19	1.123	4.642	3.864	0.253	0.189	4.17685e-23
Zmiz1	cluster0	1.14982e-81	1.12	5.798	5.021	0.528	0.394	9.12482e-86
Fam117b	cluster0	1.19497e-48	1.118	5.432	4.657	0.406	0.299	9.4831e-53
Emp1	cluster0	1.60534e-96	1.114	5.807	5.034	0.485	0.306	1.27397e-100
Btbd7	cluster0	6.03731e-41	1.11	5.51	4.74	0.405	0.313	4.79113e-45
Klf2	cluster0	1.21234e-216	1.107	6.696	5.928	0.777	0.535	9.62099e-221
Map4k3	cluster0	7.48278e-32	1.106	4.996	4.23	0.287	0.201	5.93824e-36
Rgl2	cluster0	1.4837e-16	1.106	4.873	4.107	0.252	0.193	1.17745e-20
S100a13	cluster0	9.16042e-41	1.103	5.284	4.519	0.419	0.33	7.2696e-45
Id3	cluster0	1.37415e-248	1.099	6.451	5.689	0.698	0.398	1.09051e-252
Raph1	cluster0	1.32045e-57	1.094	5.547	4.789	0.419	0.299	1.0479e-61
Ivns1abp	cluster0	1.83623e-06	1.094	5.647	4.889	0.376	0.364	1.45721e-10
Git2	cluster0	8.07058e-39	1.093	5.44	4.682	0.427	0.349	6.40471e-43
Ly6e	cluster0	0	1.089	7.866	7.111	0.973	0.757	0
Gltp	cluster0	1.24131e-40	1.088	5.028	4.274	0.356	0.257	9.85091e-45
Phactr2	cluster0	5.30496e-80	1.087	5.785	5.031	0.462	0.315	4.20995e-84
Gimap8	cluster0	1.64963e-86	1.085	5.187	4.435	0.367	0.201	1.30912e-90
Leprot	cluster0	4.55843e-109	1.084	6.227	5.476	0.608	0.448	3.61751e-113
Rin2	cluster0	5.90872e-17	1.083	4.964	4.213	0.32	0.269	4.68909e-21
Heg1	cluster0	1.19299e-165	1.081	6.042	5.293	0.601	0.369	9.46746e-170
Bnip2	cluster0	1.50423e-83	1.071	5.789	5.047	0.528	0.394	1.19374e-87
Ifitm3	cluster0	0	1.067	7.13	6.39	0.901	0.62	0
Ghr	cluster0	3.52818e-54	1.066	5.185	4.446	0.337	0.215	2.79992e-58
H2-Q7	cluster0	2.47301e-171	1.061	6.171	5.436	0.628	0.381	1.96255e-175
Elf2	cluster0	4.08326e-37	1.061	5.328	4.593	0.384	0.294	3.24043e-41
Qk	cluster0	4.11125e-219	1.053	6.624	5.894	0.785	0.594	3.26264e-223
Pggt1b	cluster0	1.11712e-21	1.051	4.879	4.15	0.272	0.202	8.86532e-26
Aldh2	cluster0	3.41828e-247	1.043	6.949	6.226	0.861	0.674	2.7127e-251
Tnfaip1	cluster0	2.12587e-22	1.04	5.125	4.404	0.332	0.266	1.68706e-26
Pakap	cluster0	0	1.038	6.656	5.937	0.782	0.441	0
Plxnd1	cluster0	1.3247e-45	1.038	5.116	4.397	0.319	0.209	1.05127e-49
Dennd5b	cluster0	2.96746e-28	1.037	4.817	4.098	0.253	0.171	2.35494e-32
H2-Q4	cluster0	1.96404e-108	1.034	5.983	5.267	0.648	0.511	1.55864e-112
Gatad2a	cluster0	1.83056e-14	1.034	4.912	4.196	0.282	0.228	1.45271e-18
Mtus1	cluster0	1.87514e-47	1.033	5.024	4.308	0.334	0.22	1.48808e-51
Cdc42bpa	cluster0	1.91824e-16	1.028	4.996	4.284	0.278	0.219	1.52229e-20
Crim1	cluster0	3.56307e-253	1.028	5.948	5.235	0.572	0.27	2.82761e-257
Rhoc	cluster0	7.51603e-46	1.025	5.277	4.566	0.373	0.262	5.96463e-50
Cyfip1	cluster0	5.53429e-18	1.025	5.243	4.533	0.349	0.295	4.39195e-22
Cnn3	cluster0	2.66679e-103	1.021	5.673	4.965	0.506	0.321	2.11633e-107
Prxl2c	cluster0	2.35555e-47	1.02	5.431	4.724	0.448	0.351	1.86933e-51
Bmi1	cluster0	3.77337e-12	1.019	4.719	4.012	0.256	0.206	2.9945e-16
Snx3	cluster0	2.76566e-55	1.018	5.52	4.814	0.487	0.384	2.19479e-59
Yap1	cluster0	1.48499e-18	1.015	4.736	4.032	0.256	0.192	1.17847e-22
Btg3	cluster0	1.97664e-09	1.013	4.6	3.897	0.252	0.209	1.56863e-13
Ceacam1	cluster0	2.88216e-78	1.011	5.336	4.635	0.366	0.211	2.28724e-82
Myo18a	cluster0	7.66192e-15	1.009	4.957	4.258	0.275	0.222	6.08041e-19
Ppp1r2	cluster0	1.11111e-102	1.009	5.991	5.291	0.615	0.471	8.81761e-107
Xdh	cluster0	8.05653e-75	1.005	5.765	5.068	0.498	0.357	6.39357e-79
Map3k3	cluster0	7.24374e-18	0.995	4.909	4.219	0.267	0.202	5.74855e-22
Tapbp	cluster0	2.48095e-49	0.994	5.741	5.053	0.54	0.465	1.96885e-53
Stx12	cluster0	8.02575e-08	0.987	4.676	3.992	0.252	0.215	6.36914e-12
Col4a2	cluster0	1.4629e-203	0.985	6.213	5.531	0.63	0.362	1.16094e-207
Tax1bp1	cluster0	1.78018e-115	0.985	6.835	6.152	0.775	0.696	1.41273e-119
Sft2d2	cluster0	1.06426e-11	0.984	4.734	4.053	0.264	0.215	8.44584e-16
Sh3glb1	cluster0	1.35031e-136	0.98	6.436	5.756	0.726	0.588	1.07159e-140
Ybx1	cluster0	3.03419e-259	0.98	7.145	6.466	0.888	0.753	2.4079e-263
Ralb	cluster0	5.13796e-19	0.975	5.175	4.499	0.325	0.265	4.07743e-23
Car2	cluster0	7.41198e-41	0.973	5.258	4.584	0.346	0.239	5.88206e-45
Rac1	cluster0	2.75722e-177	0.972	6.452	5.778	0.784	0.624	2.1881e-181
Tcf4	cluster0	2.60059e-166	0.971	6.403	5.73	0.706	0.488	2.0638e-170
Vgll4	cluster0	2.43025e-26	0.97	5.541	4.869	0.377	0.304	1.92862e-30
Snrpb	cluster0	4.31371e-66	0.969	6.056	5.384	0.609	0.518	3.42331e-70
Ro60	cluster0	1.13616e-28	0.968	5.343	4.672	0.347	0.264	9.0164e-33
Sipa1	cluster0	9.4992e-41	0.968	5.416	4.745	0.372	0.266	7.53845e-45
Itpr2	cluster0	5.0716e-14	0.967	5.182	4.511	0.275	0.221	4.02476e-18
Cd34	cluster0	3.96356e-107	0.967	5.541	4.871	0.425	0.234	3.14543e-111
Rcsd1	cluster0	4.12235e-46	0.961	5.109	4.443	0.336	0.222	3.27144e-50
Lats2	cluster0	1.37735e-36	0.96	5.364	4.698	0.407	0.316	1.09305e-40
Aplp2	cluster0	1.78083e-201	0.957	6.847	6.184	0.837	0.627	1.41324e-205
Mir6240	cluster0	1.18627e-30	0.956	5.099	4.437	0.397	0.32	9.41412e-35
Smad5	cluster0	4.79872e-15	0.955	4.932	4.27	0.268	0.21	3.80821e-19
Cebpg	cluster0	1.66186e-08	0.951	4.913	4.254	0.276	0.238	1.31884e-12
Tmem109	cluster0	5.98659e-14	0.95	4.598	3.939	0.275	0.223	4.75088e-18
Rab11a	cluster0	9.5271e-32	0.95	5.167	4.509	0.396	0.318	7.56059e-36
Psmb10	cluster0	3.00148e-16	0.95	5.197	4.538	0.326	0.27	2.38193e-20
Rassf1	cluster0	2.09197e-11	0.95	4.899	4.241	0.282	0.236	1.66016e-15
Nckap1	cluster0	1.70349e-29	0.948	5.157	4.499	0.349	0.264	1.35187e-33
Ifitm2	cluster0	6.54131e-213	0.945	6.469	5.814	0.813	0.591	5.19111e-217
Sptlc2	cluster0	2.90711e-05	0.943	4.991	4.338	0.301	0.276	2.30705e-09
H2-Q6	cluster0	7.60726e-73	0.936	5.528	4.879	0.437	0.282	6.03703e-77
Acap2	cluster0	5.23617e-21	0.932	5.451	4.805	0.381	0.318	4.15536e-25
Lrrc58	cluster0	6.13627e-61	0.928	5.792	5.148	0.529	0.42	4.86967e-65
Klf3	cluster0	8.72309e-90	0.924	6.211	5.571	0.613	0.463	6.92254e-94
Vamp3	cluster0	4.17056e-20	0.921	5.258	4.62	0.405	0.358	3.3097e-24
Rnpepl1	cluster0	5.5151e-05	0.918	4.746	4.109	0.26	0.233	4.37671e-09
Rab1a	cluster0	6.50324e-55	0.913	5.725	5.093	0.566	0.468	5.1609e-59
Krt80	cluster0	6.78468e-48	0.911	4.809	4.178	0.279	0.167	5.38424e-52
Mxra7	cluster0	9.46452e-77	0.908	5.43	4.801	0.415	0.255	7.51093e-81
Gng11	cluster0	3.66923e-90	0.908	5.286	4.657	0.442	0.265	2.91186e-94
Dennd5a	cluster0	5.32166e-22	0.904	5.295	4.668	0.38	0.322	4.22321e-26
Erap1	cluster0	3.40716e-10	0.901	4.937	4.312	0.293	0.25	2.70388e-14
Vdac3	cluster0	2.6974e-10	0.898	5.127	4.504	0.354	0.32	2.14062e-14
Tmco1	cluster0	7.59339e-26	0.896	5.333	4.712	0.445	0.387	6.02602e-30
Rnf19a	cluster0	8.48619e-07	0.895	4.894	4.274	0.257	0.221	6.73453e-11
P2rx4	cluster0	7.99573e-05	0.893	4.647	4.028	0.27	0.247	6.34531e-09
Midn	cluster0	6.13646e-16	0.892	5.099	4.481	0.351	0.301	4.86982e-20
Sec14l1	cluster0	8.9681e-57	0.889	5.853	5.237	0.594	0.513	7.11697e-61
Tet3	cluster0	6.27515e-08	0.888	5.105	4.49	0.271	0.231	4.97988e-12
Cd2ap	cluster0	1.13563e-49	0.885	5.932	5.318	0.526	0.433	9.01224e-54
Fcho2	cluster0	6.74483e-36	0.88	5.55	4.94	0.469	0.394	5.35262e-40
Dnm2	cluster0	1.90539e-14	0.879	5.455	4.846	0.392	0.351	1.5121e-18
Dync1li2	cluster0	3.35176e-11	0.875	4.907	4.301	0.276	0.229	2.65992e-15
Mxd4	cluster0	1.14438e-76	0.874	6.294	5.688	0.63	0.52	9.08163e-81
Dgkz	cluster0	1.04938e-26	0.874	4.963	4.357	0.324	0.241	8.32777e-31
Fermt2	cluster0	6.80894e-242	0.873	6.493	5.887	0.751	0.442	5.40349e-246
Akap12	cluster0	8.05427e-128	0.871	6.265	5.661	0.559	0.333	6.39177e-132
Pnpla2	cluster0	0.0127875	0.87	4.902	4.299	0.277	0.26	1.0148e-06
Rab12	cluster0	1.38384e-25	0.87	5.145	4.542	0.352	0.276	1.0982e-29
Lman1	cluster0	4.13356e-12	0.866	5.387	4.787	0.364	0.325	3.28035e-16
Pde4b	cluster0	5.70462e-63	0.865	6.075	5.476	0.532	0.397	4.52711e-67
Ifnar2	cluster0	5.9545e-05	0.861	4.988	4.391	0.308	0.287	4.72542e-09
Kat6a	cluster0	4.73777e-28	0.858	5.527	4.932	0.415	0.342	3.75984e-32
Arid5b	cluster0	8.38259e-22	0.856	5.335	4.741	0.35	0.281	6.65232e-26
Abi3bp	cluster0	3.90891e-58	0.856	5.914	5.321	0.419	0.277	3.10206e-62
Fam129b	cluster0	2.04065e-19	0.856	5.311	4.718	0.338	0.273	1.61943e-23
Csnk1e	cluster0	4.22904e-13	0.851	5.262	4.672	0.343	0.297	3.35612e-17
Ybx3	cluster0	9.44883e-21	0.85	5.518	4.928	0.418	0.365	7.49847e-25
B2m	cluster0	0	0.844	7.978	7.393	0.992	0.926	0
Oip5os1	cluster0	1.21502e-31	0.84	5.62	5.038	0.443	0.37	9.64228e-36
Nfib	cluster0	1.61827e-184	0.833	6.523	5.946	0.715	0.437	1.28424e-188
Slc44a1	cluster0	3.09441e-12	0.832	5.041	4.465	0.305	0.256	2.45569e-16
Erbin	cluster0	1.31705e-41	0.826	5.917	5.345	0.544	0.477	1.04519e-45
Crk	cluster0	2.14823e-20	0.825	5.215	4.643	0.397	0.344	1.70481e-24
Zfp664	cluster0	1.16616e-11	0.822	4.827	4.257	0.266	0.216	9.2545e-16
Slk	cluster0	4.9705e-41	0.822	5.855	5.285	0.504	0.416	3.94453e-45
Mir6236	cluster0	1.17867e-35	0.82	5.563	4.995	0.476	0.391	9.35382e-40
Smim10l1	cluster0	3.44829e-07	0.818	4.938	4.371	0.297	0.265	2.73652e-11
Bcam	cluster0	1.42583e-88	0.818	5.629	5.062	0.478	0.302	1.13152e-92
Pds5b	cluster0	0.00328845	0.815	4.971	4.406	0.255	0.23	2.60967e-07
4930402H24Rik	cluster0	1.04925e-09	0.805	4.666	4.108	0.257	0.212	8.32672e-14
CAAA01147332.1	cluster0	0.00717885	0.803	4.307	3.751	0.267	0.25	5.69705e-07
Tns2	cluster0	1.80062e-26	0.796	5.259	4.707	0.348	0.261	1.42895e-30
Arhgap5	cluster0	1.65693e-23	0.795	5.563	5.012	0.406	0.335	1.31492e-27
Rasa1	cluster0	1.17628e-09	0.794	5.204	4.653	0.329	0.289	9.33478e-14
Ccny	cluster0	4.73069e-12	0.792	5.076	4.527	0.329	0.283	3.75422e-16
Hmg20b	cluster0	0.0166018	0.788	5.238	4.691	0.333	0.323	1.3175e-06
Antxr1	cluster0	8.43826e-37	0.788	5.345	4.799	0.4	0.296	6.6965e-41
Trim56	cluster0	7.37886e-13	0.787	5.503	4.957	0.356	0.311	5.85577e-17
Nin	cluster0	1.43329e-05	0.785	4.962	4.418	0.262	0.227	1.13744e-09
H2-D1	cluster0	3.35756e-280	0.783	7.71	7.167	0.981	0.862	2.66452e-284
Ctnnb1	cluster0	6.29829e-83	0.778	5.983	5.444	0.636	0.499	4.99825e-87
Top1	cluster0	2.2609e-30	0.777	5.752	5.214	0.506	0.447	1.79422e-34
Susd6	cluster0	0.00525406	0.777	4.63	4.092	0.253	0.231	4.16956e-07
Ppp1r9b	cluster0	4.86911e-06	0.774	4.848	4.311	0.279	0.247	3.86406e-10
Cflar	cluster0	1.64782e-25	0.773	5.445	4.909	0.48	0.435	1.30769e-29
H2-K1	cluster0	2.88379e-239	0.771	7.39	6.856	0.948	0.814	2.28854e-243
Plec	cluster0	4.33385e-06	0.768	5.28	4.747	0.32	0.292	3.43929e-10
Strn3	cluster0	7.61479e-11	0.767	5.141	4.609	0.336	0.296	6.04301e-15
Sox4	cluster0	3.55705e-17	0.763	5.102	4.573	0.286	0.219	2.82283e-21
Klf9	cluster0	5.7824e-80	0.761	6.256	5.729	0.644	0.494	4.58884e-84
Gnb1	cluster0	1.59332e-55	0.76	5.805	5.278	0.617	0.531	1.26444e-59
H2-T23	cluster0	1.97775e-27	0.758	5.714	5.189	0.545	0.504	1.56952e-31
Slc50a1	cluster0	1.10983e-07	0.758	4.919	4.393	0.294	0.257	8.80751e-12
Cyb5r3	cluster0	5.8063e-46	0.752	6.075	5.554	0.551	0.465	4.60781e-50
Gnai2	cluster0	3.56749e-222	0.749	7.296	6.777	0.945	0.839	2.83112e-226
Lgals3bp	cluster0	0.000331621	0.749	4.94	4.421	0.296	0.269	2.6317e-08
Rbpms	cluster0	3.81855e-29	0.74	5.492	4.98	0.453	0.375	3.03036e-33
Cds2	cluster0	0.00191224	0.738	4.974	4.463	0.292	0.271	1.51753e-07
Serinc3	cluster0	2.36816e-159	0.736	6.751	6.241	0.893	0.779	1.87934e-163
Bach1	cluster0	3.29242e-10	0.731	5.286	4.78	0.33	0.283	2.61282e-14
B230219D22Rik	cluster0	2.9797e-24	0.729	5.788	5.282	0.495	0.44	2.36465e-28
Reep3	cluster0	9.18797e-17	0.725	5.763	5.26	0.511	0.489	7.29146e-21
Ptpn12	cluster0	6.1791e-29	0.723	5.07	4.569	0.352	0.261	4.90366e-33
Pank3	cluster0	0.002707	0.721	4.876	4.376	0.278	0.255	2.14824e-07
Nras	cluster0	1.26429e-09	0.714	5.081	4.585	0.341	0.303	1.00333e-13
Tmbim1	cluster0	7.06031e-10	0.714	5.105	4.61	0.368	0.331	5.60297e-14
Nhlrc2	cluster0	2.69186e-29	0.712	5.356	4.862	0.351	0.26	2.13623e-33
Dnajc8	cluster0	5.1341e-31	0.711	5.785	5.292	0.551	0.495	4.07436e-35
Wasf2	cluster0	2.02173e-43	0.71	6.199	5.707	0.632	0.572	1.60442e-47
Chmp5	cluster0	5.37965e-05	0.708	4.976	4.486	0.328	0.308	4.26922e-09
Rsu1	cluster0	0.0040456	0.707	4.865	4.375	0.305	0.287	3.21053e-07
Csnk1a1	cluster0	2.37223e-66	0.701	6.278	5.792	0.714	0.641	1.88258e-70
Plekha2	cluster0	2.0436e-22	0.7	5.255	4.77	0.374	0.3	1.62178e-26
Lima1	cluster0	1.52829e-08	0.699	5.324	4.84	0.344	0.302	1.21283e-12
Myl12a	cluster0	3.22862e-148	0.699	6.891	6.406	0.869	0.745	2.56219e-152
Ski	cluster0	1.35885e-17	0.698	5.279	4.795	0.415	0.357	1.07836e-21
Laptm4a	cluster0	2.62416e-114	0.697	6.562	6.079	0.83	0.683	2.0825e-118
Klc1	cluster0	0.000204552	0.697	4.867	4.383	0.277	0.249	1.6233e-08
Cnot6	cluster0	2.06653e-06	0.696	5.354	4.871	0.358	0.336	1.63997e-10
Map4k2	cluster0	8.66327e-16	0.696	4.967	4.485	0.315	0.251	6.87507e-20
Ctdsp2	cluster0	4.34684e-11	0.689	5.277	4.799	0.405	0.372	3.4496e-15
Vezf1	cluster0	1.245e-16	0.688	5.717	5.24	0.477	0.439	9.88019e-21
Sec62	cluster0	5.82624e-52	0.685	6.167	5.693	0.673	0.604	4.62364e-56
Utrn	cluster0	7.80359e-38	0.683	5.718	5.244	0.445	0.345	6.19284e-42
Kctd10	cluster0	2.23317e-27	0.677	5.596	5.127	0.456	0.387	1.77222e-31
Myl12b	cluster0	1.44221e-83	0.675	6.282	5.814	0.749	0.65	1.14452e-87
Tmem59	cluster0	3.53025e-26	0.672	5.709	5.243	0.555	0.5	2.80156e-30
Il4ra	cluster0	9.01061e-10	0.67	5.08	4.616	0.306	0.258	7.15071e-14
Mgll	cluster0	0.00560042	0.667	5.076	4.614	0.251	0.223	4.44442e-07
Pnrc2	cluster0	0.00673383	0.665	5.149	4.688	0.358	0.35	5.34388e-07
Clic1	cluster0	1.07736e-31	0.663	5.867	5.407	0.574	0.501	8.54981e-36
Mbnl2	cluster0	2.42997e-47	0.659	6.06	5.604	0.617	0.53	1.9284e-51
Lars2	cluster0	1.02043e-52	0.658	6.811	6.355	0.757	0.663	8.09798e-57
Hook3	cluster0	0.00131148	0.657	5.459	5.004	0.378	0.37	1.04078e-07
Itgb1	cluster0	8.05941e-144	0.653	6.819	6.366	0.851	0.668	6.39585e-148
Dst	cluster0	3.55157e-13	0.643	5.47	5.024	0.359	0.304	2.81848e-17
Dynll1	cluster0	7.29965e-34	0.642	5.923	5.478	0.607	0.546	5.79292e-38
Jun	cluster0	5.58464e-254	0.641	7.87	7.425	0.97	0.77	4.4319e-258
Nfat5	cluster0	0.000107072	0.639	5.51	5.067	0.396	0.384	8.49713e-09
Ppp2r5a	cluster0	2.07063e-48	0.637	6.31	5.868	0.641	0.559	1.64322e-52
Lamp1	cluster0	7.76311e-110	0.637	6.817	6.376	0.871	0.712	6.16071e-114
Rab6a	cluster0	3.33578e-13	0.631	5.394	4.956	0.444	0.413	2.64724e-17
Cyb5a	cluster0	5.1637e-10	0.63	5.47	5.033	0.454	0.428	4.09785e-14
Elk4	cluster0	1.25027e-08	0.629	4.924	4.488	0.304	0.26	9.92202e-13
Mapt	cluster0	1.8471e-57	0.628	5.224	4.788	0.335	0.197	1.46583e-61
Fubp1	cluster0	2.27737e-07	0.628	5.014	4.579	0.317	0.281	1.8073e-11
Lrp6	cluster0	0.00609716	0.625	5.162	4.728	0.358	0.348	4.83863e-07
Pphln1	cluster0	6.92656e-05	0.622	4.899	4.469	0.257	0.224	5.49683e-09
Dpysl2	cluster0	5.96398e-21	0.622	5.309	4.878	0.428	0.358	4.73294e-25
Msl1	cluster0	0.000284807	0.621	5.291	4.861	0.371	0.355	2.26019e-08
Lpl	cluster0	4.05493e-79	0.613	5.904	5.479	0.262	0.122	3.21794e-83
Psme2	cluster0	0.000604681	0.61	5.327	4.904	0.414	0.406	4.79868e-08
Cd47	cluster0	3.17619e-63	0.606	6.576	6.156	0.756	0.67	2.52058e-67
Txnip	cluster0	2.02514e-82	0.605	6.724	6.305	0.751	0.628	1.60713e-86
App	cluster0	1.13465e-193	0.603	7.145	6.727	0.931	0.69	9.00444e-198
Gm49909	cluster0	6.57124e-22	0.601	4.715	4.299	0.452	0.409	5.21486e-26
Rtn3	cluster0	6.00373e-06	0.594	5.597	5.185	0.467	0.458	4.76449e-10
Tubb5	cluster0	6.9699e-10	0.586	5.424	5.018	0.426	0.395	5.53123e-14
Stk4	cluster0	1.45468e-14	0.584	5.642	5.237	0.446	0.399	1.15442e-18
Spag9	cluster0	2.87776e-05	0.58	5.582	5.18	0.432	0.421	2.28376e-09
Agfg1	cluster0	0.00188319	0.579	4.844	4.443	0.281	0.254	1.49448e-07
Atp2b1	cluster0	7.58397e-25	0.576	6.201	5.802	0.603	0.56	6.01854e-29
Zmynd11	cluster0	3.10907e-11	0.574	5.865	5.467	0.506	0.49	2.46732e-15
Gimap6	cluster0	1.48582e-148	0.571	6.299	5.903	0.687	0.415	1.17913e-152
Map4k4	cluster0	1.7556e-09	0.569	5.582	5.188	0.436	0.406	1.39322e-13
Nfic	cluster0	1.30706e-25	0.567	5.773	5.38	0.492	0.413	1.03726e-29
Msi2	cluster0	2.13761e-07	0.564	5.123	4.732	0.324	0.281	1.69638e-11
Srpr	cluster0	0.00299559	0.56	5.452	5.064	0.422	0.419	2.37726e-07
Gm4070	cluster0	8.96959e-13	0.557	5.661	5.275	0.412	0.35	7.11816e-17
Ddx17	cluster0	3.17814e-27	0.552	6.091	5.708	0.622	0.585	2.52214e-31
Dync1h1	cluster0	0.0018451	0.54	5.435	5.06	0.394	0.388	1.46425e-07
Thra	cluster0	7.9278e-10	0.534	5.116	4.746	0.342	0.293	6.2914e-14
Arglu1	cluster0	0.037061	0.529	5.551	5.185	0.446	0.451	2.94112e-06
Add3	cluster0	4.34175e-50	0.528	6.323	5.957	0.666	0.557	3.44556e-54
Rbms1	cluster0	1.79406e-38	0.527	6.305	5.94	0.692	0.632	1.42374e-42
Ifi203	cluster0	2.19416e-15	0.523	5.342	4.98	0.376	0.304	1.74126e-19
Pam	cluster0	1.70204e-24	0.522	5.3	4.937	0.42	0.332	1.35072e-28
Gvin1	cluster0	2.1689e-12	0.521	5.615	5.254	0.408	0.344	1.72121e-16
Rab2a	cluster0	2.47543e-06	0.52	5.595	5.235	0.491	0.488	1.96447e-10
Cebpd	cluster0	2.41569e-25	0.52	5.669	5.308	0.451	0.368	1.91706e-29
Ankrd44	cluster0	0.0169999	0.516	5.008	4.651	0.298	0.273	1.34909e-06
Serinc1	cluster0	6.38794e-24	0.514	5.916	5.559	0.632	0.588	5.06939e-28
Rras	cluster0	0.00756573	0.51	5.177	4.823	0.321	0.298	6.00407e-07
Rassf3	cluster0	5.21879e-07	0.507	5.307	4.956	0.387	0.356	4.14157e-11
Atxn7l3b	cluster0	0.0350692	0.496	5.705	5.361	0.445	0.45	2.78305e-06
Rab5c	cluster0	3.60348e-05	0.495	5.252	4.908	0.451	0.445	2.85968e-09
Cltc	cluster0	2.53106e-05	0.491	5.649	5.308	0.507	0.506	2.00862e-09
Rcn1	cluster0	9.85531e-08	0.49	4.698	4.358	0.251	0.201	7.82105e-12
Fli1	cluster0	0.001535	0.485	4.885	4.549	0.286	0.252	1.21815e-07
Septin2	cluster0	0.001803	0.482	5.415	5.081	0.451	0.45	1.43084e-07
Ywhae	cluster0	2.11762e-11	0.479	5.757	5.425	0.584	0.562	1.68052e-15
Eif4g2	cluster0	4.73835e-37	0.472	6.614	6.287	0.793	0.767	3.7603e-41
Map4	cluster0	9.15876e-05	0.471	5.195	4.868	0.359	0.337	7.26828e-09
Smpdl3a	cluster0	1.66632e-09	0.466	5.235	4.912	0.385	0.334	1.32237e-13
Cd9	cluster0	1.56853e-198	0.463	6.264	5.943	0.772	0.524	1.24476e-202
Mef2a	cluster0	1.1523e-09	0.46	5.668	5.349	0.514	0.492	9.14452e-14
Bnip3l	cluster0	2.23956e-06	0.455	5.607	5.292	0.504	0.491	1.77729e-10
Pcmtd1	cluster0	0.0229009	0.454	5.48	5.165	0.41	0.406	1.81739e-06
Arf1	cluster0	1.28958e-19	0.453	6.134	5.82	0.674	0.651	1.02339e-23
Tmbim6	cluster0	1.58681e-28	0.452	6.334	6.02	0.734	0.68	1.25927e-32
Tmem30a	cluster0	3.60686e-10	0.448	5.99	5.679	0.597	0.587	2.86236e-14
Tmem50a	cluster0	0.000420503	0.446	5.818	5.508	0.555	0.56	3.33706e-08
Gnb2	cluster0	1.70032e-08	0.438	5.896	5.592	0.589	0.585	1.34935e-12
Nedd4	cluster0	2.66511e-89	0.426	6.664	6.369	0.778	0.576	2.115e-93
Map1lc3a	cluster0	0.000398092	0.425	5.577	5.282	0.462	0.449	3.15921e-08
mt-Rnr2	cluster0	1.75841e-151	0.425	8.88	8.585	0.999	0.991	1.39545e-155
Vwf	cluster0	2.91212e-127	0.422	5.579	5.287	0.309	0.136	2.31102e-131
Akr1a1	cluster0	3.96049e-12	0.422	5.904	5.612	0.591	0.562	3.14299e-16
Ddx3x	cluster0	2.93402e-42	0.421	6.963	6.671	0.861	0.82	2.3284e-46
Tmod3	cluster0	2.02378e-11	0.414	6.013	5.726	0.602	0.592	1.60605e-15
Ndst1	cluster0	3.73299e-14	0.402	5.024	4.745	0.306	0.245	2.96245e-18
Cd24a	cluster0	6.845e-32	0.397	5.709	5.434	0.456	0.355	5.43211e-36
Gstm1	cluster0	1.08614e-68	0.394	6.292	6.019	0.708	0.556	8.61948e-73
Ablim1	cluster0	7.68399e-09	0.366	6.032	5.779	0.554	0.515	6.09792e-13
Gngt2	cluster0	2.25272e-13	0.363	4.916	4.665	0.311	0.245	1.78773e-17
Ighd	cluster1	0	4.312	7.682	4.693	0.949	0.131	0
Fcer2a	cluster1	0	4.292	6.693	3.718	0.731	0.086	0
H2-Eb2	cluster1	0	4.258	5.415	2.464	0.342	0.041	0
Cr2	cluster1	0	4.119	5.446	2.591	0.308	0.033	0
H2-Ob	cluster1	0	3.99	6.8	4.034	0.819	0.117	0
Bank1	cluster1	0	3.906	6.91	4.203	0.766	0.1	0
H2-DMb2	cluster1	0	3.87	6.837	4.155	0.85	0.152	0
H2-Oa	cluster1	0	3.858	5.929	3.255	0.483	0.073	0
Fcmr	cluster1	0	3.823	6.899	4.249	0.786	0.102	0
Igkc	cluster1	0	3.686	9.257	6.702	0.956	0.086	0
Btla	cluster1	0	3.599	6.378	3.884	0.653	0.102	0
Pax5	cluster1	0	3.597	6.774	4.281	0.747	0.097	0
H2-Eb1	cluster1	0	3.593	8.323	5.832	0.925	0.121	0
Fcrla	cluster1	0	3.585	6.054	3.569	0.528	0.074	0
Fcrl1	cluster1	0	3.564	5.158	2.688	0.298	0.044	0
Cxcr5	cluster1	0	3.562	5.471	3.002	0.376	0.055	0
H2-Aa	cluster1	0	3.516	8.775	6.338	0.995	0.432	0
Ciita	cluster1	0	3.504	5.577	3.148	0.363	0.067	0
Cd79a	cluster1	0	3.503	8.102	5.674	0.982	0.224	0
Cd55	cluster1	0	3.489	7.361	4.942	0.858	0.244	0
Pou2af1	cluster1	0	3.487	6.003	3.586	0.514	0.083	0
Cd22	cluster1	0	3.419	6.331	3.962	0.635	0.133	0
Blnk	cluster1	0	3.418	5.393	3.024	0.37	0.068	0
Cd19	cluster1	0	3.397	6.489	4.134	0.734	0.116	0
H2-Ab1	cluster1	0	3.349	8.617	6.296	0.992	0.43	0
Bcl11a	cluster1	4.39659e-301	3.339	5.248	2.934	0.299	0.049	3.48908e-305
Cd74	cluster1	0	3.329	9.661	7.354	0.997	0.238	0
B3gnt5	cluster1	0	3.267	5.75	3.486	0.419	0.089	0
Blk	cluster1	0	3.266	5.661	3.397	0.413	0.067	0
Pgap1	cluster1	1.2579e-291	3.26	5.778	3.518	0.403	0.099	9.98257e-296
Marchf1	cluster1	1.18695e-231	3.214	5.489	3.261	0.355	0.093	9.41946e-236
Iglc3	cluster1	0	3.17	5.92	3.722	0.507	0.083	0
Clec2i	cluster1	2.98951e-244	3.155	5.23	3.043	0.298	0.06	2.37244e-248
Gpr174	cluster1	5.12078e-184	3.121	5.094	2.931	0.261	0.059	4.06379e-188
A530040E14Rik	cluster1	1.95583e-230	3.079	4.598	2.464	0.256	0.046	1.55212e-234
Btk	cluster1	1.38929e-164	2.991	5.083	3.01	0.296	0.085	1.10252e-168
Hvcn1	cluster1	0	2.972	5.94	3.88	0.483	0.129	0
Ralgps2	cluster1	0	2.937	6.509	4.473	0.679	0.195	0
Sbk1	cluster1	1.83397e-210	2.933	5.322	3.29	0.315	0.077	1.45542e-214
Cd37	cluster1	0	2.913	6.79	4.771	0.824	0.223	0
Siglecg	cluster1	0	2.912	5.9	3.882	0.472	0.093	0
Cd69	cluster1	3.95477e-166	2.894	5.555	3.548	0.303	0.087	3.13846e-170
Cd83	cluster1	0	2.883	6.286	4.288	0.566	0.163	0
H2-DMa	cluster1	0	2.862	6.377	4.393	0.627	0.201	0
Treml2	cluster1	2.2126e-226	2.843	5.396	3.426	0.319	0.074	1.75589e-230
Stap1	cluster1	9.6197e-288	2.838	6.086	4.119	0.508	0.164	7.63407e-292
H2-DMb1	cluster1	0	2.801	5.799	3.858	0.517	0.16	0
Prkcb	cluster1	0	2.795	6.011	4.073	0.551	0.15	0
Ebf1	cluster1	0	2.785	6.033	4.103	0.564	0.12	0
Syk	cluster1	0	2.759	6.664	4.752	0.709	0.211	0
Ighm	cluster1	0	2.758	8.08	6.168	0.982	0.288	0
Cd72	cluster1	1.25858e-190	2.753	5.118	3.21	0.265	0.058	9.98792e-195
Ikzf3	cluster1	3.44976e-268	2.749	5.474	3.569	0.371	0.086	2.73769e-272
Cmah	cluster1	0	2.745	6.32	4.417	0.596	0.169	0
Ero1lb	cluster1	7.69694e-157	2.698	5.47	3.6	0.368	0.134	6.10819e-161
Mef2c	cluster1	0	2.698	6.728	4.858	0.696	0.238	0
Zfp318	cluster1	7.47954e-230	2.689	6.083	4.22	0.474	0.168	5.93567e-234
Ms4a1	cluster1	0	2.679	7.244	5.387	0.86	0.146	0
P2ry10	cluster1	0	2.645	6.902	5.069	0.786	0.21	0
Pou2f2	cluster1	0	2.638	6.176	4.347	0.515	0.125	0
Gm48275	cluster1	0	2.618	5.41	3.595	0.56	0.169	0
Wdfy4	cluster1	2.95978e-148	2.61	5.108	3.299	0.305	0.096	2.34885e-152
Sell	cluster1	0	2.603	6.876	5.072	0.77	0.203	0
Stk17b	cluster1	0	2.601	7.872	6.069	0.966	0.397	0
Gm8369	cluster1	5.22657e-251	2.599	5.457	3.655	0.4	0.106	4.14775e-255
Bach2	cluster1	3.36405e-220	2.59	5.834	4.038	0.443	0.148	2.66967e-224
Rel	cluster1	0	2.584	6.642	4.851	0.649	0.235	0
Map4k1	cluster1	7.59981e-115	2.576	5.1	3.315	0.288	0.102	6.03111e-119
Gm42428	cluster1	0	2.576	5.382	3.597	0.551	0.169	0
Cd79b	cluster1	0	2.574	6.718	4.934	0.709	0.139	0
Fam107b	cluster1	0	2.567	7.024	5.245	0.838	0.32	0
Ly6d	cluster1	0	2.561	6.496	4.721	0.626	0.12	0
Gm46223	cluster1	1.71446e-169	2.559	4.583	2.809	0.274	0.07	1.36057e-173
Ripor2	cluster1	1.49366e-283	2.527	5.813	4.062	0.492	0.148	1.18535e-287
Dusp2	cluster1	3.15195e-292	2.525	5.852	4.102	0.48	0.136	2.50135e-296
Man1a	cluster1	6.67905e-288	2.524	6.517	4.768	0.645	0.287	5.30041e-292
Smap2	cluster1	0	2.473	6.407	4.693	0.666	0.287	0
Ifi209	cluster1	1.30742e-225	2.454	5.797	4.096	0.43	0.134	1.03755e-229
Kif21b	cluster1	5.99699e-116	2.449	5.228	3.531	0.295	0.104	4.75914e-120
Ccr7	cluster1	0	2.425	6.494	4.813	0.644	0.153	0
Fchsd2	cluster1	3.05491e-161	2.421	5.638	3.96	0.426	0.171	2.42434e-165
Slc38a1	cluster1	1.01678e-127	2.414	5.507	3.834	0.359	0.144	8.06903e-132
Parp1	cluster1	6.46822e-136	2.38	5.753	4.104	0.414	0.181	5.1331e-140
Malt1	cluster1	5.68227e-197	2.377	6.238	4.591	0.546	0.25	4.50938e-201
Gm49980	cluster1	4.13513e-234	2.369	6.205	4.563	0.636	0.336	3.28159e-238
Sla	cluster1	9.74669e-133	2.354	5.661	4.029	0.368	0.144	7.73485e-137
Arhgap4	cluster1	2.43382e-135	2.337	5.378	3.758	0.345	0.126	1.93145e-139
Slc4a7	cluster1	1.1627e-87	2.333	5.232	3.616	0.297	0.127	9.22706e-92
Ly86	cluster1	4.15017e-167	2.327	5.229	3.616	0.35	0.11	3.29353e-171
Iglc2	cluster1	0	2.318	5.908	4.302	0.483	0.108	0
Gpr171	cluster1	7.89734e-140	2.317	5.16	3.553	0.29	0.089	6.26723e-144
Trp53i11	cluster1	3.05379e-109	2.311	5.351	3.749	0.331	0.135	2.42345e-113
Gm43305	cluster1	0	2.304	7.787	6.19	0.917	0.592	0
Dok3	cluster1	1.89353e-99	2.302	5.297	3.701	0.318	0.133	1.50268e-103
Tbc1d10c	cluster1	1.78193e-118	2.287	4.954	3.369	0.268	0.085	1.41412e-122
Cenpa	cluster1	4.25886e-102	2.279	5.448	3.868	0.336	0.143	3.37978e-106
Tmem131l	cluster1	3.62285e-73	2.278	5.113	3.534	0.282	0.127	2.87505e-77
Mif4gd	cluster1	5.06925e-82	2.262	5.235	3.667	0.334	0.163	4.02289e-86
Ptk2b	cluster1	6.78911e-140	2.253	5.591	4.03	0.408	0.171	5.38776e-144
Lrmp	cluster1	2.20359e-109	2.251	5.224	3.664	0.294	0.107	1.74874e-113
Map3k1	cluster1	4.92141e-179	2.242	5.888	4.334	0.514	0.23	3.90557e-183
Bmp2k	cluster1	4.41778e-93	2.24	5.448	3.896	0.363	0.176	3.5059e-97
Nfkbid	cluster1	4.12643e-60	2.222	5.259	3.718	0.251	0.115	3.27468e-64
Snx30	cluster1	4.64706e-70	2.209	5.165	3.633	0.3	0.146	3.68785e-74
Ltb	cluster1	2.30725e-127	2.201	5.071	3.545	0.292	0.095	1.831e-131
Neurl3	cluster1	2.084e-249	2.192	6.23	4.711	0.564	0.217	1.65384e-253
Il10ra	cluster1	4.26586e-84	2.189	5.144	3.627	0.284	0.118	3.38534e-88
Tfam	cluster1	8.92492e-68	2.171	5.496	3.991	0.331	0.173	7.08271e-72
Apobec3	cluster1	4.48882e-109	2.169	5.582	4.079	0.438	0.229	3.56227e-113
Dgkd	cluster1	4.73316e-126	2.166	5.624	4.123	0.42	0.193	3.75618e-130
Strbp	cluster1	8.75521e-114	2.163	5.523	4.024	0.378	0.167	6.94802e-118
Acap1	cluster1	5.53736e-102	2.157	5.049	3.553	0.291	0.11	4.39438e-106
Gm1966	cluster1	3.17836e-79	2.155	5.623	4.13	0.315	0.144	2.52231e-83
N4bp2	cluster1	1.20846e-65	2.154	5.204	3.711	0.264	0.119	9.59017e-70
Snx5	cluster1	1.11673e-172	2.142	6.145	4.66	0.58	0.311	8.86224e-177
Vars	cluster1	4.74944e-120	2.121	5.611	4.141	0.415	0.193	3.7691e-124
Serp1	cluster1	0	2.115	6.721	5.254	0.813	0.454	0
Pxk	cluster1	1.20156e-160	2.102	6.003	4.546	0.533	0.27	9.53546e-165
Cerk	cluster1	1.51169e-207	2.099	6.289	4.834	0.598	0.292	1.19966e-211
Rasgef1b	cluster1	2.86813e-38	2.091	5.144	3.695	0.272	0.16	2.27611e-42
Gm42031	cluster1	0	2.078	6.413	4.973	0.795	0.454	0
Cxcr4	cluster1	6.6303e-147	2.066	5.375	3.943	0.431	0.182	5.26172e-151
Plcg2	cluster1	5.72249e-76	2.063	5.126	3.696	0.291	0.13	4.5413e-80
Cytip	cluster1	0	2.037	6.961	5.549	0.828	0.373	0
Gga2	cluster1	1.0703e-46	2.035	5.273	3.862	0.322	0.195	8.49377e-51
Birc3	cluster1	2.92216e-129	2.034	5.714	4.304	0.478	0.24	2.31899e-133
Arhgap45	cluster1	9.12478e-240	2.024	6.27	4.868	0.666	0.327	7.24131e-244
St6gal1	cluster1	2.32927e-60	2.003	4.863	3.475	0.257	0.119	1.84848e-64
Tsc22d3	cluster1	1.70187e-202	1.997	6.295	4.91	0.662	0.371	1.35059e-206
B4galnt1	cluster1	1.7779e-122	1.987	5.761	4.384	0.466	0.234	1.41092e-126
Gm8995	cluster1	2.13823e-246	1.984	6.737	5.362	0.636	0.273	1.69688e-250
Hip1r	cluster1	1.92485e-80	1.983	5.399	4.025	0.364	0.187	1.52754e-84
Gm46620	cluster1	3.42598e-73	1.97	4.941	3.575	0.296	0.135	2.71882e-77
Cd2	cluster1	5.1459e-169	1.966	5.953	4.59	0.477	0.196	4.08373e-173
Serpinb1a	cluster1	2.5237e-90	1.958	5.483	4.126	0.329	0.143	2.00278e-94
Dock11	cluster1	2.38603e-59	1.955	5.226	3.871	0.286	0.141	1.89352e-63
Cyfip2	cluster1	1.78241e-145	1.954	5.702	4.348	0.417	0.166	1.4145e-149
Pik3ap1	cluster1	2.20508e-77	1.95	5.241	3.89	0.344	0.169	1.74993e-81
Grk6	cluster1	1.92861e-128	1.938	5.72	4.377	0.475	0.235	1.53052e-132
Shisa5	cluster1	0	1.936	7.263	5.921	0.913	0.585	0
Fam43a	cluster1	3.45917e-65	1.936	4.901	3.559	0.291	0.14	2.74516e-69
Dmxl1	cluster1	1.94791e-76	1.92	5.776	4.445	0.42	0.247	1.54584e-80
Tgif1	cluster1	2.43086e-44	1.912	4.941	3.616	0.257	0.136	1.9291e-48
Gmip	cluster1	8.25924e-49	1.909	5.075	3.752	0.282	0.15	6.55443e-53
Pde7a	cluster1	3.84184e-44	1.882	5.066	3.761	0.266	0.144	3.04883e-48
Tcp11l2	cluster1	2.15713e-67	1.877	5.396	4.096	0.375	0.214	1.71187e-71
Trim25	cluster1	3.3533e-99	1.866	5.761	4.467	0.467	0.261	2.66114e-103
Rabgap1l	cluster1	1.2833e-134	1.863	5.931	4.64	0.513	0.27	1.01841e-138
Ptprcap	cluster1	1.7912e-118	1.852	5.946	4.662	0.513	0.295	1.42147e-122
Ets1	cluster1	0	1.821	7.566	6.304	0.939	0.549	0
Eml4	cluster1	2.42388e-63	1.81	5.602	4.348	0.363	0.204	1.92356e-67
Ccdc88c	cluster1	8.90984e-33	1.801	5.209	3.961	0.272	0.164	7.07074e-37
Helz2	cluster1	7.7757e-57	1.798	5.144	3.898	0.299	0.154	6.1707e-61
Dock2	cluster1	3.33203e-72	1.791	5.557	4.316	0.366	0.193	2.64426e-76
Akna	cluster1	2.13133e-50	1.774	4.877	3.647	0.251	0.122	1.6914e-54
Slc12a6	cluster1	8.21248e-51	1.771	5.349	4.121	0.347	0.207	6.51732e-55
Brwd1	cluster1	3.35239e-58	1.77	5.574	4.347	0.358	0.206	2.66042e-62
Arhgef18	cluster1	5.44251e-49	1.768	5.313	4.087	0.33	0.194	4.31911e-53
Cyp4f18	cluster1	3.09614e-64	1.766	5.06	3.837	0.254	0.111	2.45706e-68
Mndal	cluster1	2.72777e-177	1.756	6.113	4.896	0.617	0.319	2.16473e-181
Itpr3	cluster1	1.93875e-52	1.75	5.327	4.114	0.293	0.155	1.53857e-56
Spib	cluster1	3.7155e-128	1.746	5.037	3.827	0.268	0.079	2.94857e-132
Cyth1	cluster1	1.77886e-60	1.743	5.378	4.17	0.374	0.221	1.41168e-64
Arhgdib	cluster1	0	1.738	6.948	5.744	0.838	0.387	0
Swap70	cluster1	5.38991e-74	1.726	5.548	4.351	0.389	0.212	4.27737e-78
Ptpn6	cluster1	1.49183e-121	1.726	5.962	4.766	0.488	0.246	1.1839e-125
Irs2	cluster1	1.98273e-15	1.725	5.348	4.152	0.262	0.192	1.57347e-19
Snx2	cluster1	7.44478e-93	1.714	5.87	4.682	0.517	0.326	5.90809e-97
Unc93b1	cluster1	4.66465e-49	1.713	5	3.812	0.306	0.171	3.70181e-53
Rfx7	cluster1	1.11876e-28	1.708	5.374	4.19	0.302	0.203	8.87835e-33
Coro1a	cluster1	0	1.703	7.059	5.878	0.882	0.383	0
Ncf1	cluster1	1.9184e-43	1.693	5.219	4.045	0.283	0.157	1.52242e-47
Med13	cluster1	1.07862e-75	1.69	5.997	4.826	0.483	0.313	8.55977e-80
Limd2	cluster1	2.49108e-145	1.689	6.209	5.038	0.6	0.338	1.97689e-149
Pold4	cluster1	1.81647e-28	1.688	5.077	3.906	0.28	0.181	1.44153e-32
Dnajc9	cluster1	5.91333e-32	1.679	5.062	3.898	0.27	0.163	4.69275e-36
Cd52	cluster1	0	1.669	6.887	5.73	0.829	0.379	0
Csnk1g3	cluster1	5.77332e-31	1.667	5.115	3.96	0.278	0.173	4.58164e-35
Satb1	cluster1	2.39744e-152	1.666	5.79	4.635	0.437	0.17	1.90258e-156
Rps27rt	cluster1	0	1.664	6.154	5.001	0.881	0.606	0
Crem	cluster1	2.54264e-51	1.652	5.34	4.195	0.334	0.192	2.01781e-55
Il2rg	cluster1	4.36749e-171	1.65	6.239	5.095	0.626	0.325	3.46598e-175
Sp110	cluster1	1.92346e-91	1.648	5.682	4.539	0.462	0.257	1.52643e-95
Rps27	cluster1	0	1.633	7.765	6.633	0.992	0.869	0
Tut4	cluster1	3.52042e-103	1.632	6.077	4.947	0.531	0.313	2.79376e-107
Btg1	cluster1	0	1.627	7.301	6.173	0.935	0.579	0
Cirbp	cluster1	1.03061e-44	1.611	5.286	4.169	0.378	0.25	8.17876e-49
Sorl1	cluster1	2.48595e-89	1.602	6.06	4.949	0.519	0.327	1.97282e-93
Ezr	cluster1	9.08735e-172	1.597	6.675	5.568	0.728	0.467	7.21161e-176
Arhgap17	cluster1	4.01962e-21	1.597	4.981	3.875	0.262	0.177	3.18992e-25
Bin1	cluster1	5.7293e-30	1.595	5.058	3.953	0.265	0.16	4.5467e-34
Sesn3	cluster1	5.68576e-29	1.594	5.012	3.908	0.267	0.165	4.51215e-33
Grk2	cluster1	7.07989e-96	1.593	5.886	4.782	0.533	0.333	5.61852e-100
Smchd1	cluster1	1.29928e-64	1.577	6.041	4.948	0.482	0.321	1.03109e-68
Foxo1	cluster1	1.1835e-75	1.577	5.917	4.824	0.47	0.291	9.39212e-80
Dennd4a	cluster1	2.21417e-70	1.571	5.686	4.597	0.447	0.276	1.75714e-74
Sik1	cluster1	1.05308e-69	1.565	5.733	4.648	0.474	0.306	8.35711e-74
Fli1	cluster1	1.01067e-83	1.563	5.536	4.452	0.436	0.24	8.02058e-88
Ptp4a3	cluster1	5.57835e-118	1.561	6.076	4.994	0.534	0.293	4.42691e-122
Gm4316	cluster1	5.13732e-236	1.558	6.439	5.359	0.822	0.556	4.07691e-240
Csk	cluster1	7.61098e-56	1.554	5.597	4.519	0.43	0.285	6.03998e-60
Jmjd1c	cluster1	1.26881e-55	1.552	5.998	4.922	0.474	0.334	1.00692e-59
Nfatc3	cluster1	2.55306e-61	1.55	5.665	4.591	0.451	0.297	2.02608e-65
Rasa3	cluster1	6.15985e-59	1.54	5.563	4.496	0.387	0.227	4.88838e-63
Phip	cluster1	2.81206e-69	1.529	6.129	5.069	0.5	0.336	2.23161e-73
Samd9l	cluster1	1.40768e-43	1.529	5.691	4.632	0.378	0.247	1.11712e-47
Septin6	cluster1	5.3406e-41	1.521	5.264	4.21	0.292	0.163	4.23823e-45
Arhgap30	cluster1	2.96534e-56	1.52	5.274	4.22	0.338	0.182	2.35325e-60
Mylip	cluster1	7.43501e-25	1.512	5.035	3.987	0.262	0.167	5.90034e-29
Arl5c	cluster1	3.49358e-36	1.506	5.009	3.965	0.277	0.16	2.77246e-40
Yeats4	cluster1	1.28185e-11	1.496	4.953	3.916	0.263	0.203	1.01726e-15
Lrrk2	cluster1	2.20503e-20	1.493	4.939	3.904	0.253	0.169	1.74989e-24
Jak2	cluster1	7.36004e-18	1.493	5.329	4.294	0.289	0.213	5.84084e-22
Ikzf1	cluster1	8.90936e-51	1.474	5.349	4.327	0.345	0.197	7.07036e-55
Chd2	cluster1	1.00264e-41	1.465	5.971	4.955	0.415	0.292	7.95681e-46
Rac2	cluster1	3.37789e-150	1.455	6.114	5.106	0.595	0.304	2.68065e-154
Arhgef1	cluster1	4.93046e-106	1.451	6.056	5.05	0.607	0.404	3.91275e-110
Tob2	cluster1	7.14528e-38	1.451	5.893	4.887	0.442	0.333	5.67041e-42
Crlf3	cluster1	1.4921e-43	1.449	5.187	4.182	0.334	0.201	1.18412e-47
Inpp5d	cluster1	4.82421e-30	1.449	5.193	4.189	0.315	0.207	3.82844e-34
Hcls1	cluster1	1.0817e-29	1.435	5.153	4.158	0.304	0.196	8.58425e-34
Fnbp4	cluster1	1.55746e-43	1.431	5.7	4.708	0.398	0.266	1.23598e-47
Gmfg	cluster1	1.58954e-48	1.43	5.517	4.526	0.396	0.254	1.26144e-52
Rps15a	cluster1	0	1.424	7.817	6.83	0.982	0.787	0
Rpl17-ps9	cluster1	2.56417e-202	1.418	5.6	4.617	0.754	0.511	2.03489e-206
Etnk1	cluster1	3.40303e-44	1.413	5.888	4.908	0.467	0.346	2.7006e-48
Was	cluster1	1.16287e-23	1.411	5.228	4.25	0.293	0.197	9.2284e-28
Nfkb2	cluster1	9.17096e-14	1.401	5.205	4.233	0.275	0.207	7.27796e-18
4930523C07Rik	cluster1	3.88417e-61	1.398	6.135	5.166	0.523	0.378	3.08243e-65
Gm10268	cluster1	6.26273e-72	1.398	4.732	3.764	0.476	0.332	4.97002e-76
Septin1	cluster1	2.03403e-71	1.396	5.07	4.102	0.306	0.137	1.61418e-75
Baz1a	cluster1	6.99124e-56	1.395	5.537	4.57	0.374	0.212	5.54816e-60
Abhd17b	cluster1	4.82885e-12	1.393	4.871	3.905	0.255	0.193	3.83212e-16
Kctd12	cluster1	4.28087e-82	1.383	6.079	5.121	0.524	0.329	3.39724e-86
Rpl17-ps3	cluster1	0	1.381	6.653	5.696	0.941	0.702	0
Fau	cluster1	0	1.378	7.823	6.868	0.987	0.856	0
Gm10362	cluster1	4.00873e-22	1.378	4.066	3.111	0.287	0.211	3.18128e-26
Rpl17-ps8	cluster1	5.19783e-192	1.369	5.77	4.821	0.766	0.548	4.12494e-196
AI506816	cluster1	2.79199e-110	1.366	5.612	4.665	0.597	0.387	2.21569e-114
Smg1	cluster1	2.45066e-35	1.363	5.753	4.808	0.429	0.32	1.94482e-39
Arf6	cluster1	5.01573e-21	1.36	5.132	4.189	0.352	0.277	3.98042e-25
Retreg1	cluster1	1.10659e-16	1.36	5.339	4.397	0.315	0.24	8.78175e-21
Ddx6	cluster1	1.33358e-182	1.359	6.979	6.037	0.845	0.67	1.05832e-186
Trim12a	cluster1	3.73054e-25	1.358	5.149	4.208	0.297	0.198	2.96051e-29
Gm9843	cluster1	4.19269e-116	1.356	5.209	4.269	0.615	0.432	3.32727e-120
Rpl17	cluster1	0	1.352	7.593	6.656	0.988	0.814	0
H3f3c	cluster1	3.14055e-27	1.348	4.458	3.523	0.339	0.256	2.49231e-31
Kdm7a	cluster1	2.1134e-58	1.347	5.881	4.947	0.491	0.337	1.67717e-62
Rps15a-ps7	cluster1	6.14875e-36	1.347	4.515	3.582	0.382	0.287	4.87957e-40
Rasgrp2	cluster1	7.26881e-54	1.346	5.688	4.755	0.44	0.287	5.76844e-58
Prpf38b	cluster1	3.71099e-56	1.341	5.974	5.044	0.531	0.399	2.945e-60
Itsn2	cluster1	8.26905e-66	1.337	5.983	5.056	0.538	0.384	6.56222e-70
Rpl12	cluster1	2.05433e-288	1.337	6.87	5.944	0.916	0.684	1.63029e-292
Zfp869	cluster1	1.52658e-09	1.335	4.992	4.066	0.254	0.197	1.21148e-13
Arid5a	cluster1	1.13874e-41	1.334	5.53	4.605	0.391	0.258	9.03689e-46
Gm45713	cluster1	2.5778e-206	1.333	5.906	4.982	0.81	0.6	2.04571e-210
Rpl17-ps10	cluster1	3.19954e-209	1.333	5.923	4.998	0.803	0.577	2.53911e-213
Fbxo11	cluster1	4.63235e-23	1.332	5.514	4.591	0.378	0.298	3.67617e-27
Dock10	cluster1	9.79068e-31	1.329	5.569	4.648	0.355	0.238	7.76976e-35
Stk24	cluster1	7.05049e-38	1.325	5.535	4.617	0.421	0.304	5.59518e-42
Rps24	cluster1	0	1.324	8.018	7.1	0.99	0.861	0
Rpl13a	cluster1	0	1.315	7.922	7.01	0.989	0.865	0
Dgka	cluster1	9.72952e-24	1.314	5.246	4.336	0.322	0.226	7.72123e-28
Rpl18a	cluster1	0	1.313	7.939	7.028	0.986	0.851	0
Ikbkb	cluster1	1.86436e-25	1.313	5.342	4.431	0.356	0.259	1.47953e-29
H3f3a	cluster1	0	1.312	7.712	6.803	0.973	0.835	0
Itga4	cluster1	5.19974e-162	1.31	6.474	5.566	0.638	0.327	4.12645e-166
Add3	cluster1	8.86377e-124	1.307	6.809	5.903	0.739	0.558	7.03418e-128
Stt3b	cluster1	1.28764e-19	1.302	5.593	4.691	0.405	0.341	1.02185e-23
Rpl17-ps5	cluster1	3.01035e-235	1.295	5.986	5.088	0.84	0.601	2.38898e-239
Rpsa-ps2	cluster1	2.19418e-75	1.288	4.825	3.933	0.508	0.359	1.74128e-79
Map4k2	cluster1	9.48005e-46	1.283	5.35	4.46	0.391	0.248	7.52325e-50
Gm15427	cluster1	3.24188e-57	1.281	4.907	4.019	0.496	0.384	2.57271e-61
Cntrl	cluster1	1.49845e-16	1.279	5.42	4.533	0.305	0.23	1.18915e-20
Sh3kbp1	cluster1	2.55277e-24	1.277	5.399	4.514	0.332	0.234	2.02585e-28
Vps37b	cluster1	1.27572e-228	1.276	7.088	6.203	0.734	0.384	1.0124e-232
Gm10275	cluster1	1.23403e-263	1.276	6.683	5.798	0.905	0.663	9.79311e-268
Arid4b	cluster1	1.23117e-32	1.273	5.858	4.975	0.436	0.334	9.77039e-37
Nop56	cluster1	7.94084e-14	1.271	5.179	4.298	0.321	0.255	6.30175e-18
Ifi203	cluster1	5.28493e-58	1.271	5.811	4.93	0.471	0.301	4.19405e-62
Ptprc	cluster1	0	1.268	7.441	6.562	0.898	0.394	0
Rps20	cluster1	0	1.264	7.488	6.612	0.968	0.808	0
Akap13	cluster1	5.367e-68	1.262	6.35	5.475	0.613	0.473	4.25918e-72
Rpsa-ps10	cluster1	5.97515e-67	1.257	4.886	4.015	0.506	0.37	4.7418e-71
Kmt2e	cluster1	2.96796e-113	1.256	6.843	5.972	0.759	0.618	2.35534e-117
Rps5	cluster1	0	1.255	7.862	6.992	0.976	0.821	0
Sp100	cluster1	4.8323e-70	1.253	6.02	5.151	0.539	0.361	3.83485e-74
Safb2	cluster1	2.51796e-13	1.251	5.515	4.648	0.351	0.294	1.99822e-17
Limd1	cluster1	1.24931e-09	1.244	5.303	4.44	0.315	0.265	9.9144e-14
Rpsa	cluster1	0	1.24	7.955	7.096	0.983	0.823	0
Sipa1	cluster1	5.24092e-28	1.239	5.632	4.773	0.378	0.274	4.15913e-32
Mycbp2	cluster1	3.26342e-49	1.236	6.092	5.236	0.505	0.374	2.58981e-53
Cd53	cluster1	5.8313e-131	1.235	6.012	5.155	0.605	0.322	4.62765e-135
Wbp11	cluster1	4.56185e-08	1.232	5.212	4.358	0.3	0.255	3.62023e-12
Gm9493	cluster1	2.66657e-21	1.231	4.349	3.496	0.342	0.276	2.11616e-25
Dennd5b	cluster1	1.0125e-15	1.226	4.991	4.141	0.254	0.177	8.0351e-20
Kmt2a	cluster1	6.28985e-40	1.225	6.278	5.429	0.507	0.406	4.99155e-44
Mef2d	cluster1	1.8813e-14	1.223	5.283	4.436	0.342	0.279	1.49297e-18
Plaur	cluster1	4.45781e-52	1.213	5.538	4.698	0.413	0.257	3.53766e-56
Evl	cluster1	8.74593e-15	1.207	5.005	4.168	0.29	0.214	6.94066e-19
Smim14	cluster1	8.42417e-37	1.207	5.695	4.859	0.488	0.396	6.68532e-41
Gm6133	cluster1	8.10517e-19	1.204	4.08	3.245	0.3	0.234	6.43217e-23
Rps18-ps6	cluster1	7.19808e-24	1.203	4.453	3.619	0.359	0.287	5.71231e-28
Gm4332	cluster1	5.23232e-97	1.202	5.255	4.422	0.612	0.456	4.1523e-101
Srsf10	cluster1	3.82423e-15	1.201	5.518	4.686	0.39	0.331	3.03486e-19
Gimap3	cluster1	4.9828e-118	1.192	5.577	4.751	0.4	0.162	3.95429e-122
Rps19	cluster1	0	1.19	7.873	7.048	0.976	0.835	0
Klhl24	cluster1	9.9623e-36	1.186	5.934	5.112	0.521	0.436	7.90596e-40
Txnip	cluster1	1.62105e-118	1.184	7.099	6.278	0.788	0.634	1.28644e-122
Irf2	cluster1	4.39218e-20	1.184	5.588	4.768	0.413	0.339	3.48558e-24
Gm7331	cluster1	1.01947e-29	1.183	4.474	3.654	0.388	0.31	8.09035e-34
Foxp1	cluster1	2.45001e-126	1.176	6.785	5.97	0.762	0.552	1.9443e-130
Rps7-ps3	cluster1	3.56152e-183	1.174	6.017	5.203	0.818	0.589	2.82638e-187
Elmsan1	cluster1	0.0102214	1.174	5.249	4.436	0.267	0.24	8.11161e-07
Rpl8	cluster1	0	1.172	8.2	7.388	0.982	0.854	0
Tmem123	cluster1	2.94353e-55	1.171	6.211	5.4	0.594	0.489	2.33595e-59
Rapgef6	cluster1	4.50313e-33	1.162	5.771	4.965	0.428	0.319	3.57363e-37
Rab4b	cluster1	0.000528556	1.161	4.872	4.068	0.274	0.244	4.19455e-08
Rps13-ps4	cluster1	4.06711e-13	1.16	4.187	3.383	0.302	0.252	3.22761e-17
Srsf7	cluster1	5.07276e-31	1.157	5.805	5.003	0.485	0.396	4.02568e-35
H2-Q6	cluster1	4.62102e-60	1.156	5.713	4.912	0.465	0.292	3.66718e-64
Celf2	cluster1	1.61662e-59	1.155	6.21	5.41	0.582	0.432	1.28293e-63
Ddx54	cluster1	9.68345e-06	1.154	5.056	4.256	0.261	0.218	7.68467e-10
Gm15710	cluster1	9.89971e-153	1.154	5.922	5.122	0.79	0.624	7.85629e-157
Uba52	cluster1	0	1.154	7.642	6.842	0.98	0.856	0
Rps7	cluster1	5.35847e-255	1.153	7.186	6.387	0.951	0.762	4.25242e-259
Baz2b	cluster1	1.07742e-14	1.151	5.752	4.954	0.385	0.324	8.55027e-19
Trim26	cluster1	0.000131044	1.147	4.917	4.122	0.259	0.219	1.03995e-08
Fam49b	cluster1	3.9959e-27	1.146	5.262	4.467	0.371	0.263	3.1711e-31
Rps18	cluster1	0	1.143	7.884	7.092	0.977	0.84	0
Lsp1	cluster1	3.62358e-158	1.141	6.542	5.751	0.72	0.41	2.87563e-162
Nr4a1	cluster1	1.70808e-105	1.139	7.037	6.248	0.728	0.539	1.35551e-109
Rps13	cluster1	1.08915e-242	1.137	7.268	6.48	0.948	0.786	8.64335e-247
Gm11808	cluster1	3.15489e-100	1.135	5.362	4.575	0.658	0.509	2.50369e-104
Snx9	cluster1	3.76313e-09	1.135	5.022	4.235	0.293	0.241	2.98638e-13
Rcsd1	cluster1	4.12006e-13	1.134	5.269	4.483	0.305	0.234	3.26963e-17
Rps16	cluster1	0	1.132	7.755	6.97	0.976	0.859	0
Cdc42se2	cluster1	7.96393e-08	1.132	5.095	4.311	0.297	0.25	6.32008e-12
Rpl13-ps6	cluster1	1.18006e-107	1.131	5.616	4.833	0.696	0.558	9.36478e-112
Rap2c	cluster1	7.07723e-05	1.13	5.268	4.484	0.298	0.265	5.6164e-09
Nop53	cluster1	1.21739e-57	1.129	6.15	5.368	0.619	0.503	9.66104e-62
Scaf11	cluster1	1.08048e-27	1.128	6.143	5.361	0.525	0.462	8.57453e-32
Pde4b	cluster1	2.84436e-72	1.126	6.28	5.5	0.579	0.403	2.25725e-76
Capg	cluster1	4.61282e-18	1.124	5.451	4.672	0.329	0.244	3.66068e-22
Rps13-ps1	cluster1	1.40683e-46	1.118	4.929	4.154	0.498	0.398	1.11645e-50
Gm12918	cluster1	1.02196e-164	1.118	6.001	5.225	0.822	0.643	8.11019e-169
Kras	cluster1	1.77698e-26	1.117	6.062	5.288	0.506	0.434	1.41019e-30
Rps16-ps2	cluster1	5.15339e-179	1.117	6.097	5.323	0.843	0.645	4.08967e-183
Rpl13-ps3	cluster1	1.49847e-39	1.114	4.721	3.949	0.459	0.377	1.18917e-43
Rpl13	cluster1	6.63232e-232	1.112	6.934	6.163	0.941	0.776	5.26333e-236
Sub1	cluster1	3.242e-36	1.111	5.849	5.079	0.56	0.485	2.57281e-40
Rps3a3	cluster1	1.88711e-07	1.109	3.912	3.143	0.253	0.215	1.49759e-11
Rpl34	cluster1	0	1.105	7.839	7.073	0.986	0.861	0
Plekha2	cluster1	8.45606e-17	1.104	5.533	4.768	0.378	0.306	6.71062e-21
Rps13-ps2	cluster1	1.67995e-47	1.104	4.931	4.166	0.504	0.404	1.33319e-51
Rps15	cluster1	0	1.102	7.944	7.181	0.987	0.901	0
Rsbn1l	cluster1	4.12463e-06	1.102	5.383	4.619	0.306	0.265	3.27325e-10
Gimap8	cluster1	6.19183e-30	1.1	5.266	4.503	0.335	0.217	4.91376e-34
Rpl10a-ps1	cluster1	4.40977e-11	1.1	4.253	3.49	0.312	0.271	3.49954e-15
Rpl37a	cluster1	0	1.1	7.801	7.038	0.985	0.893	0
Rpl30-ps9	cluster1	0.000311605	1.099	3.98	3.219	0.255	0.233	2.47286e-08
Gdi2	cluster1	6.95667e-73	1.097	6.396	5.635	0.7	0.583	5.52073e-77
Stk10	cluster1	2.61555e-14	1.096	5.108	4.349	0.274	0.197	2.07567e-18
Zcchc7	cluster1	1.1563e-06	1.096	5.227	4.468	0.28	0.234	9.17629e-11
Ppdpf	cluster1	0.00413761	1.094	5.18	4.422	0.319	0.302	3.28355e-07
1810026B05Rik	cluster1	3.20339e-10	1.092	4.863	4.106	0.294	0.235	2.54217e-14
Rsrc2	cluster1	9.0343e-22	1.091	5.824	5.068	0.481	0.414	7.16951e-26
Ptpn18	cluster1	5.33025e-10	1.09	5.026	4.27	0.291	0.232	4.23002e-14
Akap8	cluster1	1.32156e-12	1.089	5.375	4.62	0.357	0.296	1.04878e-16
Gm9794	cluster1	1.2465e-36	1.087	4.682	3.928	0.449	0.366	9.89209e-41
Rpl32	cluster1	3.13175e-223	1.081	7.249	6.5	0.946	0.781	2.48532e-227
Polr2a	cluster1	5.31106e-12	1.08	5.571	4.823	0.402	0.359	4.21479e-16
Elf1	cluster1	2.27638e-34	1.079	6.098	5.351	0.539	0.448	1.80651e-38
Rpl6	cluster1	4.4083e-227	1.078	7.341	6.594	0.946	0.797	3.49837e-231
Rps3a2	cluster1	1.73974e-96	1.076	5.538	4.792	0.685	0.54	1.38063e-100
Rps3a1	cluster1	3.25244e-243	1.068	7.271	6.53	0.959	0.785	2.5811e-247
AC149090.1	cluster1	2.43189e-37	1.066	5.583	4.845	0.467	0.352	1.92992e-41
Rpl23	cluster1	2.38121e-241	1.064	7.417	6.679	0.964	0.824	1.8897e-245
Ptbp3	cluster1	6.92357e-66	1.06	6.372	5.637	0.662	0.528	5.49446e-70
Rpl39	cluster1	1.60349e-237	1.057	6.931	6.198	0.945	0.778	1.27251e-241
Per1	cluster1	9.35173e-14	1.054	5.385	4.655	0.373	0.313	7.42142e-18
Mdm4	cluster1	0.000645185	1.051	5.145	4.417	0.269	0.234	5.12011e-08
Kdm5a	cluster1	3.55721e-07	1.05	5.313	4.585	0.312	0.267	2.82296e-11
Zfp36l1	cluster1	1.87182e-123	1.047	7.015	6.289	0.847	0.692	1.48546e-127
Cdk13	cluster1	1.15959e-07	1.046	5.419	4.694	0.343	0.301	9.20238e-12
Rpl30	cluster1	1.50703e-175	1.045	6.778	6.054	0.907	0.735	1.19596e-179
Rpl10a	cluster1	6.27845e-147	1.044	6.927	6.204	0.876	0.724	4.9825e-151
Laptm5	cluster1	6.24763e-157	1.042	7.113	6.391	0.611	0.262	4.95805e-161
Rps4x	cluster1	3.8161e-268	1.042	7.894	7.171	0.972	0.847	3.02841e-272
Taf1d	cluster1	5.62918e-05	1.041	5.059	4.337	0.336	0.315	4.46725e-09
Rpl19	cluster1	1.62082e-190	1.038	6.938	6.219	0.918	0.772	1.28626e-194
Apbb1ip	cluster1	8.90534e-16	1.038	5.194	4.475	0.302	0.218	7.06717e-20
Rpl4	cluster1	1.73897e-223	1.037	7.472	6.753	0.956	0.81	1.38003e-227
Rps29	cluster1	3.11498e-278	1.036	7.062	6.344	0.974	0.849	2.47201e-282
Srgn	cluster1	5.47463e-193	1.036	6.893	6.174	0.847	0.561	4.3446e-197
Eif3f	cluster1	2.17202e-46	1.036	6.225	5.508	0.622	0.534	1.72369e-50
Rpl27-ps3	cluster1	2.71416e-41	1.035	5.103	4.385	0.527	0.455	2.15393e-45
Gimap6	cluster1	5.04203e-128	1.035	6.606	5.889	0.713	0.434	4.0013e-132
Gm7027	cluster1	1.25544e-06	1.035	4.216	3.498	0.303	0.28	9.96298e-11
Rps9	cluster1	4.72551e-233	1.033	7.643	6.927	0.967	0.815	3.75011e-237
Rpl6l	cluster1	9.90478e-55	1.032	5.18	4.465	0.571	0.481	7.86031e-59
Rpl30-ps10	cluster1	8.15307e-36	1.029	4.802	4.089	0.477	0.403	6.47018e-40
Rpl19-ps11	cluster1	5.75119e-125	1.026	5.961	5.25	0.786	0.632	4.56408e-129
Rack1	cluster1	2.91277e-204	1.025	7.401	6.69	0.947	0.77	2.31154e-208
Rps28	cluster1	9.73368e-170	1.024	6.624	5.915	0.896	0.725	7.72453e-174
Rpl27	cluster1	7.66675e-159	1.022	6.875	6.167	0.899	0.727	6.08424e-163
Rpl30-ps1	cluster1	4.18988e-15	1.021	4.368	3.66	0.358	0.314	3.32504e-19
Gpcpd1	cluster1	8.9386e-13	1.021	5.338	4.631	0.336	0.266	7.09356e-17
Rpl35a	cluster1	1.67989e-237	1.019	7.458	6.752	0.974	0.837	1.33314e-241
Gm4366	cluster1	1.26488e-08	1.019	4.447	3.741	0.329	0.298	1.0038e-12
Rps26	cluster1	5.74611e-207	1.013	7.11	6.408	0.938	0.781	4.56004e-211
Rps10	cluster1	7.53321e-187	1.012	7.144	6.442	0.926	0.766	5.97826e-191
Washc4	cluster1	2.92903e-06	1.011	5.278	4.577	0.359	0.328	2.32444e-10
Rps3	cluster1	1.53129e-229	1.011	7.65	6.949	0.961	0.82	1.21521e-233
Gm5905	cluster1	2.67179e-18	1.011	4.568	3.867	0.395	0.35	2.1203e-22
Rpl26	cluster1	8.07699e-213	1.011	7.52	6.819	0.961	0.822	6.4098e-217
Hnrnpa1	cluster1	8.47085e-64	1.009	6.221	5.521	0.696	0.587	6.72236e-68
Gm49804	cluster1	4.71013e-22	1.009	4.558	3.859	0.404	0.347	3.7379e-26
Gm7536	cluster1	1.51583e-49	1.009	5.138	4.439	0.564	0.484	1.20294e-53
Gm4149	cluster1	2.52362e-08	1.006	4.113	3.415	0.299	0.268	2.00271e-12
Tnrc6a	cluster1	3.18558e-08	1	5.537	4.844	0.361	0.318	2.52804e-12
Kdm6b	cluster1	1.12195e-20	0.999	5.997	5.304	0.493	0.433	8.90364e-25
Gm15500	cluster1	1.78753e-151	0.997	6.451	5.76	0.858	0.68	1.41856e-155
Ddx21	cluster1	0.00725745	0.996	5.204	4.514	0.294	0.27	5.75942e-07
Sh3bgrl3	cluster1	1.42249e-54	0.996	6.22	5.53	0.649	0.525	1.12887e-58
Gm6136	cluster1	9.63531e-36	0.994	4.863	4.174	0.494	0.424	7.64647e-40
Rpl35	cluster1	4.26672e-140	0.992	6.657	5.969	0.886	0.732	3.38601e-144
Rps6	cluster1	1.84351e-187	0.991	7.029	6.342	0.926	0.776	1.46299e-191
Rab8a	cluster1	0.0216255	0.989	5.42	4.735	0.344	0.332	1.71618e-06
Kxd1	cluster1	4.92904e-86	0.987	5.597	4.913	0.696	0.564	3.91162e-90
Clk1	cluster1	2.31051e-52	0.986	6.199	5.516	0.632	0.513	1.83359e-56
Gm11353	cluster1	3.67689e-27	0.986	4.869	4.186	0.474	0.427	2.91794e-31
Rps6-ps4	cluster1	8.89612e-96	0.983	5.667	4.985	0.716	0.58	7.05985e-100
Rps8	cluster1	4.20142e-218	0.982	7.087	6.406	0.958	0.822	3.3342e-222
Rpl27a	cluster1	1.44946e-199	0.982	7.257	6.576	0.956	0.823	1.15028e-203
Rpl19-ps1	cluster1	2.73504e-12	0.982	4.494	3.813	0.369	0.339	2.1705e-16
Rpl36a-ps1	cluster1	1.80833e-11	0.98	4.495	3.815	0.366	0.339	1.43507e-15
Bptf	cluster1	2.70183e-24	0.976	6.169	5.493	0.523	0.458	2.14414e-28
Gm2000	cluster1	2.49166e-91	0.976	5.771	5.095	0.736	0.617	1.97735e-95
Rpl38	cluster1	8.34293e-173	0.975	6.681	6.005	0.924	0.775	6.62085e-177
Gm12191	cluster1	3.65129e-24	0.975	4.767	4.091	0.451	0.401	2.89762e-28
Tgfb1	cluster1	7.62916e-23	0.974	5.484	4.809	0.439	0.352	6.05441e-27
Ccnt1	cluster1	0.00471808	0.972	4.913	4.239	0.253	0.219	3.74421e-07
Smarca5	cluster1	6.94985e-18	0.972	6.017	5.343	0.522	0.491	5.51531e-22
Rps21	cluster1	4.35983e-214	0.972	7.146	6.473	0.958	0.844	3.45991e-218
Slc38a2	cluster1	5.15064e-16	0.971	5.739	5.066	0.457	0.403	4.08748e-20
Rpl5	cluster1	9.4832e-163	0.968	6.865	6.195	0.903	0.744	7.52575e-167
Ddx46	cluster1	2.64268e-07	0.962	5.661	4.994	0.381	0.347	2.0972e-11
Pkig	cluster1	3.96732e-08	0.962	4.936	4.269	0.281	0.226	3.14842e-12
Ly6e	cluster1	7.65053e-224	0.958	7.861	7.197	0.976	0.774	6.07137e-228
Rpl36	cluster1	1.15897e-125	0.957	6.65	5.987	0.862	0.73	9.19746e-130
Sf1	cluster1	2.29074e-13	0.955	5.67	5.008	0.472	0.443	1.8179e-17
Cebpz	cluster1	0.00797237	0.953	5.36	4.699	0.324	0.306	6.32678e-07
Eef1g	cluster1	4.54416e-62	0.951	6.309	5.649	0.7	0.591	3.60619e-66
Gm10288	cluster1	1.00166e-34	0.95	5.104	4.445	0.533	0.471	7.94904e-39
Rbm5	cluster1	4.42313e-22	0.946	5.899	5.243	0.476	0.401	3.51014e-26
Rpl7	cluster1	6.63062e-149	0.941	7.151	6.499	0.921	0.784	5.26198e-153
Eif5	cluster1	1.81647e-56	0.941	6.624	5.972	0.715	0.629	1.44153e-60
Rpl36a	cluster1	7.14863e-99	0.94	6.447	5.795	0.809	0.665	5.67307e-103
Wdr89	cluster1	4.75548e-66	0.931	5.303	4.657	0.632	0.531	3.77389e-70
Rps26-ps1	cluster1	4.16812e-15	0.929	4.7	4.056	0.418	0.384	3.30777e-19
Cyld	cluster1	0.0176063	0.928	4.885	4.241	0.263	0.231	1.39722e-06
Rpl36a-ps2	cluster1	0.014661	0.928	4.326	3.683	0.31	0.31	1.16348e-06
Lyn	cluster1	8.96258e-21	0.927	5.3	4.658	0.387	0.293	7.11259e-25
Gm13611	cluster1	8.19375e-07	0.927	4.366	3.723	0.338	0.322	6.50246e-11
Gm15501	cluster1	7.42212e-92	0.926	5.773	5.131	0.738	0.613	5.8901e-96
Rps6-ps3	cluster1	0.0173334	0.925	4.095	3.453	0.28	0.27	1.37555e-06
Jund	cluster1	9.59697e-107	0.925	7.233	6.592	0.892	0.796	7.61604e-111
Rps2-ps10	cluster1	4.22014e-34	0.924	4.936	4.296	0.508	0.445	3.34905e-38
Plekho1	cluster1	2.62627e-12	0.922	5.124	4.485	0.289	0.215	2.08417e-16
Ash1l	cluster1	1.0885e-08	0.917	6.161	5.526	0.472	0.454	8.63817e-13
Rps2	cluster1	3.62986e-157	0.917	7.276	6.641	0.932	0.775	2.88061e-161
Mtss1	cluster1	1.28207e-07	0.916	5.615	4.98	0.381	0.345	1.01743e-11
Ppp3ca	cluster1	4.91849e-15	0.916	5.826	5.192	0.477	0.431	3.90325e-19
Rpl3	cluster1	3.79774e-143	0.915	7.099	6.465	0.902	0.751	3.01384e-147
Hnrnpdl	cluster1	4.40273e-23	0.914	6.105	5.472	0.58	0.534	3.49395e-27
Rpl18	cluster1	1.40031e-140	0.911	7.209	6.578	0.918	0.768	1.11127e-144
Sf3b1	cluster1	5.52168e-76	0.909	6.905	6.275	0.798	0.713	4.38193e-80
Rpl11	cluster1	1.05058e-141	0.907	7.034	6.405	0.924	0.773	8.33729e-146
Irf8	cluster1	1.54403e-70	0.903	5.932	5.306	0.431	0.25	1.22532e-74
Rps12-ps9	cluster1	4.64255e-15	0.9	4.658	4.034	0.423	0.4	3.68427e-19
Nap1l1	cluster1	1.08424e-74	0.9	6.494	5.87	0.755	0.621	8.60439e-79
Rpl3-ps1	cluster1	5.24667e-47	0.898	5.298	4.676	0.593	0.509	4.1637e-51
Rplp2	cluster1	2.2216e-192	0.897	7.439	6.817	0.963	0.84	1.76304e-196
Rpl9-ps6	cluster1	1.99299e-65	0.895	5.557	4.936	0.687	0.591	1.58162e-69
Pabpc1	cluster1	6.1064e-145	0.895	7.146	6.525	0.898	0.701	4.84596e-149
Rpl28	cluster1	4.34307e-133	0.895	7.05	6.429	0.918	0.792	3.4466e-137
Gm11518	cluster1	5.75709e-30	0.893	5.016	4.397	0.511	0.451	4.56875e-34
Ncl	cluster1	1.27805e-78	0.892	6.889	6.27	0.811	0.715	1.01425e-82
Rpl7-ps7	cluster1	4.29956e-16	0.888	4.589	3.974	0.412	0.379	3.41208e-20
Rpl9	cluster1	9.99136e-147	0.887	6.836	6.222	0.925	0.778	7.92902e-151
Arid1a	cluster1	1.44119e-07	0.885	5.589	4.975	0.422	0.4	1.14371e-11
Srsf11	cluster1	3.8553e-23	0.885	6.239	5.626	0.579	0.531	3.05952e-27
Gm3362	cluster1	6.67313e-10	0.883	4.434	3.822	0.371	0.35	5.29571e-14
Rpl9-ps4	cluster1	0.000143387	0.88	4.321	3.711	0.331	0.326	1.1379e-08
Rbm3	cluster1	4.80551e-45	0.876	6.159	5.552	0.676	0.585	3.81359e-49
Rpl28-ps1	cluster1	1.72403e-36	0.875	5.209	4.602	0.566	0.499	1.36817e-40
Gm47283	cluster1	1.3665e-51	0.871	6.151	5.547	0.668	0.574	1.08443e-55
Rps25	cluster1	6.79644e-116	0.87	6.953	6.35	0.909	0.782	5.39357e-120
Tnrc6c	cluster1	4.02083e-06	0.868	5.062	4.461	0.33	0.288	3.19088e-10
Grb2	cluster1	4.473e-08	0.867	5.335	4.735	0.395	0.356	3.54972e-12
Gm4070	cluster1	7.1885e-50	0.867	5.878	5.277	0.513	0.345	5.70471e-54
Dnajc7	cluster1	8.01303e-10	0.865	5.439	4.84	0.436	0.396	6.35904e-14
Ythdc1	cluster1	1.87325e-13	0.858	5.881	5.286	0.483	0.446	1.48659e-17
Rpl21	cluster1	1.41223e-151	0.849	7.036	6.448	0.943	0.813	1.12073e-155
Rpl23a	cluster1	9.93245e-145	0.849	6.963	6.375	0.933	0.794	7.88227e-149
Gvin1	cluster1	2.82464e-43	0.847	5.84	5.253	0.496	0.341	2.2416e-47
Rps12l1	cluster1	1.30316e-36	0.846	5.153	4.566	0.57	0.51	1.03418e-40
Dhx9	cluster1	1.0839e-07	0.846	5.601	5.015	0.45	0.435	8.60169e-12
Ankrd11	cluster1	1.20048e-08	0.845	6.036	5.45	0.474	0.449	9.52687e-13
Hnrnph1	cluster1	2.63139e-36	0.844	6.172	5.587	0.654	0.6	2.08824e-40
Cpm	cluster1	2.22548e-05	0.844	5.153	4.569	0.258	0.206	1.76611e-09
Rps11	cluster1	1.28549e-133	0.841	7.3	6.717	0.929	0.796	1.02015e-137
Rps14	cluster1	2.8676e-196	0.839	7.867	7.285	0.979	0.881	2.27569e-200
Eef1a1	cluster1	0	0.837	8.724	8.144	0.998	0.968	0
Rps23-ps1	cluster1	9.25957e-74	0.836	5.725	5.146	0.732	0.617	7.34828e-78
Rps12	cluster1	1.64984e-122	0.835	6.903	6.324	0.918	0.79	1.30929e-126
Hmgb2	cluster1	3.31996e-13	0.83	5.326	4.751	0.4	0.344	2.63468e-17
Rpl29	cluster1	3.937e-105	0.827	7.133	6.56	0.898	0.781	3.12436e-109
Rpl37	cluster1	3.88903e-119	0.826	6.793	6.221	0.905	0.789	3.08629e-123
Samhd1	cluster1	1.44574e-48	0.823	6.215	5.644	0.612	0.48	1.14732e-52
Ctsh	cluster1	7.91624e-31	0.821	5.652	5.083	0.447	0.317	6.28223e-35
Rps12-ps3	cluster1	1.34664e-34	0.818	5.148	4.581	0.567	0.518	1.06868e-38
Rpl7a-ps11	cluster1	1.33523e-05	0.81	4.66	4.099	0.398	0.402	1.05962e-09
Rpl14	cluster1	1.34994e-105	0.808	7.131	6.571	0.903	0.79	1.0713e-109
Rps23	cluster1	4.81117e-134	0.807	6.913	6.354	0.923	0.791	3.81808e-138
Rbbp6	cluster1	0.003182	0.798	5.725	5.172	0.419	0.419	2.5252e-07
Eif4a2	cluster1	7.31723e-35	0.798	6.354	5.801	0.698	0.661	5.80687e-39
Set	cluster1	4.99991e-30	0.794	6.174	5.624	0.646	0.59	3.96787e-34
Bclaf1	cluster1	8.73779e-12	0.789	5.939	5.392	0.508	0.48	6.93421e-16
Xrn2	cluster1	0.000149717	0.789	5.562	5.015	0.386	0.367	1.18813e-08
Rpl22	cluster1	4.526e-64	0.785	6.386	5.841	0.786	0.671	3.59178e-68
Sfpq	cluster1	1.27642e-15	0.784	6.165	5.622	0.603	0.582	1.01295e-19
Gpbp1	cluster1	0.00862734	0.781	5.602	5.061	0.415	0.413	6.84655e-07
Lcp1	cluster1	3.93274e-83	0.781	6.647	6.105	0.7	0.486	3.12097e-87
Rps27a-ps2	cluster1	0.000264651	0.776	4.484	3.945	0.366	0.37	2.10023e-08
St8sia4	cluster1	0.00122819	0.776	5.16	4.622	0.308	0.269	9.74679e-08
Ablim1	cluster1	5.10058e-37	0.772	6.298	5.763	0.615	0.512	4.04776e-41
Gm8226	cluster1	1.16256e-06	0.77	4.611	4.077	0.4	0.397	9.22596e-11
Rpl15	cluster1	1.05683e-66	0.769	6.57	6.036	0.819	0.72	8.38684e-71
Rpl23a-ps3	cluster1	6.74892e-19	0.767	4.879	4.347	0.485	0.457	5.35586e-23
9930111J21Rik2	cluster1	4.00697e-13	0.765	5.725	5.195	0.425	0.357	3.17988e-17
Gm8430	cluster1	2.55877e-23	0.763	4.981	4.452	0.515	0.473	2.0306e-27
Cnbp	cluster1	6.62395e-46	0.762	6.704	6.176	0.787	0.741	5.25669e-50
Rps23-ps2	cluster1	4.23104e-12	0.75	4.62	4.101	0.428	0.408	3.3577e-16
Ssh2	cluster1	2.57623e-06	0.748	5.676	5.157	0.423	0.392	2.04446e-10
Tra2b	cluster1	1.50432e-06	0.748	5.766	5.248	0.494	0.494	1.19381e-10
D10Wsu102e	cluster1	1.16483e-08	0.748	5.345	4.827	0.459	0.433	9.24392e-13
Nipbl	cluster1	1.99384e-09	0.741	6.184	5.67	0.523	0.508	1.58229e-13
Jak1	cluster1	1.65055e-41	0.739	6.68	6.168	0.722	0.662	1.30986e-45
Rpl37rt	cluster1	1.87986e-07	0.737	4.721	4.21	0.427	0.432	1.49183e-11
Ppp1r16b	cluster1	0.00555807	0.736	5.169	4.659	0.304	0.266	4.41082e-07
Rpl7a	cluster1	3.16979e-60	0.735	6.468	5.958	0.811	0.718	2.51551e-64
Rbm25	cluster1	6.45846e-05	0.728	5.892	5.387	0.477	0.476	5.12536e-09
Rps27a	cluster1	4.68597e-97	0.726	6.97	6.467	0.911	0.795	3.71873e-101
Eef2	cluster1	1.18915e-93	0.725	7.325	6.823	0.938	0.846	9.43698e-98
Eef1b2	cluster1	3.32422e-32	0.72	6.167	5.668	0.651	0.576	2.63806e-36
Rbm39	cluster1	3.15901e-51	0.71	6.892	6.4	0.82	0.777	2.50695e-55
Gna13	cluster1	0.0117235	0.71	5.752	5.26	0.45	0.455	9.30362e-07
Nsa2	cluster1	6.71493e-09	0.699	5.635	5.151	0.49	0.463	5.32889e-13
R3hdm1	cluster1	0.0151113	0.699	4.767	4.282	0.295	0.265	1.19922e-06
Rpl31	cluster1	3.60583e-110	0.697	6.967	6.484	0.932	0.831	2.86154e-114
Brd2	cluster1	9.68667e-07	0.697	6.214	5.731	0.573	0.583	7.68722e-11
Matr3	cluster1	0.00299053	0.687	5.794	5.318	0.483	0.504	2.37325e-07
Gm10076	cluster1	4.38094e-14	0.685	5.193	4.718	0.532	0.528	3.47666e-18
Fus	cluster1	2.02071e-25	0.684	6.406	5.932	0.732	0.732	1.60361e-29
Dazap2	cluster1	1.38983e-22	0.683	6.145	5.672	0.658	0.637	1.10295e-26
Srrm1	cluster1	7.53377e-06	0.672	6.027	5.562	0.53	0.543	5.97871e-10
Luc7l2	cluster1	1.15841e-14	0.668	6.246	5.783	0.616	0.596	9.19304e-19
Rpl31-ps8	cluster1	0.0012981	0.665	4.453	3.992	0.381	0.392	1.03016e-07
Snrnp70	cluster1	0.000257667	0.663	5.758	5.298	0.477	0.48	2.04481e-08
Gm10073	cluster1	2.95595e-05	0.661	4.651	4.193	0.42	0.431	2.34581e-09
Klf2	cluster1	5.27359e-33	0.649	6.498	6.048	0.663	0.565	4.18506e-37
Npm1	cluster1	2.70953e-25	0.644	6.331	5.884	0.675	0.62	2.15025e-29
H3f3b	cluster1	1.37765e-103	0.64	7.655	7.212	0.968	0.893	1.09329e-107
Rplp1	cluster1	6.73843e-157	0.635	7.904	7.464	0.989	0.924	5.34754e-161
Cd24a	cluster1	1.00364e-38	0.633	5.875	5.436	0.502	0.359	7.96474e-43
Tmod3	cluster1	5.01999e-07	0.629	6.167	5.731	0.583	0.595	3.9838e-11
Srsf3	cluster1	0.00198829	0.627	5.984	5.549	0.557	0.584	1.57788e-07
Plek	cluster1	9.49823e-55	0.623	5.829	5.397	0.435	0.249	7.53768e-59
Rplp0	cluster1	9.00969e-111	0.617	7.546	7.119	0.952	0.818	7.14998e-115
Zfp36l2	cluster1	4.60749e-20	0.616	6.358	5.931	0.596	0.534	3.65645e-24
Actr2	cluster1	5.96031e-08	0.614	5.974	5.549	0.571	0.563	4.73003e-12
Napsa	cluster1	7.08592e-66	0.606	5.847	5.426	0.501	0.285	5.6233e-70
Rpl41	cluster1	8.04355e-116	0.605	7.467	7.047	0.982	0.924	6.38326e-120
Tmed5	cluster1	5.30589e-08	0.605	5.958	5.539	0.555	0.526	4.21069e-12
H2-T23	cluster1	6.19672e-06	0.601	5.665	5.248	0.513	0.51	4.91764e-10
Ptp4a2	cluster1	1.09138e-23	0.599	6.531	6.116	0.715	0.691	8.6611e-28
Rpl24	cluster1	1.93931e-33	0.599	5.952	5.537	0.73	0.67	1.53901e-37
Rps17	cluster1	6.32848e-42	0.595	6.646	6.233	0.838	0.765	5.02221e-46
Rasgrp3	cluster1	5.29012e-14	0.592	5.267	4.857	0.329	0.243	4.19818e-18
Hnrnpc	cluster1	0.00255568	0.586	6.077	5.672	0.572	0.601	2.02816e-07
mt-Nd5	cluster1	1.69622e-154	0.583	8.308	7.904	0.988	0.964	1.3461e-158
Srrm2	cluster1	3.46419e-20	0.578	6.476	6.076	0.683	0.657	2.74914e-24
Arpc3	cluster1	0.000111823	0.574	5.933	5.535	0.541	0.539	8.87415e-09
Tpt1	cluster1	1.86296e-77	0.563	7.022	6.632	0.939	0.83	1.47842e-81
Ptma	cluster1	1.70159e-89	0.559	7.591	7.203	0.971	0.926	1.35036e-93
Atp2a3	cluster1	2.10311e-06	0.555	5.546	5.161	0.416	0.371	1.669e-10
Noct	cluster1	1.66982e-38	0.547	6.618	6.239	0.769	0.724	1.32515e-42
Pten	cluster1	0.0346775	0.539	5.917	5.544	0.5	0.52	2.75196e-06
Pnrc1	cluster1	7.98361e-06	0.531	6.046	5.678	0.569	0.57	6.3357e-10
Ddx5	cluster1	8.86835e-66	0.517	7.708	7.349	0.967	0.941	7.03781e-70
Srsf5	cluster1	6.09972e-22	0.515	6.615	6.257	0.779	0.773	4.84066e-26
Hnrnpa2b1	cluster1	3.90336e-28	0.512	6.867	6.512	0.849	0.83	3.09766e-32
BC005537	cluster1	0.000109323	0.504	5.901	5.552	0.573	0.581	8.6757e-09
Rpl10-ps3	cluster1	2.19315e-19	0.501	5.663	5.316	0.698	0.656	1.74045e-23
Actr3	cluster1	2.34086e-17	0.5	6.301	5.955	0.668	0.612	1.85768e-21
H2-Q7	cluster1	2.98474e-21	0.492	5.901	5.56	0.523	0.41	2.36865e-25
Arl6ip1	cluster1	0.00495638	0.492	6.218	5.877	0.587	0.594	3.93332e-07
Cotl1	cluster1	3.77548e-25	0.491	5.305	4.965	0.468	0.342	2.99617e-29
Rpl10	cluster1	1.47889e-37	0.473	6.647	6.319	0.877	0.79	1.17363e-41
H2-Q4	cluster1	0.000279424	0.46	5.707	5.388	0.54	0.532	2.21748e-08
Ccnl1	cluster1	9.20375e-07	0.46	6.295	5.976	0.597	0.589	7.30399e-11
Tmsb10	cluster1	1.33732e-75	0.457	7.15	6.834	0.946	0.825	1.06128e-79
Iqgap1	cluster1	4.58325e-16	0.453	6.772	6.457	0.745	0.713	3.63721e-20
Arpc5	cluster1	1.40809e-06	0.453	6.217	5.903	0.626	0.611	1.11744e-10
Hnrnpf	cluster1	0.00568888	0.448	6.169	5.858	0.624	0.662	4.51462e-07
mt-Co1	cluster1	5.49311e-199	0.444	9.491	9.183	1	0.996	4.35927e-203
Junb	cluster1	5.64684e-40	0.441	6.993	6.688	0.853	0.77	4.48127e-44
H2-K1	cluster1	2.61923e-56	0.438	7.235	6.931	0.926	0.826	2.07859e-60
Gm29216	cluster1	1.64162e-169	0.437	8.558	8.255	0.999	0.991	1.30277e-173
Gm9844	cluster1	1.49351e-21	0.432	5.354	5.054	0.636	0.577	1.18523e-25
mt-Nd1	cluster1	4.69412e-96	0.384	8.416	8.15	0.994	0.981	3.7252e-100
Gm48161	cluster1	0.010374	0.38	5.339	5.076	0.504	0.503	8.23265e-07
Ucp2	cluster1	8.80966e-13	0.366	6.217	5.964	0.634	0.561	6.99124e-17
Son	cluster1	3.36236e-08	0.365	6.578	6.325	0.716	0.733	2.66832e-12
Ctss	cluster1	1.07414e-41	0.364	6.046	5.793	0.3	0.148	8.52425e-46
Cxcl15	cluster2	0	6.862	9.176	4.419	0.988	0.015	0
Sftpb	cluster2	0	6.763	9.927	5.239	1	0.017	0
Lamp3	cluster2	0	6.683	8.241	3.609	0.991	0.017	0
Sftpc	cluster2	0	6.652	12.1	7.489	1	0.015	0
Slc34a2	cluster2	0	6.608	7.957	3.377	0.982	0.015	0
Chil1	cluster2	0	6.596	8.298	3.726	0.988	0.021	0
Sftpa1	cluster2	0	6.594	10.039	5.468	1	0.018	0
Hc	cluster2	0	6.523	7.885	3.363	0.962	0.017	0
Sftpd	cluster2	0	6.285	8.221	3.865	0.995	0.023	0
Scd1	cluster2	0	5.834	8.96	4.916	0.97	0.041	0
Egfl6	cluster2	0	5.584	6.392	2.522	0.953	0.045	0
Tinag	cluster2	0	5.559	4.82	0.967	0.622	0.012	0
Acoxl	cluster2	0	5.5	5.912	2.099	0.832	0.031	0
Lgi3	cluster2	0	5.495	6.518	2.709	0.962	0.061	0
Lyz1	cluster2	0	5.49	7.932	4.127	0.92	0.076	0
Slco4c1	cluster2	0	5.465	5.627	1.839	0.812	0.022	0
Bex2	cluster2	0	5.328	5.571	1.878	0.713	0.028	0
Ppp1r14c	cluster2	0	5.32	6.731	3.043	0.975	0.069	0
Mlc1	cluster2	0	5.319	5.077	1.39	0.746	0.018	0
Chia1	cluster2	0	5.241	5.185	1.553	0.449	0.018	0
Lrp2	cluster2	0	5.234	5.286	1.658	0.643	0.021	0
Spink5	cluster2	0	5.231	4.684	1.058	0.362	0.009	0
Muc1	cluster2	0	5.223	6.679	3.058	0.971	0.084	0
Dram1	cluster2	0	5.193	7.253	3.653	0.997	0.132	0
Bex4	cluster2	0	5.117	5.381	1.834	0.831	0.033	0
Atp6v1c2	cluster2	0	5.102	5.681	2.144	0.838	0.038	0
Cftr	cluster2	0	5.053	4.173	0.671	0.332	0.007	0
Il33	cluster2	0	4.969	6.079	2.635	0.844	0.046	0
Kcne2	cluster2	0	4.964	5.113	1.672	0.663	0.024	0
Arhgef38	cluster2	0	4.957	5.106	1.671	0.677	0.022	0
Kcnj15	cluster2	0	4.926	5.797	2.382	0.837	0.056	0
Lcn2	cluster2	0	4.905	6.772	3.372	0.929	0.09	0
Mal	cluster2	0	4.879	5.313	1.931	0.732	0.026	0
Krt23	cluster2	0	4.844	4.574	1.216	0.488	0.015	0
Etv5	cluster2	0	4.84	5.964	2.609	0.899	0.057	0
Sfta2	cluster2	0	4.835	6.295	2.943	0.975	0.122	0
S100g	cluster2	0	4.825	6.55	3.205	0.962	0.142	0
Slc26a9	cluster2	0	4.813	4.569	1.232	0.549	0.018	0
Nrn1	cluster2	0	4.758	4.715	1.417	0.27	0.01	0
Cst8	cluster2	0	4.758	4.488	1.19	0.469	0.014	0
Mfsd2a	cluster2	0	4.719	4.111	0.84	0.278	0.011	0
Rbpjl	cluster2	0	4.706	5.099	1.837	0.65	0.028	0
Anpep	cluster2	0	4.703	5.274	2.015	0.807	0.038	0
Cox6a2	cluster2	0	4.702	4.944	1.684	0.601	0.021	0
Irx1	cluster2	0	4.696	5.858	2.603	0.894	0.076	0
Met	cluster2	0	4.655	5.22	1.994	0.694	0.034	0
Gm31897	cluster2	0	4.648	4.09	0.868	0.647	0.016	0
Pla2g1b	cluster2	0	4.645	4.723	1.504	0.665	0.025	0
C2cd4b	cluster2	0	4.633	4.211	0.999	0.319	0.012	0
Ehf	cluster2	0	4.588	4.875	1.695	0.574	0.021	0
Atp7b	cluster2	0	4.584	4.404	1.227	0.467	0.016	0
Tfcp2l1	cluster2	0	4.578	4.406	1.233	0.441	0.014	0
Syngr1	cluster2	0	4.565	3.717	0.552	0.288	0.007	0
Car8	cluster2	0	4.559	6.147	2.987	0.919	0.061	0
Fabp5	cluster2	0	4.55	7.019	3.864	0.951	0.184	0
Rap1gap	cluster2	0	4.509	4.586	1.461	0.481	0.019	0
Wfdc2	cluster2	0	4.438	7.564	4.488	0.98	0.036	0
Urah	cluster2	0	4.434	3.964	0.891	0.346	0.01	0
Pon1	cluster2	0	4.433	4.952	1.879	0.479	0.02	0
Nexmif	cluster2	0	4.416	3.976	0.915	0.276	0.007	0
Prmt8	cluster2	0	4.401	3.664	0.613	0.293	0.006	0
Tmprss4	cluster2	0	4.384	4.219	1.181	0.426	0.015	0
Aox3	cluster2	0	4.368	5.794	2.766	0.792	0.055	0
Smim6	cluster2	0	4.361	5.089	2.066	0.723	0.033	0
Ppp1r1b	cluster2	0	4.337	3.96	0.954	0.299	0.009	0
Acot7	cluster2	0	4.304	6.41	3.427	0.934	0.114	0
5330417C22Rik	cluster2	0	4.297	4.593	1.615	0.541	0.021	0
Pcsk2os1	cluster2	0	4.286	3.823	0.852	0.593	0.014	0
Snx22	cluster2	0	4.276	3.924	0.96	0.339	0.013	0
Irx2	cluster2	0	4.243	5.201	2.26	0.752	0.043	0
Rprm	cluster2	0	4.225	3.545	0.617	0.277	0.007	0
Bex1	cluster2	0	4.211	3.878	0.959	0.387	0.01	0
Fasn	cluster2	0	4.208	6.624	3.707	0.947	0.156	0
Ank3	cluster2	0	4.166	5.545	2.657	0.807	0.061	0
Itih4	cluster2	0	4.164	5.584	2.697	0.629	0.035	0
Tmem116	cluster2	0	4.136	3.896	1.029	0.338	0.011	0
Sgpp2	cluster2	0	4.132	4.769	1.905	0.578	0.037	0
Fgfr2	cluster2	0	4.122	5.781	2.924	0.855	0.074	0
Atp1b1	cluster2	0	4.12	7.041	4.185	0.987	0.171	0
Myh7	cluster2	0	4.105	3.829	0.984	0.253	0.01	0
Kcnc3	cluster2	0	4.092	5.006	2.169	0.633	0.029	0
Aldh1a7	cluster2	0	4.084	4.793	1.963	0.616	0.029	0
4930449C09Rik	cluster2	0	4.057	4.248	1.436	0.782	0.036	0
C6	cluster2	0	4.057	5.044	2.232	0.41	0.025	0
Pi4k2b	cluster2	0	4.036	6.213	3.416	0.931	0.107	0
Lpcat1	cluster2	0	4.019	7.495	4.709	0.989	0.274	0
Kcnk1	cluster2	0	4.005	3.843	1.067	0.321	0.014	0
Zfp385b	cluster2	0	3.95	3.549	0.811	0.257	0.006	0
Gpt	cluster2	0	3.949	4.437	1.7	0.495	0.024	0
Tspan11	cluster2	0	3.943	5.438	2.705	0.776	0.049	0
Npc2	cluster2	0	3.919	9.062	6.345	1	0.374	0
Lyz2	cluster2	0	3.917	10.376	7.662	0.993	0.107	0
Rmdn2	cluster2	0	3.907	4.952	2.243	0.636	0.035	0
Kcnj13	cluster2	0	3.905	3.991	1.284	0.333	0.015	0
Baiap2l1	cluster2	0	3.898	5.104	2.402	0.697	0.044	0
Cbr2	cluster2	0	3.895	8.768	6.068	0.98	0.033	0
Cldn3	cluster2	0	3.893	6.056	3.358	0.925	0.079	0
Irx5	cluster2	0	3.881	4.449	1.759	0.532	0.027	0
Arfgef3	cluster2	0	3.865	4.527	1.848	0.44	0.024	0
Gm6166	cluster2	0	3.813	3.329	0.686	0.429	0.016	0
Elf5	cluster2	0	3.807	4.056	1.417	0.389	0.022	0
Abca3	cluster2	0	3.805	6.705	4.068	0.974	0.217	0
Areg	cluster2	0	3.8	5.547	2.913	0.44	0.043	0
Stx19	cluster2	0	3.784	4.007	1.384	0.35	0.017	0
Ptprf	cluster2	0	3.771	6.497	3.883	0.947	0.108	0
Tlcd4	cluster2	0	3.765	3.887	1.278	0.336	0.015	0
Irx3	cluster2	0	3.757	5.083	2.479	0.741	0.049	0
Pdzk1ip1	cluster2	0	3.752	4.488	1.888	0.505	0.03	0
Epn3	cluster2	0	3.751	4.443	1.843	0.477	0.027	0
Npw	cluster2	0	3.748	4.48	1.882	0.549	0.038	0
Tmem30b	cluster2	0	3.746	3.705	1.108	0.297	0.017	0
Sdc1	cluster2	0	3.701	5.872	3.307	0.904	0.093	0
Napsa	cluster2	0	3.687	7.469	4.914	0.998	0.257	0
Myo5c	cluster2	0	3.679	5.065	2.514	0.701	0.054	0
Prr15l	cluster2	0	3.658	5.252	2.717	0.734	0.054	0
Apoc1	cluster2	0	3.652	4.85	2.319	0.592	0.054	0
C77080	cluster2	0	3.644	4.25	1.724	0.473	0.033	0
Hnmt	cluster2	0	3.643	4.132	1.607	0.428	0.023	0
Me1	cluster2	0	3.632	5.543	3.026	0.813	0.078	0
Epha7	cluster2	0	3.629	3.958	1.442	0.309	0.014	0
Lrg1	cluster2	0	3.611	5.849	3.347	0.604	0.066	0
Rtkn	cluster2	0	3.606	4.417	1.917	0.492	0.032	0
Nkx2-1	cluster2	0	3.6	5.649	3.153	0.886	0.072	0
Sema4f	cluster2	0	3.583	3.78	1.296	0.299	0.013	0
Sfta3-ps	cluster2	0	3.572	5.116	2.64	0.75	0.05	0
Sec14l4	cluster2	0	3.56	4.541	2.073	0.541	0.032	0
Nipal1	cluster2	0	3.551	3.823	1.361	0.287	0.011	0
Rasef	cluster2	0	3.521	3.649	1.208	0.297	0.015	0
Adgrg1	cluster2	0	3.492	4.979	2.558	0.701	0.055	0
Gja1	cluster2	0	3.49	5.631	3.212	0.778	0.085	0
Scgb1c1	cluster2	0	3.487	3.629	1.213	0.308	0.017	0
Elovl1	cluster2	0	3.481	7.117	4.704	0.971	0.307	0
Olfr1130	cluster2	0	3.479	3.032	0.62	0.317	0.009	0
Aldh1l1	cluster2	0	3.47	3.81	1.404	0.31	0.016	0
Tc2n	cluster2	0	3.465	4.602	2.201	0.599	0.053	0
Fgfbp1	cluster2	0	3.461	3.684	1.285	0.278	0.014	0
Mapk13	cluster2	0	3.448	3.712	1.322	0.286	0.017	0
Rab15	cluster2	0	3.427	3.891	1.516	0.322	0.02	0
Mfap3l	cluster2	0	3.402	4.333	1.974	0.445	0.03	0
Elf3	cluster2	0	3.4	3.789	1.432	0.309	0.019	0
Ang	cluster2	0	3.368	4.899	2.564	0.676	0.067	0
Pip5k1b	cluster2	0	3.34	3.903	1.588	0.389	0.021	0
Cds1	cluster2	0	3.329	4.411	2.104	0.494	0.031	0
Foxa1	cluster2	0	3.321	4.02	1.718	0.402	0.026	0
Kcnj2	cluster2	0	3.308	4.126	1.833	0.343	0.028	0
Clip4	cluster2	0	3.285	4.569	2.292	0.494	0.044	0
Prss8	cluster2	0	3.283	4.34	2.064	0.46	0.033	0
Cpm	cluster2	0	3.277	6.472	4.2	0.936	0.162	0
Adora2b	cluster2	0	3.277	3.767	1.496	0.311	0.017	0
Ggt5	cluster2	0	3.271	3.512	1.245	0.272	0.014	0
Gm11771	cluster2	0	3.259	3.579	1.319	0.552	0.024	0
Tmem163	cluster2	0	3.256	4.328	2.071	0.527	0.032	0
Grb14	cluster2	0	3.248	5.329	3.077	0.788	0.076	0
Gm29243	cluster2	0	3.246	3.149	0.9	0.386	0.016	0
Crb3	cluster2	0	3.213	4.49	2.263	0.529	0.037	0
Prnp	cluster2	0	3.208	6.474	4.251	0.962	0.181	0
Plekhd1	cluster2	0	3.206	3.531	1.308	0.262	0.018	0
Epcam	cluster2	0	3.202	5.365	3.145	0.776	0.077	0
Pon3	cluster2	0	3.192	5.783	3.57	0.857	0.12	0
Igsf5	cluster2	0	3.179	4.136	1.932	0.385	0.028	0
Acsl4	cluster2	0	3.169	6.134	3.938	0.908	0.173	0
Cldn7	cluster2	0	3.108	5	2.845	0.691	0.059	0
Abcd3	cluster2	0	3.088	5.852	3.712	0.895	0.144	0
Macc1	cluster2	0	3.087	4.28	2.14	0.44	0.047	0
Fdps	cluster2	0	3.061	5.776	3.655	0.788	0.137	0
Erbb3	cluster2	0	3.054	3.691	1.574	0.298	0.023	0
Cobl	cluster2	0	3.048	4.424	2.311	0.461	0.038	0
Snx25	cluster2	0	3.032	4.882	2.78	0.665	0.067	0
Rab27b	cluster2	0	3.031	5.187	3.086	0.727	0.074	0
Ociad2	cluster2	0	3.016	4.711	2.62	0.629	0.083	0
Zdhhc3	cluster2	0	3.01	6.45	4.363	0.933	0.237	0
Ttc9	cluster2	0	3.007	3.697	1.612	0.3	0.02	0
Camsap3	cluster2	0	3.001	3.713	1.633	0.294	0.021	0
Tmem42	cluster2	0	3	4.529	2.45	0.523	0.043	0
Esrp1	cluster2	0	2.995	3.483	1.407	0.287	0.021	0
Hp	cluster2	0	2.983	6.475	4.407	0.755	0.051	0
Gpd1	cluster2	0	2.98	3.406	1.34	0.26	0.018	0
Slc16a1	cluster2	0	2.978	4.402	2.338	0.485	0.041	0
Trpm6	cluster2	0	2.97	4.086	2.028	0.358	0.024	0
Cebpa	cluster2	0	2.964	4.21	2.156	0.525	0.061	0
Rab25	cluster2	0	2.963	4.056	2.002	0.37	0.031	0
Rnase4	cluster2	0	2.956	7.213	5.164	0.993	0.328	0
Plekhb1	cluster2	0	2.936	5.011	2.976	0.717	0.066	0
Ahcyl2	cluster2	0	2.922	5.374	3.348	0.774	0.111	0
Tmem8	cluster2	0	2.92	3.959	1.935	0.376	0.03	0
Smim22	cluster2	0	2.903	3.944	1.931	0.42	0.039	0
Esrp2	cluster2	0	2.9	3.539	1.529	0.269	0.019	0
Fgl1	cluster2	0	2.9	2.777	0.767	0.28	0.011	0
Acat2	cluster2	0	2.889	4.404	2.402	0.492	0.048	0
Fam184a	cluster2	0	2.877	3.82	1.826	0.27	0.022	0
Ap1m2	cluster2	0	2.873	3.798	1.807	0.288	0.026	0
Azin2	cluster2	0	2.854	3.771	1.793	0.352	0.031	0
Nectin2	cluster2	0	2.834	4.471	2.506	0.498	0.046	0
Gclc	cluster2	0	2.833	5.973	4.009	0.868	0.171	0
Stard10	cluster2	0	2.832	4.972	3.009	0.69	0.082	0
Prrg3	cluster2	0	2.822	5.402	3.446	0.745	0.092	0
Mid1ip1	cluster2	0	2.818	6.207	4.253	0.907	0.223	0
Tmem184a	cluster2	0	2.811	3.538	1.589	0.253	0.021	0
Bspry	cluster2	0	2.807	3.615	1.669	0.267	0.018	0
AA986860	cluster2	0	2.803	4.598	2.656	0.473	0.043	0
Krt18	cluster2	0	2.802	5.411	3.469	0.718	0.088	0
Tex15	cluster2	0	2.794	4.369	2.433	0.378	0.029	0
Slc31a1	cluster2	0	2.791	5.313	3.379	0.76	0.118	0
Paqr8	cluster2	0	2.776	4.503	2.579	0.466	0.041	0
Ldhb	cluster2	0	2.774	5.384	3.461	0.763	0.097	0
Gstt3	cluster2	0	2.774	4.306	2.383	0.49	0.052	0
Ppp1r9a	cluster2	0	2.769	5.062	3.143	0.618	0.073	0
Sh2d4a	cluster2	0	2.76	4.024	2.111	0.348	0.037	0
Cdh1	cluster2	0	2.749	5.461	3.556	0.82	0.094	0
Gde1	cluster2	0	2.748	5.883	3.979	0.888	0.186	0
Cdcp1	cluster2	0	2.745	3.788	1.885	0.31	0.026	0
Idi1	cluster2	0	2.739	5.921	4.022	0.839	0.17	0
Vsig2	cluster2	0	2.728	4.167	2.276	0.408	0.03	0
Mgst1	cluster2	0	2.728	6.055	4.164	0.802	0.104	0
Pcx	cluster2	0	2.712	3.809	1.929	0.299	0.031	0
Chchd10	cluster2	0	2.711	6.222	4.343	0.946	0.186	0
Spint2	cluster2	0	2.707	5.864	3.988	0.91	0.138	0
Slc39a8	cluster2	0	2.685	5.81	3.949	0.876	0.088	0
Pof1b	cluster2	0	2.68	4.426	2.568	0.397	0.033	0
Snhg11	cluster2	0	2.676	4.313	2.458	0.416	0.065	0
Rbm47	cluster2	0	2.676	4.101	2.246	0.442	0.057	0
Exosc7	cluster2	0	2.673	4.992	3.139	0.686	0.084	0
Gem	cluster2	0	2.669	5.733	3.883	0.703	0.14	0
Dcxr	cluster2	0	2.666	5.319	3.471	0.746	0.11	0
Sord	cluster2	0	2.66	4.512	2.668	0.533	0.067	0
Klf5	cluster2	0	2.659	4.656	2.813	0.509	0.051	0
Atp11a	cluster2	0	2.642	5.813	3.982	0.876	0.203	0
Prps2	cluster2	0	2.642	5.227	3.396	0.73	0.111	0
Errfi1	cluster2	0	2.639	6.449	4.62	0.891	0.211	0
Cat	cluster2	0	2.627	6.124	4.303	0.947	0.28	0
Ptgs2	cluster2	0	2.614	5.189	3.377	0.443	0.066	0
Gm25193	cluster2	0	2.607	2.631	0.824	0.262	0.012	0
Acot1	cluster2	0	2.607	4.352	2.546	0.503	0.063	0
Snx7	cluster2	0	2.597	4.471	2.67	0.533	0.066	0
Cmtm8	cluster2	0	2.593	5.203	3.406	0.774	0.098	0
Tfrc	cluster2	0	2.573	5.599	3.815	0.79	0.119	0
Slc25a10	cluster2	0	2.565	4.228	2.45	0.445	0.051	0
Arhgap44	cluster2	0	2.559	3.707	1.933	0.336	0.03	0
Soat1	cluster2	0	2.558	5.914	4.141	0.883	0.206	0
2310030G06Rik	cluster2	0	2.555	3.892	2.122	0.316	0.032	0
Gm43738	cluster2	0	2.552	3.289	1.52	0.391	0.036	0
Ptgs2os2	cluster2	0	2.549	3.203	1.436	0.277	0.016	0
Slc44a3	cluster2	0	2.549	3.653	1.886	0.317	0.032	0
Nucb2	cluster2	0	2.547	5.68	3.915	0.857	0.165	0
Ctsh	cluster2	0	2.533	6.641	4.885	0.965	0.286	0
Gm13502	cluster2	0	2.528	3.372	1.62	0.391	0.037	0
Eps8	cluster2	0	2.519	4.85	3.104	0.618	0.08	0
Myo5b	cluster2	0	2.518	4.019	2.274	0.368	0.033	0
Osgin1	cluster2	0	2.518	4.67	2.924	0.402	0.058	0
Tceal9	cluster2	0	2.516	5.994	4.25	0.93	0.228	0
Pgm1	cluster2	0	2.515	4.206	2.462	0.429	0.052	0
Gm19220	cluster2	0	2.494	5.674	3.946	0.984	0.364	0
Dusp18	cluster2	0	2.494	3.975	2.246	0.335	0.042	0
Mbip	cluster2	0	2.476	5.092	3.375	0.726	0.111	0
Retsat	cluster2	0	2.473	3.898	2.184	0.319	0.036	0
Acaca	cluster2	0	2.47	4.911	3.199	0.625	0.096	0
Tmem243	cluster2	0	2.468	5.895	4.184	0.933	0.237	0
Ctsc	cluster2	0	2.466	6.621	4.911	0.971	0.288	0
Hook2	cluster2	0	2.465	4.969	3.26	0.862	0.137	0
Steap2	cluster2	0	2.459	4.004	2.3	0.354	0.043	0
Aqp5	cluster2	0	2.456	5.6	3.898	0.816	0.076	0
Matn4	cluster2	0	2.455	4.454	2.752	0.483	0.047	0
Iah1	cluster2	0	2.447	5.329	3.633	0.775	0.147	0
Nuf2	cluster2	0	2.435	3.008	1.321	0.364	0.02	0
Alad	cluster2	0	2.433	4.512	2.826	0.507	0.064	0
Cldn18	cluster2	0	2.431	7.049	5.364	0.923	0.052	0
Krt8	cluster2	0	2.429	5.518	3.834	0.735	0.092	0
Slc12a2	cluster2	0	2.424	5.799	4.119	0.837	0.162	0
Fhdc1	cluster2	0	2.4	3.719	2.055	0.295	0.025	0
Gsta4	cluster2	0	2.399	4.639	2.976	0.576	0.061	0
Pmvk	cluster2	0	2.393	5.024	3.365	0.553	0.101	0
Spint1	cluster2	7.2653e-285	2.389	3.785	2.129	0.327	0.047	5.76565e-289
2610028H24Rik	cluster2	4.43738e-302	2.353	3.825	2.194	0.29	0.034	3.52145e-306
Rac3	cluster2	3.17234e-249	2.315	3.604	1.999	0.275	0.037	2.51753e-253
Atp8a1	cluster2	0	2.304	6.386	4.788	0.936	0.256	0
Liph	cluster2	0	2.301	4.205	2.61	0.347	0.045	0
Rerg	cluster2	0	2.3	4.04	2.446	0.423	0.035	0
Ces1d	cluster2	0	2.286	6.35	4.765	0.957	0.196	0
Tmem164	cluster2	0	2.283	4.963	3.38	0.644	0.107	0
Alcam	cluster2	0	2.278	6.93	5.351	0.967	0.298	0
Ssx2ip	cluster2	0	2.273	4.277	2.702	0.419	0.051	0
Cystm1	cluster2	0	2.267	5.101	3.53	0.776	0.094	0
Txnrd3	cluster2	0	2.266	4.221	2.65	0.412	0.045	0
Paxip1	cluster2	0	2.264	4.832	3.263	0.819	0.117	0
Slc16a7	cluster2	0	2.247	4.048	2.491	0.38	0.052	0
Pex11a	cluster2	6.71642e-273	2.243	3.854	2.299	0.306	0.043	5.33007e-277
Lamb3	cluster2	0	2.227	4.466	2.922	0.473	0.056	0
Fdft1	cluster2	0	2.227	4.907	3.363	0.632	0.109	0
Ramp1	cluster2	0	2.226	5.219	3.676	0.717	0.115	0
Slc6a14	cluster2	0	2.205	4.073	2.545	0.397	0.044	0
Ptgs1	cluster2	0	2.198	4.867	3.343	0.596	0.091	0
Tst	cluster2	0	2.195	4.702	3.181	0.559	0.081	0
Tanc2	cluster2	1.78607e-302	2.191	4.402	2.884	0.44	0.082	1.4174e-306
AU021092	cluster2	0	2.186	4.621	3.106	0.563	0.06	0
Sdc4	cluster2	0	2.183	6.79	5.276	0.97	0.334	0
Hacd3	cluster2	0	2.18	5.428	3.916	0.82	0.174	0
Mmp15	cluster2	0	2.167	5.113	3.611	0.763	0.133	0
Lss	cluster2	1.5727e-262	2.16	3.935	2.438	0.34	0.055	1.24808e-266
Optn	cluster2	0	2.15	3.852	2.362	0.317	0.035	0
4930556M19Rik	cluster2	6.72553e-301	2.15	3.784	2.294	0.29	0.034	5.3373e-305
Cxadr	cluster2	0	2.146	4.627	3.139	0.53	0.053	0
Mvd	cluster2	4.58895e-208	2.137	3.837	2.356	0.301	0.054	3.64173e-212
Pgs1	cluster2	0	2.136	4.713	3.232	0.618	0.102	0
Ccdc141	cluster2	0	2.135	5.095	3.616	0.669	0.129	0
Syt7	cluster2	0	2.114	4.381	2.916	0.438	0.049	0
Bend7	cluster2	0	2.104	4.329	2.871	0.449	0.047	0
Ptgr1	cluster2	5.57202e-199	2.077	3.692	2.253	0.282	0.049	4.42189e-203
Slc15a2	cluster2	0	2.067	4.534	3.101	0.519	0.068	0
Slc22a23	cluster2	0	2.054	4.23	2.806	0.456	0.055	0
Tmem50b	cluster2	0	2.053	5.846	4.423	0.88	0.257	0
Mlph	cluster2	5.63607e-217	2.051	3.62	2.198	0.292	0.048	4.47272e-221
Ggcx	cluster2	0	2.039	4.378	2.965	0.517	0.085	0
Nsdhl	cluster2	0	2.038	4.342	2.93	0.438	0.069	0
Gsap	cluster2	0	2.036	4.542	3.13	0.57	0.101	0
Nupr1	cluster2	0	2.025	5.775	4.371	0.854	0.223	0
Tle2	cluster2	0	2.02	4.24	2.84	0.411	0.064	0
H2aj	cluster2	0	2.019	5.98	4.58	0.917	0.31	0
Glrx	cluster2	0	2.009	4.557	3.165	0.59	0.102	0
Smim1	cluster2	6.83945e-304	2.006	3.96	2.569	0.361	0.054	5.4277e-308
Enpep	cluster2	0	2.003	5.513	4.124	0.83	0.155	0
Cyp39a1	cluster2	8.10291e-253	2	3.587	2.201	0.277	0.037	6.43037e-257
Adam19	cluster2	0	1.999	4.981	3.595	0.614	0.099	0
Scd2	cluster2	0	1.982	6.62	5.247	0.948	0.341	0
Abcc3	cluster2	0	1.982	3.915	2.541	0.328	0.04	0
Yae1d1	cluster2	0	1.975	4.856	3.487	0.614	0.134	0
Mme	cluster2	0	1.974	6.243	4.875	0.92	0.29	0
Lsr	cluster2	0	1.974	3.929	2.561	0.403	0.066	0
Avpi1	cluster2	0	1.97	4.927	3.561	0.655	0.112	0
D230025D16Rik	cluster2	0	1.97	4.652	3.287	0.551	0.099	0
Adssl1	cluster2	0	1.967	4.409	3.045	0.462	0.067	0
Renbp	cluster2	0	1.966	4.333	2.97	0.473	0.086	0
Wwc1	cluster2	0	1.962	4.976	3.616	0.676	0.076	0
Mtcl1	cluster2	0	1.962	4.136	2.776	0.387	0.052	0
Sqle	cluster2	0	1.961	4.467	3.108	0.48	0.079	0
Depp1	cluster2	3.46174e-252	1.943	4.109	2.762	0.291	0.041	2.74719e-256
Pfkfb2	cluster2	2.99601e-236	1.938	3.479	2.136	0.265	0.036	2.3776e-240
Rab27a	cluster2	0	1.934	4.572	3.232	0.572	0.091	0
Tbc1d30	cluster2	2.09284e-291	1.932	3.681	2.343	0.282	0.033	1.66085e-295
Acly	cluster2	0	1.929	5.689	4.352	0.88	0.269	0
Mettl2	cluster2	0	1.927	4.233	2.897	0.643	0.071	0
Acsl5	cluster2	0	1.927	5.852	4.516	0.875	0.262	0
Kiz	cluster2	0	1.924	4.245	2.911	0.438	0.072	0
Maob	cluster2	0	1.923	4.849	3.516	0.613	0.102	0
Mthfd1	cluster2	0	1.922	4.834	3.502	0.628	0.103	0
Gstz1	cluster2	0	1.917	4.275	2.946	0.466	0.078	0
Thsd4	cluster2	3.46001e-253	1.911	3.866	2.541	0.307	0.046	2.74582e-257
Tmem238	cluster2	1.09348e-241	1.909	4.01	2.687	0.385	0.075	8.67771e-246
Adk	cluster2	0	1.898	5.222	3.907	0.81	0.186	0
Ppp1r16a	cluster2	0	1.895	4.119	2.805	0.407	0.061	0
Oat	cluster2	0	1.894	5.765	4.452	0.919	0.278	0
Aacs	cluster2	2.62489e-244	1.889	3.626	2.317	0.287	0.041	2.08308e-248
Cracr2a	cluster2	6.374e-289	1.884	3.756	2.45	0.328	0.045	5.05833e-293
Dsp	cluster2	8.73692e-303	1.878	3.908	2.607	0.306	0.037	6.93351e-307
Agpat2	cluster2	1.7215e-293	1.877	4.171	2.871	0.402	0.068	1.36616e-297
Myh14	cluster2	0	1.874	4.982	3.683	0.688	0.078	0
Hspb8	cluster2	7.51777e-246	1.862	4.364	3.073	0.415	0.085	5.96601e-250
Cyp4v3	cluster2	0	1.831	4.368	3.099	0.503	0.096	0
Rai14	cluster2	0	1.819	5.005	3.744	0.63	0.102	0
Bex3	cluster2	0	1.817	4.767	3.508	0.606	0.119	0
Itga9	cluster2	0	1.804	5.193	3.943	0.698	0.134	0
Pafah2	cluster2	4.40162e-263	1.796	3.772	2.527	0.3	0.042	3.49307e-267
Ttc38	cluster2	0	1.795	4.439	3.195	0.491	0.086	0
Cxcl17	cluster2	2.3643e-269	1.794	3.453	2.209	0.272	0.033	1.87628e-273
Uchl5	cluster2	0	1.794	4.989	3.745	0.853	0.181	0
Cyp51	cluster2	0	1.792	5.015	3.773	0.594	0.127	0
Clmn	cluster2	1.37029e-171	1.792	3.909	2.667	0.324	0.072	1.08745e-175
Cd63	cluster2	0	1.784	6.118	4.882	0.946	0.293	0
Abhd5	cluster2	0	1.784	4.763	3.527	0.604	0.132	0
Hdc	cluster2	0	1.783	4.897	3.662	0.495	0.06	0
Rasl11a	cluster2	3.866e-210	1.781	3.998	2.763	0.299	0.051	3.06801e-214
Tmem254b	cluster2	0	1.767	4.579	3.354	0.728	0.171	0
Coq8b	cluster2	7.45333e-211	1.762	4.037	2.816	0.343	0.068	5.91487e-215
Prkcz	cluster2	2.48094e-247	1.76	3.716	2.496	0.312	0.048	1.96885e-251
Tmem254a	cluster2	0	1.759	4.729	3.509	0.766	0.185	0
Oplah	cluster2	1.11155e-235	1.756	3.782	2.565	0.312	0.051	8.82112e-240
Atf3	cluster2	0	1.749	7.035	5.823	0.906	0.367	0
Scp2-ps2	cluster2	0	1.741	5.229	4.022	0.919	0.316	0
Msmo1	cluster2	0	1.74	5.307	4.101	0.712	0.183	0
Ctnnal1	cluster2	9.16355e-203	1.737	3.665	2.461	0.26	0.04	7.27208e-207
Stimate	cluster2	0	1.732	4.983	3.783	0.585	0.113	0
Cited2	cluster2	0	1.725	5.447	4.251	0.708	0.197	0
Mob3b	cluster2	1.74043e-211	1.721	3.985	2.792	0.37	0.078	1.38118e-215
Ppfibp2	cluster2	2.90545e-281	1.719	4.366	3.174	0.427	0.079	2.30573e-285
Anxa4	cluster2	0	1.717	5.224	4.034	0.797	0.194	0
Wdr6	cluster2	3.75796e-289	1.706	4.184	3.002	0.424	0.076	2.98227e-293
Insig1	cluster2	0	1.688	5.138	3.968	0.724	0.184	0
Gpam	cluster2	0	1.685	5.199	4.032	0.667	0.138	0
Nek6	cluster2	1.21812e-215	1.676	3.895	2.733	0.349	0.068	9.66686e-220
Gstt1	cluster2	0	1.672	5.359	4.2	0.768	0.17	0
Selenbp1	cluster2	0	1.672	6.04	4.881	0.75	0.133	0
Cd63-ps	cluster2	2.43442e-236	1.663	3.076	1.923	0.358	0.065	1.93192e-240
Tgoln1	cluster2	0	1.655	6.514	5.366	0.948	0.474	0
Oma1	cluster2	1.16773e-232	1.654	3.826	2.679	0.333	0.058	9.26699e-237
Zdhhc6	cluster2	0	1.652	4.461	3.316	0.708	0.111	0
Slc6a9	cluster2	9.77923e-205	1.645	3.602	2.462	0.254	0.038	7.76068e-209
Vamp8	cluster2	0	1.644	6.155	5.016	0.95	0.357	0
Rab9	cluster2	0	1.64	4.459	3.322	0.545	0.108	0
Zrsr1	cluster2	0	1.638	5.627	4.491	0.982	0.42	0
Scp2	cluster2	0	1.632	6.227	5.096	0.962	0.445	0
Fah	cluster2	1.67698e-183	1.629	3.69	2.561	0.265	0.046	1.33083e-187
Fitm2	cluster2	1.62672e-205	1.628	3.821	2.692	0.316	0.058	1.29095e-209
Uhrf1bp1l	cluster2	0	1.621	5.198	4.074	0.676	0.166	0
Tmem254c	cluster2	0	1.62	4.141	3.018	0.619	0.137	0
Gk	cluster2	2.04858e-181	1.612	3.631	2.514	0.299	0.059	1.62573e-185
Pfkfb4	cluster2	5.09398e-188	1.597	3.878	2.771	0.333	0.07	4.04252e-192
Dbi	cluster2	0	1.591	5.785	4.681	0.92	0.352	0
Stk39	cluster2	9.07371e-220	1.588	3.7	2.599	0.279	0.043	7.20078e-224
Chsy1	cluster2	0	1.588	4.492	3.391	0.515	0.107	0
St6galnac2	cluster2	0	1.584	4.586	3.488	0.507	0.089	0
Hsd17b10	cluster2	7.80027e-294	1.583	4.877	3.78	0.63	0.163	6.1902e-298
Mal2	cluster2	0	1.582	5.265	4.169	0.776	0.087	0
Hook1	cluster2	8.37697e-254	1.575	3.68	2.588	0.284	0.039	6.64786e-258
Abhd14b	cluster2	1.21363e-229	1.557	4.041	2.961	0.386	0.078	9.6312e-234
P4ha2	cluster2	3.63774e-202	1.547	3.699	2.626	0.299	0.053	2.88686e-206
Rida	cluster2	1.59545e-203	1.544	3.408	2.338	0.266	0.042	1.26613e-207
Vcpkmt	cluster2	1.66474e-190	1.541	3.503	2.434	0.257	0.042	1.32112e-194
Pafah1b3	cluster2	2.603e-280	1.53	4.066	3.005	0.389	0.066	2.06571e-284
Plekhb2	cluster2	0	1.525	4.479	3.422	0.628	0.125	0
Lbp	cluster2	0	1.523	4.554	3.498	0.517	0.09	0
Megf6	cluster2	2.83105e-253	1.52	3.974	2.92	0.343	0.056	2.24668e-257
Plxnb1	cluster2	3.78763e-226	1.52	3.971	2.918	0.332	0.059	3.00582e-230
Clic3	cluster2	0	1.509	4.942	3.895	0.626	0.096	0
Dync2li1	cluster2	1.63457e-191	1.509	3.763	2.717	0.306	0.058	1.29718e-195
Lrrk2	cluster2	0	1.506	4.987	3.943	0.662	0.144	0
Pygo1	cluster2	1.89648e-196	1.505	3.64	2.597	0.265	0.043	1.50502e-200
Scamp1	cluster2	0	1.5	4.801	3.761	0.622	0.149	0
Cep128	cluster2	0	1.497	3.814	2.777	0.578	0.069	0
Siva1	cluster2	3.12918e-226	1.496	4.295	3.259	0.47	0.113	2.48328e-230
Rab20	cluster2	6.54124e-150	1.495	3.496	2.46	0.253	0.05	5.19105e-154
Gm16249	cluster2	6.94511e-282	1.487	3.259	2.228	0.364	0.057	5.51156e-286
Hmgcs1	cluster2	6.18472e-283	1.486	5.575	4.544	0.76	0.252	4.90811e-287
Hmgb3	cluster2	1.29443e-234	1.486	3.692	2.662	0.31	0.049	1.02725e-238
Phlda1	cluster2	2.85277e-271	1.484	5.902	4.873	0.782	0.267	2.26392e-275
Lpin2	cluster2	0	1.481	5.644	4.618	0.766	0.225	0
Bmp1	cluster2	3.42888e-276	1.478	4.505	3.48	0.5	0.109	2.72112e-280
Zfp467	cluster2	6.27641e-191	1.468	3.64	2.623	0.31	0.059	4.98088e-195
Idh2	cluster2	2.01505e-299	1.467	4.856	3.839	0.659	0.173	1.59912e-303
Grpel2	cluster2	4.53668e-207	1.465	3.982	2.966	0.367	0.077	3.60025e-211
Naxe	cluster2	0	1.465	5.126	4.111	0.734	0.189	0
Stard3nl	cluster2	1.3234e-298	1.454	4.579	3.571	0.617	0.152	1.05024e-302
Icam1	cluster2	0	1.453	6.231	5.224	0.929	0.356	0
Tspan1	cluster2	0	1.452	4.032	3.026	0.351	0.041	0
Bnip3	cluster2	0	1.448	4.469	3.466	0.565	0.125	0
Gm21319	cluster2	3.04497e-279	1.44	2.91	1.912	0.308	0.04	2.41645e-283
St3gal5	cluster2	3.89618e-261	1.439	4.255	3.257	0.443	0.09	3.09196e-265
Dnajb9	cluster2	1.12883e-279	1.439	5.062	4.065	0.726	0.223	8.95827e-284
Gata6	cluster2	8.51774e-291	1.436	4.421	3.426	0.456	0.086	6.75958e-295
Hmgcr	cluster2	5.37526e-277	1.434	4.95	3.956	0.603	0.156	4.26574e-281
Emb	cluster2	0	1.432	6.184	5.192	0.936	0.262	0
Dpp9	cluster2	5.40302e-241	1.431	4.44	3.448	0.491	0.118	4.28777e-245
Mtch1	cluster2	0	1.428	5.592	4.602	0.881	0.306	0
Adi1	cluster2	2.58985e-205	1.423	4.276	3.289	0.466	0.121	2.05527e-209
Txlng	cluster2	2.45336e-290	1.421	4.668	3.683	0.542	0.123	1.94696e-294
Heatr1	cluster2	2.34734e-199	1.417	4.299	3.317	0.382	0.085	1.86282e-203
Serpinb6b	cluster2	0	1.416	5.337	4.355	0.732	0.143	0
Nfe2l2	cluster2	2.03035e-255	1.409	6.144	5.168	0.893	0.387	1.61126e-259
Cyb5b	cluster2	0	1.403	5.442	4.469	0.815	0.258	0
Socs2	cluster2	0	1.4	5.437	4.467	0.792	0.232	0
Cxcl16	cluster2	2.33783e-248	1.399	4.408	3.438	0.474	0.106	1.85527e-252
Tmc4	cluster2	2.22738e-188	1.393	4.417	3.451	0.517	0.152	1.76762e-192
Fut8	cluster2	8.35889e-236	1.393	4.578	3.613	0.539	0.142	6.63351e-240
Slc25a1	cluster2	2.71892e-256	1.383	4.684	3.725	0.558	0.142	2.15771e-260
Ddt	cluster2	6.97036e-235	1.381	4.246	3.289	0.493	0.12	5.5316e-239
Ccp110	cluster2	2.01747e-235	1.381	4.071	3.114	0.358	0.065	1.60104e-239
Pcyt2	cluster2	1.34717e-269	1.375	4.568	3.615	0.523	0.121	1.0691e-273
Mtg2	cluster2	0	1.374	4.332	3.38	0.734	0.127	0
Gprin3	cluster2	2.9809e-281	1.374	4.201	3.249	0.368	0.058	2.3656e-285
Shb	cluster2	1.84307e-184	1.374	3.616	2.664	0.308	0.06	1.46264e-188
Aig1	cluster2	8.12331e-263	1.371	4.412	3.462	0.523	0.123	6.44656e-267
Tmem97	cluster2	3.24758e-270	1.371	4.354	3.404	0.483	0.102	2.57724e-274
Secisbp2l	cluster2	9.63408e-290	1.369	5.775	4.826	0.838	0.31	7.64549e-294
Fkbp4	cluster2	0	1.368	5.465	4.516	0.813	0.268	0
Epb41l5	cluster2	1.03881e-280	1.368	4.14	3.192	0.399	0.069	8.2439e-285
Usp8	cluster2	4.10624e-273	1.366	5.652	4.705	0.81	0.287	3.25866e-277
Scnn1a	cluster2	0	1.359	5.007	4.065	0.69	0.11	0
Map7	cluster2	1.28975e-220	1.357	3.901	2.961	0.326	0.058	1.02353e-224
Npc1	cluster2	4.54859e-224	1.353	4.981	4.043	0.689	0.235	3.6097e-228
Slc39a4	cluster2	5.68772e-275	1.346	3.904	2.971	0.34	0.051	4.51371e-279
Szt2	cluster2	9.9997e-215	1.342	3.786	2.855	0.321	0.057	7.93564e-219
Tceal8	cluster2	3.41331e-283	1.341	4.537	3.608	0.591	0.144	2.70876e-287
Cln6	cluster2	1.07848e-126	1.329	3.619	2.698	0.268	0.063	8.55865e-131
Ldlr	cluster2	0	1.321	5.357	4.441	0.738	0.216	0
Vegfb	cluster2	2.8773e-217	1.316	4.179	3.267	0.422	0.095	2.28339e-221
Gm14340	cluster2	1.89955e-265	1.315	3.423	2.512	0.421	0.079	1.50746e-269
Dapk1	cluster2	7.10793e-245	1.308	4.542	3.636	0.566	0.149	5.64076e-249
Bri3	cluster2	1.32107e-276	1.305	5.322	4.418	0.851	0.307	1.04839e-280
Creg1	cluster2	0	1.301	5.785	4.884	0.88	0.296	0
Fads1	cluster2	0	1.3	5.366	4.465	0.735	0.2	0
Il18r1	cluster2	0	1.299	4.52	3.62	0.527	0.097	0
Etfb	cluster2	8.80143e-275	1.288	5.165	4.272	0.763	0.239	6.98471e-279
Cndp2	cluster2	0	1.281	4.983	4.095	0.697	0.185	0
Spg21	cluster2	5.20031e-227	1.28	4.628	3.741	0.592	0.17	4.1269e-231
Galk1	cluster2	6.17655e-184	1.278	3.999	3.113	0.364	0.082	4.90164e-188
Btg3	cluster2	5.34396e-287	1.278	4.847	3.962	0.679	0.185	4.2409e-291
Mapkbp1	cluster2	3.00564e-135	1.276	3.688	2.804	0.278	0.064	2.38524e-139
Lap3	cluster2	9.72886e-155	1.274	4.069	3.187	0.381	0.102	7.7207e-159
Brd7	cluster2	9.14897e-275	1.273	5.09	4.207	0.68	0.196	7.26051e-279
Abhd2	cluster2	7.76066e-258	1.271	5.001	4.121	0.675	0.201	6.15876e-262
Tmem159	cluster2	4.00578e-226	1.266	4.331	3.454	0.486	0.12	3.17893e-230
Gpx8	cluster2	7.28762e-269	1.264	4.564	3.688	0.561	0.133	5.78336e-273
Ager	cluster2	0	1.262	6.927	6.053	0.981	0.273	0
Deptor	cluster2	1.1312e-212	1.26	4.436	3.562	0.461	0.115	8.97708e-217
Tnfaip1	cluster2	3.72159e-284	1.257	5.348	4.476	0.768	0.243	2.95341e-288
Fgd6	cluster2	3.80715e-175	1.255	3.655	2.785	0.27	0.049	3.02131e-179
Tmem63b	cluster2	3.6139e-303	1.253	4.761	3.892	0.592	0.138	2.86795e-307
Grk3	cluster2	1.98246e-232	1.249	4.152	3.286	0.4	0.082	1.57326e-236
Taok3	cluster2	3.93627e-249	1.248	5.672	4.808	0.812	0.305	3.12378e-253
Mt1	cluster2	1.95572e-293	1.248	5.518	4.653	0.855	0.307	1.55203e-297
Lurap1l	cluster2	1.94354e-277	1.243	4.076	3.214	0.448	0.085	1.54237e-281
Sytl2	cluster2	8.85689e-247	1.242	4.061	3.2	0.357	0.062	7.02872e-251
Tcea3	cluster2	5.84605e-148	1.241	3.798	2.937	0.308	0.072	4.63935e-152
Osbpl1a	cluster2	4.91521e-180	1.24	4.157	3.298	0.372	0.087	3.90065e-184
Tcf7l1	cluster2	1.77761e-176	1.238	4.238	3.379	0.399	0.1	1.41069e-180
Tuba4a	cluster2	7.31454e-241	1.235	4.49	3.634	0.508	0.122	5.80473e-245
Fdx1	cluster2	1.86163e-188	1.232	4.131	3.277	0.447	0.115	1.47737e-192
Dennd2d	cluster2	3.44226e-206	1.232	3.679	2.825	0.315	0.057	2.73174e-210
Pdk2	cluster2	4.04382e-167	1.226	3.677	2.827	0.322	0.071	3.20913e-171
Tm7sf2	cluster2	1.00125e-115	1.223	3.547	2.699	0.301	0.083	7.94583e-120
Herpud1	cluster2	1.08141e-230	1.222	5.253	4.406	0.75	0.265	8.5819e-235
Mt2	cluster2	4.71678e-175	1.222	4.718	3.871	0.527	0.169	3.74318e-179
Selenos	cluster2	4.16647e-259	1.218	5.382	4.538	0.808	0.282	3.30646e-263
Etfbl	cluster2	1.20194e-134	1.217	2.935	2.091	0.295	0.071	9.53846e-139
Slc25a39	cluster2	4.2819e-210	1.212	4.613	3.773	0.571	0.169	3.39806e-214
Polr1c	cluster2	4.83186e-195	1.212	4.157	3.317	0.414	0.099	3.8345e-199
Mtfr1l	cluster2	4.42052e-263	1.209	4.776	3.938	0.655	0.185	3.50807e-267
Slc16a2	cluster2	5.02733e-214	1.206	4.242	3.406	0.408	0.09	3.98963e-218
Mpv17l2	cluster2	8.8329e-163	1.202	4.093	3.26	0.376	0.095	7.00968e-167
Ppa2	cluster2	9.81745e-165	1.199	4.038	3.207	0.394	0.103	7.79101e-169
Gnpat	cluster2	7.51347e-227	1.198	4.276	3.446	0.497	0.124	5.9626e-231
Gprc5a	cluster2	0	1.198	4.945	4.115	0.734	0.112	0
Dcaf11	cluster2	1.91571e-245	1.198	4.569	3.739	0.579	0.153	1.52028e-249
Slc37a1	cluster2	5.18495e-104	1.196	3.323	2.494	0.254	0.065	4.11472e-108
Cgnl1	cluster2	0	1.195	5.104	4.276	0.619	0.139	0
Sowahc	cluster2	3.85673e-187	1.195	4.192	3.364	0.396	0.095	3.06065e-191
Nedd4l	cluster2	3.24529e-225	1.192	4.558	3.732	0.49	0.121	2.57543e-229
Acss1	cluster2	1.47951e-159	1.191	3.91	3.085	0.337	0.08	1.17412e-163
Mecom	cluster2	1.88292e-293	1.186	4.493	3.671	0.496	0.1	1.49426e-297
Igsf3	cluster2	8.77762e-175	1.183	3.719	2.899	0.31	0.063	6.96581e-179
Smpd1	cluster2	9.46282e-200	1.181	4.38	3.561	0.481	0.128	7.50958e-204
Bsg	cluster2	5.29718e-275	1.178	6.497	5.681	0.981	0.55	4.20378e-279
Sult1a1	cluster2	2.0581e-184	1.176	4.07	3.255	0.368	0.083	1.63328e-188
P4ha1	cluster2	2.20781e-232	1.173	5.074	4.261	0.671	0.211	1.75209e-236
Gas6	cluster2	0	1.172	5.44	4.628	0.801	0.22	0
Atp6v1b2	cluster2	7.58403e-263	1.17	5.007	4.196	0.717	0.214	6.0186e-267
Cdpf1	cluster2	3.98357e-128	1.17	3.476	2.665	0.258	0.058	3.16131e-132
St6galnac4	cluster2	1.50108e-131	1.169	3.603	2.792	0.268	0.061	1.19124e-135
Chka	cluster2	2.20201e-181	1.169	4.594	3.784	0.571	0.184	1.74749e-185
Gfpt1	cluster2	1.20814e-227	1.168	4.842	4.032	0.614	0.183	9.58761e-232
Mettl26	cluster2	2.20576e-181	1.164	4.013	3.206	0.403	0.099	1.75046e-185
Srebf1	cluster2	4.44509e-240	1.164	4.675	3.868	0.607	0.17	3.52757e-244
Lamc2	cluster2	7.04238e-206	1.163	3.709	2.903	0.303	0.053	5.58875e-210
Gad2	cluster2	1.94036e-186	1.16	2.702	1.898	0.252	0.04	1.53985e-190
Sfxn2	cluster2	1.74244e-129	1.156	4.012	3.211	0.33	0.089	1.38278e-133
Pccb	cluster2	1.90871e-194	1.146	4.477	3.682	0.477	0.129	1.51473e-198
Ipo13	cluster2	1.18131e-135	1.14	3.728	2.938	0.284	0.066	9.37472e-140
Emc6	cluster2	9.73288e-235	1.133	4.584	3.799	0.603	0.169	7.72389e-239
Atp6v1a	cluster2	4.98314e-231	1.131	5.616	4.832	0.822	0.317	3.95456e-235
Tsc22d1	cluster2	4.96263e-253	1.12	6.14	5.363	0.923	0.403	3.93828e-257
Slc25a51	cluster2	2.44385e-226	1.115	4.795	4.022	0.666	0.209	1.93941e-230
Wls	cluster2	1.41087e-254	1.114	5.641	4.869	0.861	0.324	1.11965e-258
Pard3	cluster2	5.99597e-266	1.113	4.709	3.937	0.558	0.133	4.75833e-270
Mccc1	cluster2	2.5326e-117	1.111	3.686	2.915	0.289	0.075	2.00984e-121
Thbs3	cluster2	1.39383e-163	1.111	3.877	3.108	0.329	0.074	1.10612e-167
Gdpd1	cluster2	4.53216e-230	1.108	4.315	3.547	0.428	0.091	3.59667e-234
Zfp219	cluster2	5.90449e-110	1.105	3.399	2.633	0.254	0.063	4.68573e-114
Acot13	cluster2	1.24049e-157	1.105	4.007	3.242	0.398	0.108	9.84442e-162
Spry1	cluster2	1.45439e-216	1.104	3.927	3.162	0.439	0.1	1.15418e-220
Slc43a2	cluster2	6.34332e-190	1.103	4.625	3.861	0.532	0.158	5.03398e-194
Megf9	cluster2	9.32186e-201	1.103	4.293	3.528	0.462	0.117	7.39771e-205
Ccz1	cluster2	5.02089e-264	1.101	4.877	4.113	0.776	0.248	3.98451e-268
Eps8l2	cluster2	1.17345e-171	1.101	3.574	2.811	0.267	0.049	9.31234e-176
Sptlc2	cluster2	6.97447e-272	1.098	5.166	4.406	0.777	0.247	5.53485e-276
Sfn	cluster2	6.13216e-118	1.095	4.123	3.364	0.303	0.081	4.86641e-122
Ing2	cluster2	1.55424e-168	1.095	4.133	3.375	0.398	0.102	1.23343e-172
Dhcr24	cluster2	2.44477e-213	1.095	4.51	3.752	0.504	0.132	1.94014e-217
Atp9a	cluster2	1.55403e-149	1.093	3.648	2.89	0.288	0.063	1.23326e-153
Ndufc2	cluster2	3.02519e-219	1.093	5.079	4.321	0.768	0.281	2.40075e-223
Dstn	cluster2	1.60009e-256	1.087	6.486	5.733	0.963	0.486	1.26982e-260
Fam129b	cluster2	4.74772e-277	1.085	5.523	4.771	0.784	0.25	3.76773e-281
Rnf181	cluster2	7.64189e-236	1.084	4.815	4.064	0.643	0.19	6.06451e-240
Nit1	cluster2	3.79565e-157	1.083	4.156	3.405	0.394	0.106	3.01218e-161
Ddhd1	cluster2	7.86617e-165	1.079	4.395	3.647	0.466	0.137	6.2425e-169
Abhd11	cluster2	1.94353e-156	1.077	3.882	3.135	0.35	0.086	1.54236e-160
Atp6v1g1	cluster2	5.9911e-230	1.072	5.597	4.854	0.886	0.363	4.75447e-234
Naxd	cluster2	1.17561e-195	1.066	4.392	3.653	0.512	0.143	9.32953e-200
Isg20	cluster2	1.37865e-112	1.066	3.882	3.143	0.288	0.077	1.09408e-116
Atxn10	cluster2	7.19734e-210	1.064	5.152	4.414	0.734	0.256	5.71172e-214
Nfil3	cluster2	2.03016e-176	1.058	4.354	3.621	0.475	0.134	1.61111e-180
Ctnnb1	cluster2	1.20007e-235	1.058	6.219	5.486	0.953	0.492	9.52364e-240
Azin1	cluster2	2.98507e-209	1.053	5.373	4.644	0.762	0.288	2.36892e-213
Atp6v0a1	cluster2	7.152e-214	1.052	4.288	3.558	0.503	0.13	5.67574e-218
Clu	cluster2	1.73849e-285	1.052	5.136	4.406	0.617	0.153	1.37965e-289
Laptm4b	cluster2	2.79522e-165	1.051	4.018	3.29	0.405	0.106	2.21826e-169
Tmem98	cluster2	5.91928e-165	1.047	3.845	3.12	0.368	0.089	4.69747e-169
[truncated: 36,440 more rows]

## Sheet: TASSeq_deep
gene	cluster	p_val_adj	avg_logFC	within_avg_exp	without_avg_exp	pct.1	pct.2	p_val
[truncated: 57,302 more rows]

[truncated: 6 more sheets: SmartSeq2, RAILD_allcells, RAILD_Endo, RAILD_Mac, RAILD_Epi, RAILD_FB]
