# Supplementary material for: TAS-Seq is a robust and sensitive amplification method for bead-based scRNA-seq
Source: Commun Biol. 2022 Jun 27;5:602. doi: 10.1038/s42003-022-03536-0 (PMC9245575; doi:10.1038/s42003-022-03536-0)
Supplement: Supplementary file 4 — Supplementary Data 1–8 [file 42003_2022_3536_MOESM4_ESM.zip › Supplementary Data/Supplementary Data 8.xlsx]

## Sheet: title
Supplementary Data 8. The source data behind the graphs (Figure 4d, 4h-I and 5a) in the paper.

## Sheet: Figure4d
% of total live lung cells
	Flow cytometry-1	Flow cytometry-2	Flow cytometry-3	Flow cytometry-4	Flow cytometry-5	TAS-Seq.shallow-1	TAS-Seq.shallow-2	TAS-Seq.shallow-3	TAS-Seq.deep-1	TAS-Seq.deep-2	TAS-Seq.deep-3	TAS-Seq.dataset2	10Xv2-GSM3926540	10Xv2-P7-8	10Xv2-P7-9	Smart-seq2-TabulaMuris
Endothelial cell	30.75	29.38	28.54	27.41	27.63	26.21	26.33	26.63	25.58	26.64	26.01	25.786	14.22	29.08	24.56	41.29
Epithelial cell	11.15	10.06	10.84	11.53	12.07	12.08	11.68	12.07	11.79	11.74	12	19.634	21.15	1.55	0.59	8.97
Fibroblast	17.73	17.5	18.42	19.29	19.37	18.69	18.37	18.34	19.14	18.84	18.71	20.618	11.3	12.16	7.97	20.5
SMC/pericyte	3.71	3.87	4	3.69	3.83	4.85	4.51	5.11	4.17	4.02	4.41	5.414	1.35	4.77	2.85	4.14
Bcell	11.28	11.17	10.36	10.54	10.62	14.32	14.8	14.62	15.05	14.59	15.06	9.653	9.63	3.22	8.67	3.32
Tcell_CD8+	1.92	2.2	1.94	1.68	1.76	2.76	3.33	2.69	3.14	3.39	2.95	1.641	4.75	2.62	5.39	1.92
Tcell_CD4+	2.6	3.01	2.59	2.31	2.34	3.06	3.44	3.42	3.07	3.37	3.46	2.762	3	0.36	4.52	1.4
Tcell_γδT	0.09	0.15	0.17	0.12	0.09	0.56	0.51	0.41	0.57	0.47	0.44	1.012	3.87	0	0	0
NK	1.75	2.23	2.64	2.63	1.83	2.9	2.45	2.6	2.82	2.25	2.53	1.039	3.1	4.89	9.53	2.15
Mac_AM	2.68	2.53	2.16	2.85	3.23	3.23	3.21	3.01	4.24	4.35	3.74	4.813	7.54	11.2	7.43	0
Mo_Ly6Chi	2.11	2.02	2.18	3.37	2.49	3.11	2.95	2.86	3.05	2.76	2.69	1.148	2.26	9.89	4.47	5.53
Mo_Ly6Clo	1.099	0.914	0.835	0.988	1.112	1.89	1.63	1.98	2.1	1.69	2.32	1.504	2.26	4.29	6.62	4.08
Mac_IM	0.095	0.069	0.051	0.135	0.08	0.07	0.12	0.07	0.05	0.12	0.12	0.875	2.04	0.95	0.38	0
DC_cDC1	0.166	0.13	0.128	0.117	0.16	0.17	0.12	0.25	0.2	0.14	0.23	0.957	1.8	0.83	0.59	1.81
DC_cDC2	0.468	0.472	0.392	0.566	0.5	0.45	0.61	0.64	0.44	0.53	0.61	0.848	2.57	0.24	0.81	1.98
Neutrophil	0.57	0.89	0.41	0.24	0.35	0.54	0.61	0.76	0.59	0.64	0.81	1.203	0	4.05	8.99	1.63

## Sheet: Figure4h
% of total cells
	FACS	TAS-Seq
Fibrotic	3.48	3.36
Non-fibrotic	0.69	0.78

## Sheet: Figure4i
% of total immune cells
Smart-seq2	10X Chromium v2
7	0
0.93	0
1.29	0

## Sheet: Figure5a
Number of inferred interactions
	10Xv2-GSM3926540	10Xv2_TabulaMuris	Smart-seq2	TASSeq.shallow-1	TASSeq.shallow-2	TASSeq.shallow-3	TASSeq.deep-1	TASSeq.deep-2	TASSeq.deep-3
threshold_0.05	41561	27816	32650	54662	64191	62068	91524	74927	80825
threshold_0.15	37722	23913	26520	48069	59753	56973	83603	68053	74212
threshold_0.25	32057	19761	23056	44341	53449	51783	75020	64900	69168
threshold_0.5	16646	11041	13581	33634	40660	38528	59423	52728	54339
threshold_0.75	6194	3250	7850	23331	27000	27900	41400	39566	37000
Number of inferred pathways
	10Xv2-GSM3926540	10Xv2_TabulaMuris	Smart-seq2	TASSeq.shallow-1	TASSeq.shallow-2	TASSeq.shallow-3	TASSeq.deep-1	TASSeq.deep-2	TASSeq.deep-3
threshold_0.05	145	133	152	162	165	158	175	173	172
threshold_0.15	123	118	125	145	149	145	162	159	152
threshold_0.25	97	96	114	131	135	135	148	150	140
threshold_0.5	52	66	74	96	108	99	125	129	121
threshold_0.75	24	28	38	70	76	69	93	94	89
